# Supplementary material for: Neurospora intermedia from a traditional fermented food enables waste-to-food conversion
Source: Nat Microbiol. 2024 Aug 29;9(10):2666–83. doi: 10.1038/s41564-024-01799-3 (PMC11445060; doi:10.1038/s41564-024-01799-3)
Supplement: Supplementary file 3 — Single file with all supplementary tables (1–12) as individual tabs, with captions provided in Supplementary Information file. [file 41564_2024_1799_MOESM3_ESM.xlsx]

## Sheet: Supplementary table 1
	Sample number	Oncom type	Collection site name	Collection site area coordinates (longitude, latitude)	Hardness (mm/5 sec)	compactness of texture	pH
	1	Red	Leuweung Kolot	-6.515995228513495, 106.67959779716053	22.42 ± 3.08	++	5.50 ± 0.30
	2	Black	Cibeureum	-6.634998243821004, 106.97327945317502	7.78 ± 0.14	++++	4.71 ± 0.01
	3	Red	Cibalagung	-7.539950360935968, 107.68612510386309	15.69 ± 0.69	++++	5.41 ± 0.25
	4	Red	Leuwiliang	-6.49504856235469, 106.63915874192475	14.93 ± 0.72	++++	5.84 ± 0.44
	5	Black	Cijujung	-6.475562161311053, 106.83603022932212	13.85 ± 0.58	+	6.18 ± 0.46
	6	Black	Bogor (producer A)	-6.209856053264455, 106.83907738961616	11.88 ± 1.30	++	6.73 ± 0.08
	7	Black	Bogor (producer B)	-6.209856053264455, 106.83907738961616	11.12 ± 1.45	+	6.50 ± 0.09
	8	Black	Ciawi	-6.397893937288802, 106.87535767402235	14.04 ± 3.91	+	7.08 ± 0.02
	9	Black	Ciampea	-6.398309938523167, 106.71035908816798	7.58 ± 3.37	+++	7.58 ± 0.42
	10	Red	Depok	-5.93261784702744, 106.81897273183944	13.92 ± 1.15	++++	5.83 ± 0.07
	11	Red	Cibinong	-6.268088147344057, 106.79986631312485	14.72 ± 1.08	++++	5.94 ± 0.01
	12	Red	Jakarta Selatan	-5.724601392372755, 106.83731959016964	15.12 ± 2.13	+++	5.79 ± 0.02
	13	Red	Girimulya (producer A)	-6.365486982591314, 106.66147760143933	19.22 ± 2.50	+++	6.63 ± 0.07
	14	Red	Girimulya (producer C	-6.365486982591314, 106.66147760143933	17.60 ± 1.98	++	6.88 ± 0.02
	15	Red	Girimulya (producer B)	-6.365486982591314, 106.66147760143933	17.64 ± 2.26	++	6.55 ± 0.01
	16	Red	Ciampea	-6.398309938523167, 106.71035908816798	13.18 ± 2.93	++++	6.56 ± 0.15

## Sheet: Supplementary table 2
		N. intermedia #2613	N. intermedia #8793 (Previous best)	N. crassa OR74A
	Length (bp)	39262359	39486933	41102378
	Contigs	21	1147	21
	N50	4276046	70635	6000761
	GC content	0.49	0.49	0.48

## Sheet: Supplementary table 3
					Concentration (µg/L)
	Calculated RI1	Library RI	Retention time (min)	Putative Compounds	Cooked Oncom		Oncom		Okara
				Acid	Mean	SD	Mean	SD Mean		SD
	852	861	5.81	2-methyl-butyric acid	0.124	±	0.002	±0.00	0.009	±0.00
						0.05
				Alcohols
	NA	739	3.1	2-methyl-1-butanol	0.474	±	4.124	±1.75	0.118	±0.02
						0.25
	887	872	6.61	1,3-dimethylcyclopentanol	4.24	±0.62	12.01	±1.64	1.502	±0.57
	982	981	9.25	vinyl amyl carbinol	7.373	±0.81	2.233	±0.25	3.288	±0.54
				Aldehydes
	NA	652	2.07	3-methyl-butanal	0.127	±0.07	0.003	±0.00	0.001	±0.00
	780	800	4.3	hexanal	16.373	±3.60	2.468	±1.77	86.857	±57.59
				Esters
	1596	1612	26.42	methyl n-tridecanoate	0	±0.00	0.036	±0.00	0	±0.00
				Ethers
	NA	703	2.53	2-ethyl-furan	0.352	±0.13	0.21	±0.09	1.402	±1.48
	712	742	3.34	2,4,5-trimethyl-1,3-dioxolane	3.057	±0.77	2.032	±0.43	0.063	±0.01
				Ketones
	961	1175	8.65	1-phenyl-1,2-propanedione	27.509	±6.67	4.666	±2.35	0.489	±0.48
	1262	1249	17.21	1,3-bis(1,1-dimethylethyl)-benzene	472.537	±29.29	34.416	±12.26	60.102	±28.41
	1464	1445	23.27	1b,5,5,6a-Tetramethyl-octahydro-1-oxa-cyclopropa[a]inden-6-one	0.182	±0.04	0.018	±0.01	0.007	±0.00
	NA	555	1.69	Butanone	1.826	±0.32	3.114	±0.77	0.175	±0.02
				Miscellaneous and hydrocarbons
	714	708	3.38	2-chloro-pentane	0.023	±0.00	0.012	±0.00	0.014	±0.01
	821	813	5.07	Ethylcyclohexane	0.919	±0.39	0.126	±0.02	0.276	±0.01
	863	850	6.05	2,6-dimethyl-2-heptene	0.099	±0.05	3.04	±3.04	5.236	±1.02
	1126	1133	13.37	1,2,4,5-tetramethylbenzene	4.387	±0.24	0.411	±0.09	0.251	±0.15
	1129	1119	13.45	2-ethyl-1,4-dimethyl-benzene	19.18	±1.05	1.787	±0.56	0.648	±0.40
	1163	1145	14.29	2,3-dihydro-4-methyl-1H-Indene	0.422	±0.04	0.083	±0.02	0.051	±0.04
	1166	1145	14.37	1,2,3,4-tetramethyl-benzene	9.329	±0.79	1.171	±0.31	0.725	±0.46
	1206	1189	15.38	Naphthalene	2.356	±0.40	0.898	±0.26	0.394	±0.24
	1221	1200	15.88	Dodecane	2.817	±0.02	0.057	±0.02	0.052	±0.03
	1285	1300	17.96	Tridecane	1.51	±0.34	0.196	±0.07	0.094	±0.04
	1318	1385	18.98	(E)-3-Tetradecene	1.156	±0.65	0.612	±0.25	0.238	±0.03
	1326	1409	19.24	1,1,3-trimethyl-2-(3-methylpentyl)-cyclohexane	0.864	±0.44	0.396	±0.04	0.206	±0.02
	1331	1318	19.38	2,3,5,8-tetramethyl-decane	0.747	±0.25	0.287	±0.12	0.111	±0.01
	1419	1400	22	tetradecane	1.43	±0.22	0.238	±0.07	0.096	±0.03
	1511	1505	24.54	1R,3Z,9s-4,11,11-Trimethyl-8-methylenebicycloundec-3-ene	0.006	±0.00	0.009	±0.00	0.001	±0.00
	1964	1939	32.53	1,3,6,10-Cyclotetradecatetraene, 3,7,11-trimethyl-14-(1-methylethyl)-, [S-(E,Z,E,E)]-	0.203	±0.04	0.001	±0.00	0	±0.00
				Phenols
	1518	1519	24.69	2,4-Di-tert-butylphenol	0.04	±0.01	0.069	±0.01	0.059	±0.03

## Sheet: Supplementary table 4
	Gene ID	log2foldchange	Corrected p-value (FDR < 0.05)	CAZyme annotation	goName	degraPlantBio
	526964	11.1785	5.15069e-18	#N/A	response to stress	#N/A
	38386	8.8013	1.58129e-15	Glycoside Hydrolase Family 25 protein	lysozyme activity	#N/A
	533462	7.46282	1.35758e-09	#N/A	#N/A	#N/A
	546421	6.46427	2.95343e-10	#N/A	#N/A	#N/A
	524191	6.2604	1.00864e-09	#N/A	#N/A	#N/A
	524189	6.05251	1.9898e-08	#N/A	4-hydroxyphenylpyruvate dioxygenase activity	#N/A
	549776	5.28968	1.04417e-10	Carbohydrate-Binding Module Family 1 / Glycoside Hydrolase Family 5 protein	hydrolase activity, hydrolyzing O-glycosyl compounds	beta-1,4-endoglucanase
	576181	5.2595	1.47799e-11	#N/A	acyl-CoA dehydrogenase activity	#N/A
	299215	5.1878	7.19132e-09	#N/A	homogentisate 1,2-dioxygenase activity	#N/A
	357033	5.11786	1.42341e-13	Polysaccharide Lyase Family 3 protein	extracellular region	pectate lyase ply-2
	506499	5.08467	2.06968e-12	Carbohydrate-Binding Module Family 1 / Glycoside Hydrolase Family 6 protein	hydrolase activity, hydrolyzing O-glycosyl compounds	exo-beta-1,4-glucanase or cellobiohydrolase
	527281	5.06634	1.10649e-09	#N/A	catalytic activity	#N/A
	480919	5.06216	2.64281e-11	Glycoside Hydrolase Family 7 protein	hydrolase activity, hydrolyzing O-glycosyl compounds	beta-1,4-endoglucanase
	528065	4.96551	1.18245e-10	#N/A	catalytic activity	#N/A
	529794	4.86724	2.79744e-09	#N/A	dihydrolipoamide branched chain acyltransferase activity	#N/A
	356738	4.74135	4.12512e-19	#N/A	#N/A	#N/A
	570526	4.73891	3.08288e-09	#N/A	nucleic acid binding	#N/A
	490212	4.61913	1.26625e-11	#N/A	catalytic activity	#N/A
	538463	4.58514	1.15716e-08	#N/A	methylcrotonoyl-CoA carboxylase activity	#N/A
	173393	4.55221	3.10993e-12	#N/A	ornithine-oxo-acid transaminase activity	#N/A
	164864	4.54519	1.18099e-09	#N/A	#N/A	#N/A
	130505	4.51424	1.72163e-12	#N/A	electron transport	#N/A
	442209	4.44876	7.29883e-07	Glycoside Hydrolase Family 5 protein	hydrolase activity, hydrolyzing O-glycosyl compounds	beta-1,4-endomannanase
	516515	4.42788	9.40965e-17	#N/A	#N/A	#N/A
	53068	4.3457	8.81159e-12	Lytic polysaccharide monooxygenase (formerly GH61) / Carbohydrate-Binding Module Family 1 protein	hydrolase activity, hydrolyzing O-glycosyl compounds	polysaccharide monooxygenase 2 (PMO2)
	520753	4.25025	2.97698e-08	#N/A	ribose-5-phosphate isomerase activity	#N/A
	3776	4.23703	3.68861e-10	#N/A	1-pyrroline-5-carboxylate dehydrogenase activity	#N/A
	516864	4.1822	2.67484e-12	Glycoside Hydrolase Family 1 protein	hydrolase activity, hydrolyzing O-glycosyl compounds	intracellular beta-glucosidase
	479714	4.16214	2.03873e-07	#N/A	monooxygenase activity	#N/A
	594518	4.15113	0.0001682	#N/A	#N/A	#N/A
	432986	4.035	6.46626e-15	Glycoside Hydrolase Family 35 protein	beta-galactosidase activity	extracellular beta-galactosidase
	530901	4.03291	1.24017e-06	Carbohydrate-Binding Module Family 1 / Carbohydrate Esterase Family 16 protein	hydrolase activity, hydrolyzing O-glycosyl compounds	#N/A
	558170	3.96664	1.7324e-10	#N/A	#N/A	#N/A
	434171	3.95837	2.6263e-11	#N/A	dihydropterin oxidase activity	#N/A
	510331	3.93222	3.92829e-08	#N/A	oxidoreductase activity	xylose/arabinose reductase
	510039	3.92505	2.38489e-13	#N/A	catalytic activity	#N/A
	514890	3.91389	2.6263e-11	Lytic polysaccharide monooxygenase (formerly GH61) / Carbohydrate-Binding Module Family 1 protein	hydrolase activity, hydrolyzing O-glycosyl compounds	polysaccharide monooxygenase 1 (PMO1)
	158392	3.88072	1.18987e-16	#N/A	catalytic activity	#N/A
	520093	3.85367	3.10993e-12	Glycoside Hydrolase Family 7 / Carbohydrate-Binding Module Family 1 protein	hydrolase activity, hydrolyzing O-glycosyl compounds	cellobiohydrolase cbh-1
	446494	3.84753	4.91603e-11	#N/A	inositol or phosphatidylinositol phosphatase activity	#N/A
	511519	3.82889	5.97187e-13	Lytic polysaccharide monooxygenase (formerly GH61) / Carbohydrate-Binding Module Family 1 protein	hydrolase activity, hydrolyzing O-glycosyl compounds	polysaccharide monooxygenase 1 (PMO1)
	520756	3.78686	2.23824e-06	#N/A	glycerone kinase activity	#N/A
	539109	3.70711	2.62058e-10	Polysaccharide Lyase Family 20 protein	#N/A	#N/A
	526934	3.70264	2.03873e-07	GMC oxidoreductase	alcohol metabolic process	#N/A
	511958	3.69587	2.9704e-05	Glycoside Hydrolase Family 3 protein	hydrolase activity, hydrolyzing O-glycosyl compounds	extracellular beta-xylosidase
	432420	3.68906	2.52394e-07	#N/A	cerevisin activity	#N/A
	532153	3.66724	1.83537e-10	#N/A	transporter activity	L-arabinose transporter lat-1
	538635	3.66379	1.54248e-09	#N/A	arginase activity	#N/A
	531307	3.64613	5.12549e-11	#N/A	catalytic activity	#N/A
	511624	3.61036	6.16046e-10	#N/A	transporter activity	cellodextrose transporter cdt-1
	451059	3.59094	3.07579e-15	#N/A	#N/A	#N/A
	594513	3.51051	1.01361e-08	#N/A	catalytic activity	#N/A
	556094	3.49023	8.27388e-09	Glycoside Hydrolase Family 10 / Carbohydrate-Binding Module Family 1 protein	hydrolase activity, hydrolyzing O-glycosyl compounds	beta-1,4-endoxylanase
	544656	3.47642	8.54903e-09	#N/A	#N/A	#N/A
	168401	3.47337	5.67254e-13	#N/A	transporter activity	#N/A
	585977	3.46236	3.26892e-07	#N/A	#N/A	#N/A
	523597	3.46166	4.61981e-06	#N/A	monooxygenase activity	#N/A
	518630	3.44255	1.29996e-05	#N/A	cytoplasm	#N/A
	300756	3.43828	2.80185e-09	#N/A	3-methyl-2-oxobutanoate dehydrogenase (2-methylpropanoyl-transferring) activity	#N/A
	593672	3.38693	1.90515e-14	Glycoside Hydrolase Family 2 protein	hydrolase activity, hydrolyzing O-glycosyl compounds	intracellular beta-mannosidase
	314812	3.38037	7.07827e-15	Glycoside Hydrolase Family 43 protein	hydrolase activity, hydrolyzing O-glycosyl compounds	intracellular beta-xylosidase
	156474	3.37914	4.60797e-09	Glycoside Hydrolase Family 10 protein	hydrolase activity, hydrolyzing O-glycosyl compounds	beta-1,4-endoxylanase
	536585	3.36981	2.25349e-07	#N/A	#N/A	#N/A
	295147	3.36152	6.93786e-12	Polysaccharide Lyase Family 4 protein	catalytic activity	rhamnogalacturonan lyase asd-1
	83415	3.35669	1.04193e-12	#N/A	catalytic activity	#N/A
	342327	3.35358	4.89392e-10	Carbohydrate Esterase Family 4 protein	catalytic activity	#N/A
	43499	3.34272	4.27754e-10	#N/A	catalytic activity	#N/A
	564466	3.33764	1.42341e-13	#N/A	#N/A	#N/A
	595994	3.32938	3.19194e-06	#N/A	#N/A	#N/A
	550207	3.29308	2.38489e-13	Glycoside Hydrolase Family 11 protein	hydrolase activity, hydrolyzing O-glycosyl compounds	beta-1,4-endoxylanase
	115173	3.28393	5.09216e-13	#N/A	#N/A	#N/A
	556137	3.25225	1.02847e-06	#N/A	iron ion binding	#N/A
	574652	3.24957	5.23994e-09	#N/A	catalytic activity	#N/A
	195168	3.18311	1.95973e-08	Glycoside Hydrolase Family 43 / Carbohydrate-Binding Module Family 42 protein	hydrolase activity, hydrolyzing O-glycosyl compounds	alpha-arabinofuranosidase
	349430	3.17665	5.03883e-14	Glycoside Hydrolase Family 51 protein	L-arabinose metabolic process	alpha-arabinofuranosidase
	539247	3.17345	0.000314851	#N/A	galactonate dehydratase activity	rhamnonate dehydratase LRA3
	540882	3.16977	4.96358e-09	#N/A	epoxide hydrolase activity	#N/A
	571110	3.15931	6.99802e-11	#N/A	acyl-CoA dehydrogenase activity	#N/A
	535991	3.15682	6.03732e-13	#N/A	metabolic process	#N/A
	515367	3.11496	5.0218e-11	#N/A	#N/A	#N/A
	527788	3.10944	6.23804e-09	#N/A	#N/A	#N/A
	276520	3.10727	5.69256e-06	#N/A	#N/A	#N/A
	263407	3.09653	4.51443e-05	#N/A	#N/A	#N/A
	332825	3.07922	5.76026e-12	#N/A	catalytic activity	#N/A
	513177	3.06177	3.27444e-12	#N/A	#N/A	#N/A
	309744	3.03263	5.02328e-10	#N/A	D-amino-acid dehydrogenase activity	#N/A
	491024	3.03143	1.10919e-09	#N/A	#N/A	#N/A
	349528	3.02204	6.7759e-11	#N/A	arginase activity	#N/A
	53433	3.01166	1.78422e-11	#N/A	calcium ion binding	#N/A
	222251	3.00514	0.000989562	#N/A	#N/A	#N/A
	200446	2.99709	3.37961e-13	#N/A	NADPH-hemoprotein reductase activity	#N/A
	571039	2.98541	1.10753e-05	#N/A	metalloendopeptidase activity	#N/A
	445246	2.98306	5.02843e-05	#N/A	citrate (Si)-synthase activity	#N/A
	532393	2.96893	1.91461e-06	Carbohydrate Esterase Family 3 protein	lipid metabolic process	#N/A
	522586	2.96597	1.83048e-08	#N/A	catalytic activity	#N/A
	516163	2.96415	3.37961e-13	#N/A	catalytic activity	#N/A
	151948	2.95883	9.77145e-09	#N/A	magnesium ion binding	#N/A
	439163	2.93145	1.26625e-11	#N/A	#N/A	#N/A
	30286	2.92614	3.10993e-12	#N/A	catalytic activity	#N/A
	532872	2.92526	3.31498e-07	#N/A	metalloendopeptidase activity	#N/A
	536143	2.91278	2.83362e-11	#N/A	glutamate-ammonia ligase activity	#N/A
	256340	2.91171	6.61245e-15	#N/A	transporter activity	#N/A
	528904	2.90979	5.77128e-08	#N/A	#N/A	#N/A
	548922	2.90963	1.10658e-07	#N/A	phospholipase activity	#N/A
	305608	2.89423	1.99853e-10	#N/A	#N/A	#N/A
	536863	2.88921	2.31401e-07	Distantly related to plant expansins	#N/A	#N/A
	573854	2.85321	0.00681531	#N/A	#N/A	#N/A
	473342	2.84847	5.91363e-10	#N/A	proteolysis	#N/A
	59191	2.84693	1.07016e-08	#N/A	pyridoxal kinase activity	#N/A
	510212	2.84247	8.80298e-08	#N/A	nucleic acid binding	#N/A
	520595	2.84093	0.00090424	#N/A	#N/A	#N/A
	40937	2.83982	4.96497e-08	#N/A	hydrolase activity, hydrolyzing O-glycosyl compounds	#N/A
	518493	2.82246	7.76663e-08	#N/A	catalytic activity	#N/A
	257438	2.81631	3.20803e-15	#N/A	#N/A	#N/A
	314494	2.81564	3.39257e-09	#N/A	catalytic activity	#N/A
	539662	2.80771	3.74431e-06	#N/A	gamma-glutamyltransferase activity	#N/A
	597373	2.80441	2.77221e-05	#N/A	#N/A	#N/A
	512039	2.77908	7.71022e-08	#N/A	propionate catabolic process	#N/A
	37601	2.77065	4.56652e-09	#N/A	procollagen-proline 4-dioxygenase activity	#N/A
	587905	2.76718	0.000199835	#N/A	#N/A	#N/A
	542629	2.74796	6.40374e-06	Carbohydrate-Binding Module Family 1 protein	hydrolase activity, hydrolyzing O-glycosyl compounds	#N/A
	173751	2.74056	0.00126256	#N/A	#N/A	#N/A
	194607	2.7374	0.0025668	#N/A	heme binding	#N/A
	98897	2.73373	1.31592e-09	#N/A	transporter activity	cellodextrose transporter cdt-2
	597434	2.71329	2.82774e-06	#N/A	#N/A	#N/A
	537900	2.71008	3.10129e-08	Lytic polysaccharide monooxygenase (formerly GH61)	#N/A	polysaccharide monooxygenase 2 (PMO2)
	520544	2.70839	7.07827e-15	#N/A	ribokinase activity	#N/A
	37651	2.70426	7.94776e-09	#N/A	transport	#N/A
	520906	2.68564	4.90017e-11	#N/A	NADPH dehydrogenase activity	#N/A
	471929	2.66192	4.35571e-06	#N/A	carnitine O-acetyltransferase activity	#N/A
	226094	2.6536	8.62563e-11	#N/A	#N/A	#N/A
	522514	2.63443	1.96064e-09	#N/A	transporter activity	#N/A
	550741	2.63073	1.88687e-10	#N/A	X-Pro dipeptidase activity	#N/A
	512906	2.62227	1.12426e-14	#N/A	nicotinate-nucleotide diphosphorylase (carboxylating) activity	#N/A
	531674	2.6204	1.88687e-10	#N/A	catalytic activity	#N/A
	526704	2.61981	1.62516e-09	#N/A	IMP dehydrogenase activity	#N/A
	75489	2.59966	2.83529e-09	#N/A	alkaline phosphatase activity	#N/A
	510429	2.59421	2.27055e-07	#N/A	nuclease activity	#N/A
	447549	2.58474	5.98076e-11	#N/A	proteolysis	#N/A
	533245	2.58311	1.80621e-13	#N/A	glutathione transferase activity	#N/A
	453259	2.56997	0.0013394	#N/A	#N/A	#N/A
	184233	2.56706	9.26411e-06	#N/A	#N/A	#N/A
	196348	2.54966	8.24318e-09	#N/A	proteolysis	#N/A
	314455	2.52639	3.83e-11	#N/A	C-3 sterol dehydrogenase (C-4 sterol decarboxylase) activity	put. L-glyceraldehyde reductase (GaaD)
	513813	2.52512	1.40538e-09	#N/A	hydrolase activity	#N/A
	520117	2.52489	7.57497e-11	#N/A	nucleic acid binding	#N/A
	512167	2.50023	3.02164e-10	#N/A	catalytic activity	L-arabinitol-dehydrogenase ard-1
	516416	2.49677	0.0170504	#N/A	#N/A	#N/A
	529668	2.49608	1.19479e-06	#N/A	catalytic activity	#N/A
	514615	2.49441	7.11866e-05	Carbohydrate-Binding Module Family 38 / Glycoside Hydrolase Family 32 protein	hydrolase activity, hydrolyzing O-glycosyl compounds	#N/A
	437216	2.49024	3.98902e-09	#N/A	catalytic activity	#N/A
	575644	2.47751	1.78422e-11	#N/A	metabolic process	#N/A
	556051	2.47668	3.8711e-10	#N/A	transcription factor activity	#N/A
	520745	2.47481	1.91461e-06	#N/A	triose-phosphate isomerase activity	#N/A
	529796	2.46975	8.30603e-10	#N/A	#N/A	#N/A
	38264	2.46456	1.24013e-06	Carbohydrate Esterase Family 1 / Carbohydrate-Binding Module Family 1 protein	hydrolase activity, hydrolyzing O-glycosyl compounds	acetyl xylan esterase
	323887	2.4619	5.93508e-10	#N/A	#N/A	#N/A
	244494	2.45949	0.000445769	#N/A	nucleic acid binding	#N/A
	574080	2.45858	4.61566e-07	Lytic polysaccharide monooxygenase (formerly GH61) / Carbohydrate-Binding Module Family 1 protein	hydrolase activity, hydrolyzing O-glycosyl compounds	polysaccharide monooxygenase 2 (PMO2)
	518555	2.44473	3.59177e-05	#N/A	#N/A	#N/A
	538820	2.44042	5.72337e-12	#N/A	glutathione transferase activity	#N/A
	571948	2.43804	4.95131e-08	#N/A	#N/A	#N/A
	561906	2.43664	2.6126e-10	#N/A	aromatic-L-amino-acid decarboxylase activity	#N/A
	563139	2.43643	1.01699e-09	Glycoside Hydrolase Family 131 / Carbohydrate-Binding Module Family 1 protein	hydrolase activity, hydrolyzing O-glycosyl compounds	polysaccharide monooxygenase 1 (PMO1)
	533322	2.42595	1.19855e-11	#N/A	#N/A	#N/A
	591258	2.41425	0.000296167	#N/A	#N/A	#N/A
	534876	2.37475	4.27754e-10	#N/A	peroxidase activity	#N/A
	94168	2.36613	4.97442e-09	#N/A	#N/A	#N/A
	436635	2.36531	4.74611e-11	#N/A	exo-alpha-sialidase activity	#N/A
	301368	2.36182	7.49666e-06	#N/A	alcohol dehydrogenase activity	#N/A
	522073	2.35914	0.00408637	#N/A	metabolic process	#N/A
	598073	2.34539	5.08276e-09	#N/A	N-acetyltransferase activity	#N/A
	97052	2.33823	1.08469e-07	#N/A	#N/A	#N/A
	526650	2.33611	2.8047e-10	#N/A	catalytic activity	#N/A
	83345	2.33356	6.04586e-07	#N/A	1-alkyl-2-acetylglycerophosphocholine esterase activity	#N/A
	531310	2.31924	0.00413952	#N/A	#N/A	#N/A
	138762	2.31341	1.6815e-05	#N/A	#N/A	#N/A
	416746	2.30982	0.00017914	#N/A	#N/A	#N/A
	522843	2.30891	8.24318e-09	#N/A	catalytic activity	#N/A
	505483	2.30535	8.775e-06	Glycoside Hydrolase Family 16 protein	hydrolase activity, hydrolyzing O-glycosyl compounds	#N/A
	511351	2.3023	1.42209e-11	#N/A	carbon-nitrogen ligase activity, with glutamine as amido-N-donor	#N/A
	279494	2.28754	1.19968e-05	#N/A	catalytic activity	#N/A
	515825	2.28546	7.45019e-15	#N/A	transcription factor activity	#N/A
	37507	2.27527	2.08406e-06	#N/A	hydrolase activity, acting on carbon-nitrogen (but not peptide) bonds	#N/A
	56218	2.2535	2.54728e-08	#N/A	integral to membrane	#N/A
	526212	2.24644	1.02543e-09	#N/A	catalytic activity	L-galactonate-dehdyratase (GaaB)
	450872	2.24464	4.26919e-09	Glycoside Hydrolase Family 3 protein	hydrolase activity, hydrolyzing O-glycosyl compounds	intracellular beta-glucosidase
	229984	2.24251	3.14754e-06	#N/A	#N/A	#N/A
	531211	2.24196	9.07527e-10	#N/A	metabolic process	#N/A
	464990	2.24114	0.000344687	#N/A	transporter activity	#N/A
	207262	2.23944	9.092e-06	#N/A	catalytic activity	#N/A
	516295	2.23496	1.0275e-10	#N/A	catalytic activity	#N/A
	497840	2.2343	0.0378189	#N/A	transporter activity	hexose transporter HXT13
	215574	2.22613	7.17141e-11	#N/A	galactokinase activity	galactokinase
	240242	2.22582	9.32546e-07	Lytic polysaccharide monooxygenase (formerly GH61)	#N/A	polysaccharide monooxygenase 3 (PMO3)
	2259	2.21461	8.24344e-08	#N/A	#N/A	#N/A
	606096	2.20567	2.60157e-11	#N/A	catalytic activity	#N/A
	543222	2.19767	0.000105906	#N/A	fructose-bisphosphate aldolase activity	#N/A
	594205	2.1957	0.00250246	#N/A	#N/A	#N/A
	524252	2.18035	5.21147e-12	#N/A	allantoicase activity	#N/A
	574564	2.16895	2.49223e-06	#N/A	DNA binding	#N/A
	605303	2.16885	1.50855e-10	#N/A	catalytic activity	#N/A
	170160	2.16856	4.04104e-08	#N/A	#N/A	#N/A
	569419	2.16166	1.83043e-07	#N/A	cation transport	#N/A
	536821	2.15806	3.51861e-10	#N/A	#N/A	#N/A
	534991	2.1542	2.38489e-13	#N/A	catalytic activity	#N/A
	433576	2.15404	3.00377e-13	#N/A	nucleus	#N/A
	542734	2.15308	2.83362e-11	#N/A	nucleic acid binding	#N/A
	316350	2.14977	0.0372824	#N/A	nucleus	#N/A
	540543	2.14846	1.06637e-12	#N/A	protein binding	#N/A
	335820	2.1445	1.07105e-06	#N/A	transporter activity	xylose transporter XtrD aspergillus
	257249	2.1437	0.00110927	#N/A	protein binding	#N/A
	67884	2.1423	7.0857e-09	#N/A	acyl-CoA dehydrogenase activity	#N/A
	356785	2.1423	6.5718e-09	#N/A	metabolic process	#N/A
	536074	2.1422	0.000557722	#N/A	#N/A	#N/A
	58622	2.13847	4.14029e-08	#N/A	methylmalonate-semialdehyde dehydrogenase (acylating) activity	#N/A
	536499	2.13385	4.80454e-13	#N/A	#N/A	#N/A
	157448	2.13352	3.69902e-06	#N/A	carboxypeptidase A activity	#N/A
	98444	2.13195	2.21955e-05	#N/A	#N/A	#N/A
	50514	2.12398	0.00660199	#N/A	#N/A	#N/A
	557447	2.11955	1.87334e-10	#N/A	nucleotide binding	#N/A
	535588	2.11362	0.00101326	#N/A	#N/A	#N/A
	65129	2.10871	0.000125762	#N/A	#N/A	#N/A
	182881	2.1079	2.18322e-07	#N/A	catalytic activity	#N/A
	513514	2.1064	3.20928e-09	#N/A	catalytic activity	#N/A
	525106	2.10198	1.24868e-05	Glycoside Hydrolase Family 15 / Carbohydrate-Binding Module Family 20 protein	polysaccharide catabolic process	extracellular alpha-glucosidase gla-1
	543090	2.09995	1.67991e-05	#N/A	DNA binding	#N/A
	144701	2.096	2.62888e-08	#N/A	#N/A	#N/A
	334192	2.08538	4.57155e-07	#N/A	transporter activity	#N/A
	38628	2.08528	5.23994e-09	#N/A	#N/A	#N/A
	532958	2.08337	9.90415e-05	#N/A	#N/A	#N/A
	447125	2.08162	0.00186778	#N/A	nucleus	#N/A
	538130	2.08137	0.00105929	#N/A	iron ion binding	#N/A
	573556	2.07935	0.000317697	#N/A	#N/A	#N/A
	516299	2.07593	7.06469e-11	#N/A	#N/A	#N/A
	153789	2.06627	1.50855e-10	#N/A	transport	#N/A
	237076	2.05204	2.95618e-05	#N/A	zinc ion binding	#N/A
	205686	2.04938	6.82376e-09	#N/A	electron transport	#N/A
	530941	2.0469	5.14352e-07	#N/A	#N/A	#N/A
	568666	2.04245	1.9407e-08	#N/A	#N/A	#N/A
	276445	2.03009	1.32792e-06	#N/A	#N/A	#N/A
	538998	2.02518	4.56299e-10	#N/A	hydrolase activity, acting on carbon-nitrogen (but not peptide) bonds	#N/A
	514288	2.02464	1.42341e-13	#N/A	#N/A	#N/A
	78751	2.02192	3.34324e-10	#N/A	C-8 sterol isomerase activity	#N/A
	363296	2.01914	0.000190061	#N/A	catalytic activity	#N/A
	520936	2.01121	1.65797e-09	#N/A	catalytic activity	galactose-1-phosphate uridylyltransferase
	522716	2.01108	3.01264e-08	#N/A	ATP binding	#N/A
	565095	2.0055	1.69051e-07	#N/A	catalytic activity	#N/A
	335235	2.00532	2.82989e-05	#N/A	glutamate decarboxylase activity	#N/A
	529260	2.00513	5.63154e-11	#N/A	catalytic activity	#N/A
	514708	2.0023	7.3077e-08	#N/A	electron transport	#N/A
	194875	1.99762	1.80655e-06	#N/A	#N/A	#N/A
	570599	1.99052	1.60602e-07	#N/A	adenosylmethionine-8-amino-7-oxononanoate transaminase activity	#N/A
	593739	1.99018	0.000114685	#N/A	#N/A	#N/A
	206552	1.98968	0.00527284	#N/A	#N/A	#N/A
	557306	1.98198	1.54248e-09	#N/A	metabolic process	#N/A
	509905	1.97866	2.40987e-09	#N/A	acid phosphatase activity	#N/A
	516443	1.97785	7.88336e-06	#N/A	catalytic activity	#N/A
	400945	1.97307	0.0452612	#N/A	#N/A	#N/A
	216068	1.97108	0.000101478	#N/A	metabolic process	#N/A
	107206	1.9694	8.41829e-06	#N/A	#N/A	#N/A
	349847	1.96836	1.78255e-09	#N/A	glucan 1,4-alpha-glucosidase activity	#N/A
	366309	1.96799	0.0031592	#N/A	metabolic process	#N/A
	538095	1.96582	1.55703e-05	#N/A	catalytic activity	#N/A
	531120	1.9642	7.01224e-06	#N/A	methionyl aminopeptidase activity	#N/A
	565765	1.95945	0.00115438	#N/A	electron transport	#N/A
	515823	1.95687	2.24254e-08	#N/A	catalytic activity	#N/A
	466674	1.95508	3.02799e-06	#N/A	#N/A	#N/A
	437912	1.95268	0.000159418	#N/A	catalytic activity	#N/A
	575496	1.94966	6.10486e-08	#N/A	#N/A	#N/A
	210464	1.94525	6.11269e-05	#N/A	transcription factor activity	#N/A
	487084	1.94304	0.000850729	#N/A	nuclear chromosome	#N/A
	516284	1.94259	8.15154e-10	#N/A	#N/A	#N/A
	496082	1.94206	1.39135e-06	#N/A	#N/A	#N/A
	574018	1.93878	0.00166085	#N/A	#N/A	#N/A
	514398	1.92955	3.98545e-06	#N/A	structural constituent of ribosome	#N/A
	513891	1.92896	1.08027e-07	#N/A	proteolysis	#N/A
	106268	1.92515	3.83722e-11	#N/A	aldehyde dehydrogenase (NAD) activity	#N/A
	232164	1.92281	0.00163259	#N/A	transporter activity	#N/A
	3955	1.9191	6.03575e-07	#N/A	catalytic activity	#N/A
	537191	1.91446	3.9969e-09	#N/A	#N/A	#N/A
	534356	1.91288	7.76547e-06	#N/A	catalytic activity	#N/A
	470082	1.90868	5.98924e-10	#N/A	catalytic activity	#N/A
	173668	1.9081	3.20717e-10	#N/A	transcription factor activity	#N/A
	196111	1.90308	0.000524376	#N/A	#N/A	#N/A
	475862	1.90087	0.00138466	#N/A	#N/A	#N/A
	114695	1.90006	1.11432e-06	Glycosyltransferase Family 25 protein	lipopolysaccharide biosynthetic process	#N/A
	532786	1.89935	0.00158323	#N/A	#N/A	#N/A
	528788	1.89505	5.91956e-08	#N/A	catalytic activity	#N/A
	439260	1.88848	1.24227e-09	#N/A	ATP-dependent DNA helicase activity	#N/A
	516354	1.88672	0.00379696	#N/A	1-phosphatidylinositol-3-phosphate 5-kinase activity	#N/A
	511938	1.88346	1.21124e-11	#N/A	#N/A	#N/A
	21911	1.88339	0.00587246	#N/A	#N/A	#N/A
	490668	1.8726	0.030458	#N/A	#N/A	feruloyl esterase D faeD
	30293	1.87053	3.88478e-10	#N/A	catalytic activity	#N/A
	473368	1.86942	2.15818e-08	#N/A	#N/A	#N/A
	524898	1.86794	3.03169e-05	#N/A	chaperonin ATPase activity	#N/A
	593855	1.86774	5.62304e-08	#N/A	#N/A	#N/A
	567558	1.85683	1.62516e-09	#N/A	thioredoxin-disulfide reductase activity	#N/A
	342646	1.85673	7.42503e-06	#N/A	catalytic activity	#N/A
	554118	1.84879	2.85648e-05	Glycoside Hydrolase Family 16 / Carbohydrate-Binding Module Family 1 protein	hydrolase activity, hydrolyzing O-glycosyl compounds	#N/A
	561266	1.84842	0.00455744	Carbohydrate-Binding Module Family 18 / Glycoside Hydrolase Family 18 protein	hydrolase activity, hydrolyzing O-glycosyl compounds	#N/A
	512046	1.84835	4.57155e-07	#N/A	catalytic activity	#N/A
	106501	1.8478	8.08742e-08	Glycoside Hydrolase Family 43 protein	hydrolase activity, hydrolyzing O-glycosyl compounds	#N/A
	541253	1.8451	3.01978e-07	#N/A	dihydrolipoamide branched chain acyltransferase activity	#N/A
	568363	1.84304	4.04081e-06	#N/A	potassium ion transport	#N/A
	519611	1.836	0.00188939	#N/A	beta-carotene 15,15'-monooxygenase activity	#N/A
	327842	1.83543	0.0232689	#N/A	#N/A	#N/A
	105704	1.83329	5.80502e-05	#N/A	#N/A	#N/A
	335069	1.82899	0.000856514	#N/A	thiamin biosynthetic process	#N/A
	241572	1.82865	9.32546e-07	#N/A	catalytic activity	#N/A
	533452	1.82562	4.61482e-05	#N/A	catalytic activity	#N/A
	530051	1.82333	6.21714e-09	#N/A	riboflavin synthase activity	#N/A
	107228	1.81631	1.00573e-07	#N/A	diamine N-acetyltransferase activity	#N/A
	341332	1.81604	6.63667e-05	Glycosyltransferase Family 4 protein	biosynthetic process	#N/A
	518883	1.81286	0.000461105	#N/A	catalytic activity	#N/A
	530251	1.8117	0.000328299	#N/A	antioxidant activity	#N/A
	556823	1.81153	1.41877e-06	Glycoside Hydrolase Family 3 protein	hydrolase activity, hydrolyzing O-glycosyl compounds	extracellular beta-glucosidase
	552767	1.80935	0.00046245	#N/A	squalene monooxygenase activity	#N/A
	43010	1.80892	2.97259e-11	#N/A	catalytic activity	#N/A
	573243	1.80888	3.52007e-08	#N/A	#N/A	#N/A
	500281	1.80779	3.20928e-09	#N/A	peptidyl-prolyl cis-trans isomerase activity	#N/A
	589223	1.80245	8.775e-06	#N/A	#N/A	#N/A
	535908	1.79984	2.15988e-06	#N/A	catalytic activity	#N/A
	560274	1.7994	7.27523e-06	#N/A	catalytic activity	#N/A
	6411	1.79735	4.32649e-07	#N/A	#N/A	#N/A
	82813	1.79709	1.23254e-10	#N/A	glutathione peroxidase activity	#N/A
	172525	1.79554	9.55888e-06	#N/A	#N/A	#N/A
	524442	1.79474	6.03732e-13	#N/A	histone acetyltransferase activity	#N/A
	106449	1.78872	3.55678e-05	#N/A	transporter activity	#N/A
	527297	1.78699	0.000161651	#N/A	#N/A	#N/A
	435265	1.78328	0.000144429	#N/A	#N/A	#N/A
	594299	1.77619	1.17386e-07	#N/A	#N/A	#N/A
	600334	1.77606	0.0082232	#N/A	#N/A	#N/A
	55284	1.76674	0.00107988	#N/A	#N/A	#N/A
	531957	1.76646	0.000119141	#N/A	catalytic activity	#N/A
	610159	1.76512	5.33323e-06	#N/A	catalytic activity	#N/A
	513209	1.7621	8.81148e-06	#N/A	#N/A	#N/A
	552442	1.76132	0.000117418	#N/A	#N/A	#N/A
	519463	1.76009	1.86602e-07	#N/A	catalytic activity	#N/A
	551205	1.75733	7.77281e-07	#N/A	transcription factor activity	#N/A
	523951	1.75561	1.01416e-06	#N/A	glutamate decarboxylase activity	#N/A
	567357	1.7539	0.0405042	#N/A	#N/A	#N/A
	524580	1.75194	0.00107155	Glycoside Hydrolase Family 128 protein	#N/A	#N/A
	217800	1.74963	2.22154e-09	#N/A	DNA binding	#N/A
	586599	1.74446	4.29797e-05	#N/A	proteolysis	#N/A
	543526	1.74384	3.10129e-08	#N/A	#N/A	#N/A
	531784	1.74301	4.08945e-13	#N/A	catalytic activity	#N/A
	516710	1.74228	4.24063e-08	#N/A	#N/A	#N/A
	509982	1.74132	1.78255e-09	#N/A	hydrolase activity	#N/A
	138763	1.73906	0.000168259	#N/A	iron ion binding	#N/A
	238522	1.73349	0.0130472	#N/A	#N/A	#N/A
	295948	1.72802	0.000108398	#N/A	transporter activity	MFS quinate transporter
	523613	1.7276	2.20237e-10	#N/A	nitrilase activity	#N/A
	347695	1.72751	0.00306747	#N/A	#N/A	#N/A
	446988	1.72679	1.99166e-07	#N/A	nucleic acid binding	#N/A
	549038	1.725	5.46241e-11	#N/A	#N/A	#N/A
	518185	1.72391	1.80655e-06	#N/A	superoxide metabolic process	#N/A
	542965	1.71585	1.89925e-06	#N/A	exo-alpha-sialidase activity	#N/A
	223742	1.70655	1.81496e-06	#N/A	ubiquitin ligase complex	#N/A
	110739	1.70031	6.35721e-09	#N/A	metabolic process	#N/A
	517783	1.69354	1.29568e-05	#N/A	#N/A	#N/A
	365178	1.69193	1.65284e-08	#N/A	#N/A	#N/A
	194285	1.69151	4.54963e-06	#N/A	#N/A	#N/A
	530550	1.69128	3.42567e-06	Glycoside Hydrolase Family 115 protein	#N/A	alpha-glucuronidase
	365767	1.68808	0.00015708	Lytic polysaccharide monooxygenase (formerly GH61)	#N/A	polysaccharide monooxygenase 3 (PMO3)
	509423	1.6848	0.000997338	#N/A	#N/A	#N/A
	111931	1.67975	1.18041e-05	Glycoside Hydrolase Family 3 protein	hydrolase activity, hydrolyzing O-glycosyl compounds	extracellular beta-glucosidase
	518181	1.67853	0.0285791	#N/A	urate oxidase activity	#N/A
	528996	1.67145	0.000215597	Carbohydrate Esterase Family 12 protein	lipid metabolic process	rhamnogalacturonan acetyl esterase
	535894	1.66477	0.00198043	#N/A	catalytic activity	#N/A
	573971	1.66463	0.000220363	Lytic polysaccharide monooxygenase (formerly GH61)	#N/A	polysaccharide monooxygenase 1 (PMO1)
	598755	1.66288	0.00230745	#N/A	#N/A	#N/A
	575713	1.65802	2.26878e-08	#N/A	cytoplasm	#N/A
	451829	1.65578	4.06558e-08	#N/A	FMN binding	#N/A
	530537	1.65536	0.00809202	#N/A	monooxygenase activity	#N/A
	564662	1.65335	0.00201843	#N/A	#N/A	#N/A
	521203	1.64428	1.68552e-08	#N/A	catalytic activity	#N/A
	527600	1.64328	0.0287696	#N/A	catalytic activity	#N/A
	516723	1.64014	1.21873e-07	#N/A	catalytic activity	#N/A
	572148	1.63802	0.000335425	#N/A	catalytic activity	#N/A
	434007	1.6376	2.15153e-09	#N/A	FMN binding	#N/A
	1807	1.63011	1.47852e-05	Glycoside Hydrolase Family 17 protein	glucan 1,3-beta-glucosidase activity	#N/A
	210443	1.62645	1.85561e-06	#N/A	#N/A	#N/A
	193762	1.62397	1.44325e-06	#N/A	#N/A	#N/A
	447082	1.6104	0.000186206	#N/A	transporter activity	MFS monosaccharide transporter
	560196	1.60873	6.43799e-06	#N/A	binding	#N/A
	322003	1.6059	2.08469e-06	#N/A	succinate dehydrogenase activity	#N/A
	109624	1.60294	0.0349072	#N/A	#N/A	#N/A
	183266	1.60099	0.0140488	#N/A	#N/A	#N/A
	572613	1.59809	5.13961e-10	#N/A	metabolic process	#N/A
	338909	1.59664	2.35042e-06	#N/A	5-methyltetrahydropteroyltriglutamate-homocysteine S-methyltransferase activity	#N/A
	193071	1.59661	4.04081e-06	#N/A	#N/A	#N/A
	512616	1.59453	0.00141229	#N/A	#N/A	#N/A
	254353	1.59425	1.81319e-06	#N/A	#N/A	#N/A
	539105	1.59412	0.0483242	#N/A	transporter activity	cellobionic acid transporter cbt-1
	567709	1.59363	0.0246161	#N/A	#N/A	#N/A
	14703	1.59353	2.91013e-11	#N/A	metabolic process	#N/A
	579150	1.59279	8.94295e-06	#N/A	#N/A	#N/A
	514714	1.5907	1.1702e-05	#N/A	#N/A	#N/A
	570103	1.58876	4.27754e-10	#N/A	serine-type endopeptidase inhibitor activity	#N/A
	510271	1.58739	4.18342e-08	#N/A	#N/A	#N/A
	519798	1.58592	2.97076e-07	#N/A	catalytic activity	#N/A
	567077	1.58579	1.10412e-08	#N/A	#N/A	#N/A
	512385	1.5856	9.65546e-06	#N/A	acyl-CoA metabolic process	#N/A
	472603	1.5849	0.00555135	#N/A	transcription factor activity	#N/A
	555366	1.58459	1.82151e-05	#N/A	membrane	#N/A
	263387	1.5786	2.12303e-06	#N/A	gamma-glutamyltransferase activity	#N/A
	430925	1.57751	2.21015e-08	#N/A	heme binding	#N/A
	23413	1.571	0.0145272	#N/A	#N/A	#N/A
	359687	1.57016	1.69952e-05	#N/A	#N/A	#N/A
	440749	1.56904	4.66085e-08	#N/A	catalytic activity	#N/A
	520003	1.56789	0.000180097	#N/A	catalytic activity	#N/A
	508914	1.56776	5.01488e-07	#N/A	ATP binding	#N/A
	535832	1.56672	0.00160495	#N/A	#N/A	#N/A
	511097	1.56413	0.000290954	Glycoside Hydrolase Family 53 protein	glucosidase activity	endo-beta-1,4-galactanase
	572735	1.56306	5.01628e-12	#N/A	ATPase activator activity	#N/A
	355450	1.56152	4.57155e-07	#N/A	#N/A	#N/A
	423092	1.55663	2.59288e-05	#N/A	#N/A	#N/A
	453698	1.55463	0.000425828	#N/A	#N/A	#N/A
	170578	1.5496	8.13007e-08	#N/A	#N/A	#N/A
	516468	1.54616	0.00146696	#N/A	#N/A	#N/A
	96953	1.54266	8.97178e-06	#N/A	binding	#N/A
	538264	1.53984	2.95618e-05	#N/A	catalytic activity	#N/A
	537551	1.53969	1.63071e-06	#N/A	acyl-CoA dehydrogenase activity	#N/A
	572397	1.53952	1.67991e-05	#N/A	electron-transferring-flavoprotein dehydrogenase activity	#N/A
	505450	1.53927	0.0038384	#N/A	#N/A	#N/A
	532174	1.53646	1.64052e-05	Glycoside Hydrolase Family 13 protein	catalytic activity	alpha-amylase
	215720	1.53516	1.15672e-05	#N/A	binding	#N/A
	568620	1.53299	0.000136838	#N/A	electron transport	#N/A
	535428	1.53097	0.016372	#N/A	FMN binding	#N/A
	542968	1.53011	6.39752e-08	#N/A	glucose-6-phosphate isomerase activity	#N/A
	538126	1.53008	0.000502081	#N/A	catalytic activity	#N/A
	365275	1.5291	1.18857e-05	Glycoside Hydrolase Family 74 / Carbohydrate-Binding Module Family 1 protein	catalytic activity	beta-1,4-endoglucanase
	219784	1.51668	2.70108e-07	#N/A	metabolic process	#N/A
	229894	1.51531	1.25755e-05	Glycosyltransferase Family 2 protein	dolichyl-phosphate beta-glucosyltransferase activity	#N/A
	525614	1.51269	0.000230468	#N/A	catalytic activity	#N/A
	531119	1.51043	0.0011244	#N/A	kynurenine 3-monooxygenase activity	#N/A
	508106	1.50875	0.00433565	Glycoside Hydrolase Family 47 protein	mannosyl-oligosaccharide 1,2-alpha-mannosidase activity	#N/A
	444120	1.50793	0.000199835	#N/A	#N/A	#N/A
	93115	1.50561	3.92113e-09	#N/A	catalytic activity	#N/A
	533017	1.50394	0.000125762	Carbohydrate Esterase Family 8 protein	cell wall	pectin methyl esterase
	484018	1.50093	0.000902718	Glycosyltransferase Family 32 protein	#N/A	#N/A
	538802	1.49918	5.69407e-06	#N/A	transport	#N/A
	572388	1.49665	0.00211848	Glycoside Hydrolase Family 71 / Carbohydrate-Binding Module Family 24 protein	glucan endo-1,3-alpha-glucosidase activity	#N/A
	281722	1.49571	2.62382e-08	#N/A	#N/A	#N/A
	135553	1.49451	7.65456e-08	#N/A	hydroxyacylglutathione hydrolase activity	#N/A
	528373	1.49344	6.51722e-09	#N/A	catalytic activity	#N/A
	536680	1.49188	0.000904118	#N/A	transporter activity	#N/A
	563396	1.49114	1.02782e-09	#N/A	catalytic activity	#N/A
	535775	1.49077	1.21134e-06	#N/A	#N/A	#N/A
	283022	1.48373	7.66432e-06	#N/A	#N/A	#N/A
	128990	1.48336	0.00192216	#N/A	monooxygenase activity	#N/A
	136666	1.48325	2.37321e-05	#N/A	protein folding	#N/A
	153546	1.48227	0.000445769	#N/A	#N/A	#N/A
	569548	1.48027	6.24191e-08	#N/A	#N/A	#N/A
	70997	1.47903	5.98223e-05	#N/A	#N/A	#N/A
	598536	1.47343	0.000293036	#N/A	nucleic acid binding	#N/A
	509577	1.47243	4.06954e-11	#N/A	oxidoreductase activity	#N/A
	562780	1.4714	0.00428255	#N/A	#N/A	#N/A
	21981	1.46726	7.77281e-07	#N/A	protein kinase activity	#N/A
	555437	1.46283	0.0208508	#N/A	L-allo-threonine aldolase activity	#N/A
	554835	1.46055	2.32898e-06	#N/A	ferric-chelate reductase activity	#N/A
	532592	1.4601	0.0112956	#N/A	#N/A	#N/A
	517342	1.45642	3.10129e-08	#N/A	#N/A	#N/A
	569333	1.45444	0.000136838	#N/A	#N/A	#N/A
	521068	1.45417	1.58853e-05	#N/A	#N/A	#N/A
	561051	1.44813	0.0101429	#N/A	#N/A	#N/A
	569491	1.44652	2.58293e-06	#N/A	DNA binding	#N/A
	76303	1.44098	4.96497e-08	#N/A	#N/A	#N/A
	438464	1.43972	1.30783e-06	#N/A	acylglycerone-phosphate reductase activity	#N/A
	570400	1.43787	7.04072e-06	#N/A	#N/A	#N/A
	366308	1.43735	0.00264216	#N/A	#N/A	#N/A
	82755	1.43679	0.000113823	#N/A	catalytic activity	galacturonic acid reductase (GaaA)
	529080	1.43456	6.24681e-07	#N/A	catalytic activity	#N/A
	70741	1.43313	0.00623643	#N/A	#N/A	#N/A
	6657	1.43188	0.0122303	#N/A	#N/A	#N/A
	245730	1.43179	0.00509228	#N/A	#N/A	#N/A
	526700	1.43133	8.8136e-06	#N/A	peroxisomal membrane	#N/A
	539304	1.4265	1.05284e-06	#N/A	serine-type Pro-X carboxypeptidase activity	#N/A
	530824	1.42505	0.00474674	#N/A	#N/A	#N/A
	354462	1.41887	4.69563e-06	Glycosyltransferase Family 31 protein	acyltransferase activity	#N/A
	472757	1.41862	1.46784e-07	#N/A	C-3 sterol dehydrogenase (C-4 sterol decarboxylase) activity	#N/A
	57775	1.40707	0.0349072	#N/A	#N/A	#N/A
	363341	1.40679	4.21989e-05	Carbohydrate-Binding Module Family 87 / Carbohydrate Esterase Family 18 protein	#N/A	#N/A
	595494	1.40254	0.0243796	#N/A	#N/A	#N/A
	450280	1.40156	1.90122e-09	#N/A	adenosine deaminase activity	#N/A
	340424	1.40073	3.26846e-07	#N/A	#N/A	#N/A
	509653	1.4005	0.000334465	#N/A	copper ion binding	#N/A
	512559	1.39989	3.73272e-07	#N/A	cystathionine gamma-synthase activity	#N/A
	81123	1.39761	2.26601e-05	#N/A	sphingomyelin phosphodiesterase activity	#N/A
	533028	1.39555	0.000515629	#N/A	catalytic activity	#N/A
	526078	1.39547	1.44325e-06	#N/A	catalytic activity	#N/A
	8606	1.39168	0.0037098	#N/A	protein kinase activity	#N/A
	524024	1.38823	6.44893e-08	#N/A	sphinganine-1-phosphate aldolase activity	#N/A
	160842	1.38704	5.4843e-08	#N/A	#N/A	#N/A
	518751	1.38389	0.00144942	#N/A	#N/A	#N/A
	515387	1.37913	1.67901e-08	#N/A	nucleotide binding	#N/A
	583035	1.37879	2.4767e-07	#N/A	hydrolase activity	#N/A
	535392	1.37862	6.34939e-09	#N/A	#N/A	#N/A
	527022	1.37471	0.0357085	#N/A	transporter activity	high affinity glucose transporter ght1
	199999	1.37454	0.0106295	#N/A	FMN binding	#N/A
	516742	1.37356	3.51477e-06	#N/A	catalytic activity	#N/A
	522427	1.37158	7.88774e-07	#N/A	#N/A	#N/A
	442669	1.3704	0.0132432	Lytic polysaccharide monooxygenase	#N/A	#N/A
	521904	1.36537	9.20132e-07	#N/A	ARF GTPase activator activity	#N/A
	366202	1.36446	0.000678103	Glycoside Hydrolase Family 16 protein	hydrolase activity, hydrolyzing O-glycosyl compounds	#N/A
	573265	1.36293	0.00442438	#N/A	#N/A	#N/A
	107475	1.36279	0.0123994	#N/A	metabolic process	#N/A
	518354	1.36165	0.0072965	#N/A	phospholipase D activity	#N/A
	544333	1.361	2.92293e-06	#N/A	#N/A	#N/A
	215817	1.3593	1.95839e-05	#N/A	ATP binding	#N/A
	516467	1.35774	1.30025e-05	#N/A	aspartic-type endopeptidase activity	#N/A
	38017	1.35603	4.26687e-05	#N/A	transporter activity	#N/A
	33342	1.35588	5.38021e-07	Glycoside Hydrolase Family 2 protein	catalytic activity	#N/A
	531551	1.35012	0.000136829	Glycoside Hydrolase Family 28 protein	polygalacturonase activity	endogalacturonase
	448589	1.34949	0.000120384	Carbohydrate Esterase Family 5 / Carbohydrate-Binding Module Family 1 protein	catalytic activity	acetyl xylan esterase
	528508	1.34736	1.0628e-08	#N/A	transporter activity	#N/A
	530730	1.34604	1.05433e-05	#N/A	catalytic activity	#N/A
	353650	1.3456	8.87312e-06	#N/A	protein disulfide oxidoreductase activity	#N/A
	443124	1.34521	0.0156779	#N/A	#N/A	#N/A
	513715	1.34444	1.65797e-09	#N/A	cystathionine gamma-lyase activity	#N/A
	574722	1.34293	1.88447e-07	#N/A	leukotriene-A4 hydrolase activity	#N/A
	441331	1.34131	5.9027e-05	#N/A	#N/A	#N/A
	520264	1.34065	0.00161968	#N/A	catalytic activity	#N/A
	555115	1.33985	1.68744e-05	Glycoside Hydrolase Family 31 protein	hydrolase activity, hydrolyzing O-glycosyl compounds	extracellular alpha-glucosidase
	525032	1.33796	0.000731383	#N/A	exo-alpha-sialidase activity	#N/A
	451892	1.33577	0.000451235	#N/A	catalytic activity	#N/A
	523421	1.3319	8.35341e-05	#N/A	biosynthetic process	#N/A
	103289	1.33139	0.019076	#N/A	#N/A	#N/A
	31915	1.33082	1.58379e-07	#N/A	#N/A	#N/A
	184209	1.3266	0.000857168	#N/A	DNA-directed RNA polymerase activity	#N/A
	572637	1.32557	0.00139768	#N/A	#N/A	#N/A
	105710	1.32452	0.00258247	#N/A	transcription factor activity	#N/A
	535509	1.3243	0.00346376	#N/A	#N/A	#N/A
	322211	1.32338	0.0306207	#N/A	phospholipid binding	#N/A
	604366	1.32202	0.0271532	Glycoside Hydrolase Family 71 / Carbohydrate-Binding Module Family 24 protein	glucan endo-1,3-alpha-glucosidase activity	#N/A
	512820	1.32101	2.2955e-08	#N/A	protein modification process	#N/A
	258590	1.3191	3.17935e-06	#N/A	#N/A	#N/A
	524774	1.31852	1.10316e-05	#N/A	glutathione transferase activity	#N/A
	50430	1.31447	1.27047e-10	#N/A	metabolic process	#N/A
	520430	1.3138	0.00117621	#N/A	#N/A	#N/A
	541939	1.31367	2.97076e-07	#N/A	#N/A	#N/A
	23919	1.31172	4.23052e-05	Glycoside Hydrolase Family 71 protein	glucan endo-1,3-alpha-glucosidase activity	#N/A
	539534	1.31056	0.000194181	#N/A	binding	#N/A
	529654	1.30652	8.63105e-05	#N/A	#N/A	#N/A
	354368	1.30583	0.00422046	#N/A	magnesium ion binding	#N/A
	574119	1.30414	0.000409981	#N/A	#N/A	#N/A
	524988	1.3025	7.3077e-08	#N/A	prenyltransferase activity	#N/A
	565312	1.30174	0.00665806	Glycoside Hydrolase Family 16 protein	exo-alpha-sialidase activity	#N/A
	567225	1.29986	0.0319342	#N/A	#N/A	#N/A
	592047	1.29965	5.68476e-05	Glycosyltransferase Family 4 protein	serine-type endopeptidase inhibitor activity	#N/A
	540682	1.29848	0.0015625	#N/A	glucokinase activity	#N/A
	574982	1.29835	0.00588603	#N/A	heme binding	#N/A
	535963	1.29577	7.41322e-05	#N/A	5'-nucleotidase activity	#N/A
	438492	1.29409	0.000326856	#N/A	#N/A	#N/A
	567450	1.29298	0.00134419	Class II peroxidase	intracellular	#N/A
	111517	1.28996	4.01933e-09	#N/A	catalytic activity	#N/A
	301107	1.28965	1.98196e-05	#N/A	monooxygenase activity	#N/A
	232219	1.28668	0.0140438	#N/A	binding	#N/A
	524939	1.28529	6.82618e-08	#N/A	prenyltransferase activity	#N/A
	518644	1.28467	0.00291532	#N/A	#N/A	#N/A
	442064	1.28204	1.38324e-06	#N/A	#N/A	#N/A
	571886	1.28033	0.00243889	#N/A	O-acetylhomoserine aminocarboxypropyltransferase activity	#N/A
	547478	1.2779	0.0238915	#N/A	#N/A	#N/A
	107786	1.26633	8.69666e-05	#N/A	transporter activity	sugar transporter
	168132	1.26506	1.01699e-09	#N/A	transporter activity	#N/A
	474857	1.26311	1.86004e-06	#N/A	aldehyde reductase activity	#N/A
	513366	1.26259	5.08192e-05	#N/A	#N/A	#N/A
	304758	1.26152	0.000593428	#N/A	#N/A	#N/A
	553099	1.25813	0.00125957	#N/A	#N/A	#N/A
	606828	1.25793	0.00318835	#N/A	#N/A	#N/A
	522242	1.25521	5.49922e-06	#N/A	catalytic activity	#N/A
	538962	1.25439	0.00030089	#N/A	#N/A	#N/A
	521656	1.25428	0.000189059	#N/A	#N/A	#N/A
	195319	1.25409	9.26576e-09	#N/A	#N/A	#N/A
	604180	1.25397	0.00210324	#N/A	xylulokinase activity	#N/A
	510674	1.25322	2.83529e-09	#N/A	proteolysis	#N/A
	241430	1.25102	4.75319e-07	#N/A	diacylglycerol kinase activity	#N/A
	595451	1.24865	0.0114529	#N/A	#N/A	#N/A
	184535	1.2475	0.0165602	#N/A	#N/A	#N/A
	521187	1.24563	1.44863e-05	#N/A	transporter activity	#N/A
	548360	1.24507	0.000834097	#N/A	transporter activity	MFS monosaccharide transporter
	45800	1.24499	0.000100205	#N/A	homoserine O-acetyltransferase activity	#N/A
	569143	1.24332	0.030657	#N/A	#N/A	#N/A
	517194	1.24278	0.000448463	#N/A	selenium binding	#N/A
	216497	1.23992	0.00956026	#N/A	#N/A	#N/A
	534997	1.23926	1.27246e-07	#N/A	electron transport	#N/A
	359688	1.23822	0.000220363	#N/A	#N/A	#N/A
	247782	1.23798	1.64136e-07	#N/A	#N/A	#N/A
	448990	1.23693	1.58853e-05	#N/A	#N/A	#N/A
	526968	1.23634	0.000177381	#N/A	#N/A	#N/A
	447387	1.23458	0.000132112	#N/A	#N/A	#N/A
	318622	1.23431	0.0058038	#N/A	catalytic activity	#N/A
	536148	1.23402	5.91956e-08	#N/A	catalytic activity	#N/A
	440278	1.23391	0.0317387	#N/A	catalytic activity	#N/A
	195021	1.2327	0.00742696	Glycoside Hydrolase Family 17 protein	glucan 1,3-beta-glucosidase activity	#N/A
	114160	1.23258	4.50431e-06	Glycoside Hydrolase Family 72 / Carbohydrate-Binding Module Family 43 protein	#N/A	#N/A
	515128	1.22891	1.49091e-06	#N/A	#N/A	#N/A
	23670	1.22848	0.000341861	#N/A	L-lactate dehydrogenase (cytochrome) activity	#N/A
	351080	1.22818	0.00274095	#N/A	allantoinase activity	#N/A
	137177	1.22809	4.69563e-06	#N/A	nucleic acid binding	#N/A
	509515	1.22664	0.00269025	#N/A	#N/A	#N/A
	433784	1.22417	0.000104067	#N/A	#N/A	#N/A
	134131	1.22275	0.00191787	#N/A	#N/A	#N/A
	278414	1.22202	0.00737131	#N/A	catalytic activity	#N/A
	29140	1.22108	0.00097057	#N/A	#N/A	#N/A
	515740	1.21936	1.06051e-06	#N/A	#N/A	#N/A
	274719	1.21923	1.30428e-06	#N/A	#N/A	#N/A
	518300	1.21893	0.0035965	#N/A	#N/A	#N/A
	527030	1.21813	7.83949e-07	#N/A	asparaginase activity	#N/A
	537537	1.21792	0.000134788	#N/A	#N/A	#N/A
	172045	1.21405	6.66137e-05	#N/A	#N/A	#N/A
	572233	1.21346	0.000206073	#N/A	#N/A	#N/A
	3800	1.2057	0.000164385	#N/A	nucleus	#N/A
	45811	1.20341	1.51008e-05	#N/A	alanine-tRNA ligase activity	#N/A
	534651	1.20153	0.000373675	#N/A	catalytic activity	#N/A
	512051	1.2006	0.000438747	#N/A	#N/A	#N/A
	549063	1.20055	1.51078e-05	#N/A	glycerol-1-phosphatase activity	#N/A
	433420	1.19453	0.0127303	#N/A	transcription factor activity	#N/A
	440763	1.19305	4.37146e-06	#N/A	calcium ion binding	#N/A
	447859	1.193	0.000261922	#N/A	metabolic process	#N/A
	532197	1.19293	0.00293984	#N/A	#N/A	#N/A
	44715	1.18248	1.97169e-07	#N/A	protein kinase CK2 activity	#N/A
	299876	1.17967	0.000341766	#N/A	#N/A	#N/A
	347176	1.1787	6.00302e-05	#N/A	glucan 1,4-alpha-glucosidase activity	#N/A
	263405	1.17602	1.29475e-05	#N/A	nucleotide binding	#N/A
	595690	1.17586	0.00129728	#N/A	#N/A	#N/A
	199567	1.17308	1.58853e-05	#N/A	#N/A	#N/A
	520961	1.17163	1.98916e-06	#N/A	catalytic activity	#N/A
	572496	1.17099	0.000542424	#N/A	protein complex assembly	#N/A
	184510	1.16923	0.000857874	#N/A	integral to peroxisomal membrane	#N/A
	493364	1.16839	0.0136935	#N/A	catalytic activity	#N/A
	447744	1.16828	7.95513e-05	#N/A	protein kinase activity	#N/A
	39724	1.16194	0.00172291	#N/A	#N/A	#N/A
	482633	1.16011	0.0165341	#N/A	nucleic acid binding	#N/A
	514880	1.15959	0.0212061	Glycoside Hydrolase Family 3 protein	hydrolase activity, hydrolyzing O-glycosyl compounds	extracellular beta-glucosidase
	430661	1.15758	3.73311e-07	#N/A	#N/A	#N/A
	305500	1.15575	0.00100534	#N/A	#N/A	#N/A
	519331	1.15569	0.000814823	#N/A	#N/A	#N/A
	510417	1.1543	1.98002e-05	#N/A	catalytic activity	#N/A
	603802	1.15395	6.91991e-08	Glycosyltransferase Family 22 protein	alpha-1,6-mannosyltransferase activity	#N/A
	531611	1.15344	0.000114251	#N/A	transcription factor activity	#N/A
	567729	1.15096	5.52915e-05	#N/A	#N/A	#N/A
	495209	1.14903	7.86838e-05	Carbohydrate Esterase Family 16 protein	lipid metabolic process	#N/A
	575880	1.14827	0.0189179	#N/A	#N/A	#N/A
	184867	1.14728	0.0193938	#N/A	#N/A	#N/A
	44354	1.14677	0.00328528	#N/A	catalytic activity	#N/A
	509628	1.14469	0.0137705	#N/A	metabolic process	#N/A
	532217	1.14449	0.00252943	#N/A	holocytochrome-c synthase activity	#N/A
	340642	1.14412	1.11779e-05	Glycoside Hydrolase Family 94 protein	catalytic activity	#N/A
	511475	1.14299	0.0378074	#N/A	#N/A	#N/A
	483647	1.1415	3.38315e-06	#N/A	metabolic process	#N/A
	520508	1.14087	0.000532893	#N/A	#N/A	#N/A
	529785	1.14069	2.23824e-06	#N/A	cytoplasm	#N/A
	570035	1.13703	2.42312e-07	#N/A	#N/A	#N/A
	366695	1.13539	0.000791579	#N/A	3,4-dihydroxy-2-butanone-4-phosphate synthase activity	#N/A
	556048	1.13538	0.022217	#N/A	#N/A	#N/A
	433943	1.13461	0.0259972	#N/A	#N/A	#N/A
	533581	1.13264	4.84128e-06	#N/A	estradiol 17-beta-dehydrogenase activity	#N/A
	568128	1.13147	0.00256554	#N/A	#N/A	#N/A
	52510	1.1313	7.98329e-05	#N/A	#N/A	#N/A
	25661	1.12998	4.61871e-08	#N/A	#N/A	#N/A
	101219	1.12908	0.000137462	#N/A	#N/A	#N/A
	569344	1.1283	0.000860043	#N/A	catalytic activity	#N/A
	167805	1.12704	8.07626e-05	#N/A	gluconolactonase activity	#N/A
	360082	1.12575	0.0151316	#N/A	metabolic process	L- and L-KDR aldolase LRA4
	514103	1.12282	1.21682e-05	#N/A	oxidoreductase activity	#N/A
	439895	1.12155	0.0433553	#N/A	#N/A	#N/A
	529552	1.12133	0.000412801	#N/A	nucleotide binding	#N/A
	531812	1.11973	0.0224633	#N/A	acyl-CoA dehydrogenase activity	#N/A
	538797	1.11732	0.00214393	#N/A	#N/A	#N/A
	505918	1.11625	0.000615817	#N/A	transporter activity	#N/A
	515056	1.11549	0.0179216	#N/A	#N/A	#N/A
	549280	1.11496	0.0162991	#N/A	#N/A	#N/A
	479686	1.1142	6.68807e-05	#N/A	#N/A	#N/A
	228760	1.1093	4.15424e-06	#N/A	inositol or phosphatidylinositol phosphatase activity	#N/A
	474307	1.10877	6.73448e-07	#N/A	catalytic activity	#N/A
	556738	1.10454	5.42265e-08	#N/A	catalytic activity	#N/A
	571771	1.10409	8.82871e-05	#N/A	#N/A	#N/A
	357190	1.10352	4.72618e-05	#N/A	heme binding	#N/A
	50293	1.10299	0.0062037	#N/A	monooxygenase activity	#N/A
	74510	1.10052	0.000662433	#N/A	#N/A	#N/A
	521082	1.09931	0.000310846	#N/A	catalytic activity	#N/A
	575938	1.09761	5.92961e-05	#N/A	#N/A	#N/A
	179785	1.09743	9.61241e-05	#N/A	ferric-chelate reductase activity	#N/A
	517339	1.09575	9.976e-06	#N/A	cyclin-dependent protein kinase activity	#N/A
	302609	1.09416	0.00492301	#N/A	catalytic activity	#N/A
	576197	1.09411	0.00913351	#N/A	#N/A	#N/A
	506335	1.0941	4.73832e-08	#N/A	Gly-X carboxypeptidase activity	#N/A
	532239	1.09404	7.47404e-06	#N/A	#N/A	#N/A
	347148	1.09399	7.52519e-06	#N/A	#N/A	#N/A
	113366	1.09328	4.80232e-05	#N/A	proteolysis	#N/A
	530659	1.09182	7.09149e-05	#N/A	#N/A	#N/A
	527649	1.09167	5.33903e-05	#N/A	#N/A	#N/A
	526642	1.09022	0.000883256	#N/A	#N/A	#N/A
	292959	1.08834	0.0315497	#N/A	#N/A	#N/A
	525115	1.08749	0.000928149	#N/A	ATP binding	#N/A
	434947	1.08522	0.00153616	#N/A	protein binding	#N/A
	295695	1.0848	7.56546e-07	#N/A	oxidoreductase activity	#N/A
	512567	1.08291	0.045415	#N/A	cysteine-type endopeptidase activity	#N/A
	550055	1.08286	0.00200238	#N/A	#N/A	#N/A
	528602	1.07904	0.000389213	#N/A	#N/A	#N/A
	450863	1.07881	7.71599e-08	Glycosyltransferase Family 1 protein	carbohydrate metabolic process	#N/A
	445382	1.077	8.97178e-06	#N/A	1-phosphatidylinositol 4-kinase activity	#N/A
	572552	1.07493	0.00200548	#N/A	#N/A	#N/A
	531885	1.07459	0.000889193	#N/A	binding	#N/A
	502377	1.07405	1.25026e-08	#N/A	glycylpeptide N-tetradecanoyltransferase activity	#N/A
	215279	1.07367	0.000107312	#N/A	RNA binding	#N/A
	551990	1.07237	0.0458706	#N/A	#N/A	#N/A
	515564	1.07046	2.24225e-07	#N/A	4-aminobutyrate transaminase activity	#N/A
	77586	1.06947	9.20453e-06	#N/A	DNA binding	#N/A
	572334	1.06933	0.0141262	#N/A	#N/A	#N/A
	516167	1.06859	1.4438e-08	#N/A	#N/A	#N/A
	509990	1.06852	5.31054e-06	#N/A	3-hydroxyanthranilate 3,4-dioxygenase activity	#N/A
	559774	1.06777	0.00737131	Glycoside Hydrolase Family 11 / Carbohydrate-Binding Module Family 1 protein	hydrolase activity, hydrolyzing O-glycosyl compounds	beta-1,4-endoxylanase
	504426	1.06461	5.81741e-06	#N/A	#N/A	#N/A
	529312	1.06427	0.00985964	#N/A	#N/A	#N/A
	523968	1.0642	0.0216102	#N/A	#N/A	#N/A
	244393	1.0639	0.000103363	#N/A	binding	#N/A
	348718	1.06348	5.21363e-08	#N/A	binding	#N/A
	488469	1.06121	0.0221682	#N/A	DNA binding	#N/A
	527319	1.05064	0.000182352	#N/A	#N/A	#N/A
	449719	1.04902	0.00105929	#N/A	catalytic activity	#N/A
	555008	1.04882	0.0143697	#N/A	#N/A	#N/A
	523853	1.04824	3.05917e-06	#N/A	catalytic activity	#N/A
	559034	1.04785	0.0209686	#N/A	#N/A	#N/A
	472308	1.04616	0.00420461	#N/A	alcohol dehydrogenase (NADP+) activity	#N/A
	72227	1.04608	0.00566675	#N/A	transcription factor activity	#N/A
	82682	1.04509	0.00017704	#N/A	metabolic process	L-threo-3-deoxy-hexulosonate adolase (GaaC)
	509365	1.04437	4.88842e-06	#N/A	purine nucleosidase activity	#N/A
	446657	1.04422	0.000244319	#N/A	protein binding	#N/A
	603675	1.04357	0.00690267	#N/A	phospholipase activity	#N/A
	98549	1.03998	1.47255e-07	#N/A	dihydrofolate reductase activity	#N/A
	448371	1.03996	0.000136971	#N/A	nucleus	#N/A
	571724	1.0389	0.00315319	#N/A	protein kinase CK2 activity	#N/A
	185996	1.03867	0.00959458	#N/A	#N/A	#N/A
	238562	1.0383	0.0282626	#N/A	#N/A	#N/A
	509993	1.0381	1.65476e-05	#N/A	C-8 sterol isomerase activity	#N/A
	246326	1.03699	0.0293866	#N/A	heme binding	#N/A
	514264	1.03393	0.000518223	#N/A	structural constituent of ribosome	#N/A
	512990	1.03343	0.0194646	#N/A	#N/A	#N/A
	200075	1.03209	0.00737131	#N/A	transport	#N/A
	531581	1.03176	0.0242002	#N/A	formamidase activity	#N/A
	88533	1.02781	6.20858e-05	#N/A	#N/A	#N/A
	258433	1.02714	0.000391615	#N/A	protein binding	#N/A
	207985	1.0265	5.42722e-05	Glycosyltransferase Family 35 protein	phosphorylase activity	#N/A
	86616	1.02554	0.000414294	#N/A	#N/A	#N/A
	223168	1.02537	0.000135222	#N/A	proteolysis	#N/A
	513605	1.02357	0.000521065	#N/A	#N/A	#N/A
	535416	1.02233	1.06736e-05	#N/A	riboflavin synthase activity	#N/A
	525762	1.02226	0.023194	#N/A	#N/A	#N/A
	514332	1.02202	0.00188749	#N/A	#N/A	#N/A
	333183	1.02128	0.0353116	#N/A	succinate dehydrogenase activity	#N/A
	540330	1.02053	0.0103441	#N/A	#N/A	#N/A
	43951	1.01992	5.41536e-05	#N/A	magnesium ion binding	#N/A
	517380	1.01927	7.66432e-06	#N/A	uracil phosphoribosyltransferase activity	#N/A
	265788	1.0156	0.00272468	#N/A	GTPase activity	#N/A
	103352	1.01404	0.00291532	#N/A	#N/A	#N/A
	445560	1.01248	0.0099382	#N/A	catalytic activity	#N/A
	609364	1.01184	1.12863e-05	#N/A	#N/A	#N/A
	582543	1.01066	0.0314991	#N/A	nucleotide binding	#N/A
	526172	1.01007	0.0447283	#N/A	nucleotide binding	#N/A
	438174	1.0087	9.79736e-05	#N/A	catalytic activity	#N/A
	447167	1.0078	0.00392072	#N/A	inositol or phosphatidylinositol phosphatase activity	#N/A
	443995	1.00778	0.00535306	#N/A	#N/A	#N/A
	368173	1.00625	0.00149505	#N/A	#N/A	#N/A
	90335	1.00624	0.0234268	#N/A	#N/A	#N/A
	276031	1.00429	9.53197e-06	#N/A	#N/A	#N/A
	518939	1.00377	0.000230468	#N/A	protein folding	#N/A
	514490	1.00333	7.66432e-06	#N/A	peroxisome	#N/A
	534844	1.00284	0.000185189	#N/A	structural constituent of ribosome	#N/A
	100294	1.00163	1.87735e-05	#N/A	catalytic activity	#N/A
	230841	1.00041	9.0743e-07	#N/A	lysophospholipase activity	#N/A
	556698	-1.00033	0.00422046	#N/A	#N/A	#N/A
	10285	-1.00141	0.00019985	#N/A	protein kinase activity	#N/A
	450779	-1.00537	0.00688602	#N/A	nucleic acid binding	#N/A
	546950	-1.0063	0.000693339	#N/A	GTPase activity	#N/A
	229385	-1.00677	0.000575897	#N/A	integral to membrane	#N/A
	577863	-1.00749	8.79059e-06	#N/A	ATP binding	#N/A
	572584	-1.00769	0.0222695	#N/A	#N/A	#N/A
	342462	-1.00806	0.00367805	#N/A	calcium ion binding	#N/A
	532320	-1.0091	0.00785192	#N/A	#N/A	#N/A
	569507	-1.00931	0.0339749	#N/A	#N/A	#N/A
	570083	-1.00934	0.0254791	#N/A	hydrolase activity	#N/A
	211260	-1.00949	0.0256908	#N/A	#N/A	#N/A
	536511	-1.01042	0.000517041	#N/A	transporter activity	#N/A
	564037	-1.01164	0.00289739	#N/A	binding	#N/A
	532844	-1.01203	0.00844035	#N/A	catalytic activity	#N/A
	490606	-1.01241	0.00936686	#N/A	#N/A	#N/A
	514588	-1.01577	0.00584971	#N/A	nucleic acid binding	#N/A
	180235	-1.01815	3.42575e-08	#N/A	nucleotide binding	#N/A
	490271	-1.0195	0.00010795	#N/A	#N/A	#N/A
	527310	-1.02318	0.0456592	#N/A	catalytic activity	#N/A
	92078	-1.0233	0.037549	#N/A	catalytic activity	#N/A
	452715	-1.02534	0.00037178	#N/A	protein binding	#N/A
	92539	-1.02542	0.0003529	#N/A	#N/A	#N/A
	57206	-1.02594	0.000428282	#N/A	#N/A	#N/A
	508665	-1.02601	0.00157517	#N/A	#N/A	#N/A
	135664	-1.02632	0.000136971	#N/A	#N/A	#N/A
	170949	-1.02672	0.00348615	#N/A	cysteine-type endopeptidase activity	#N/A
	157133	-1.02742	0.0294443	#N/A	#N/A	#N/A
	440729	-1.02749	0.000329405	#N/A	#N/A	#N/A
	15357	-1.02787	2.0208e-05	#N/A	#N/A	#N/A
	219911	-1.02813	0.000266712	#N/A	subtilase activity	#N/A
	340977	-1.02853	0.0215925	#N/A	monooxygenase activity	#N/A
	528472	-1.02892	0.00217276	#N/A	#N/A	#N/A
	521844	-1.02975	0.00218018	#N/A	diacylglycerol pyrophosphate phosphatase activity	#N/A
	165588	-1.03147	0.00134419	#N/A	#N/A	#N/A
	170640	-1.03149	1.65193e-05	#N/A	catalytic activity	#N/A
	318944	-1.03171	0.000526427	#N/A	#N/A	#N/A
	580222	-1.032	0.000299227	Ferroxidase	copper ion binding	#N/A
	595917	-1.03312	0.011849	#N/A	#N/A	#N/A
	562878	-1.03421	0.0111982	#N/A	rhodopsin-like receptor activity	#N/A
	521665	-1.0343	0.011849	#N/A	#N/A	#N/A
	441204	-1.03496	0.000490242	#N/A	#N/A	#N/A
	223428	-1.03503	0.000181649	#N/A	transporter activity	#N/A
	540661	-1.03538	0.0166343	#N/A	#N/A	#N/A
	448240	-1.03622	0.0251554	#N/A	DNA binding	#N/A
	453038	-1.03645	0.0306714	#N/A	RNA binding	#N/A
	512642	-1.03814	0.000275258	#N/A	#N/A	#N/A
	432451	-1.03859	1.70879e-05	#N/A	#N/A	#N/A
	257274	-1.0387	7.29397e-05	#N/A	catalytic activity	#N/A
	360888	-1.03891	1.08052e-05	#N/A	#N/A	#N/A
	579075	-1.03922	0.000311103	#N/A	protein tyrosine phosphatase activity	#N/A
	226802	-1.04006	0.00437086	#N/A	protein binding	#N/A
	140649	-1.04231	0.000148623	#N/A	aspartic-type endopeptidase activity	#N/A
	431429	-1.04251	7.1578e-07	#N/A	#N/A	#N/A
	589860	-1.0434	0.00460917	#N/A	transcription factor activity	#N/A
	224108	-1.04397	0.0246488	#N/A	catalytic activity	#N/A
	298316	-1.0441	0.00665806	#N/A	#N/A	#N/A
	214247	-1.04466	0.0278197	#N/A	#N/A	#N/A
	520225	-1.04606	0.000707868	#N/A	#N/A	#N/A
	574821	-1.04693	0.0272209	#N/A	#N/A	#N/A
	423862	-1.04759	0.046172	#N/A	metabolic process	#N/A
	573996	-1.04833	0.000978154	#N/A	#N/A	#N/A
	439434	-1.04922	0.000651721	#N/A	#N/A	#N/A
	567971	-1.05222	0.00673424	#N/A	transport	#N/A
	438136	-1.053	0.000227035	#N/A	#N/A	#N/A
	32639	-1.05329	0.0141878	#N/A	#N/A	#N/A
	594054	-1.05418	0.0215347	#N/A	#N/A	#N/A
	320213	-1.05505	0.00168671	#N/A	#N/A	#N/A
	197758	-1.05514	1.73708e-05	#N/A	catalytic activity	#N/A
	62047	-1.0557	0.000526059	#N/A	transport	#N/A
	548984	-1.05591	0.00509071	#N/A	#N/A	#N/A
	9294	-1.05748	0.000191096	#N/A	#N/A	#N/A
	449922	-1.05752	0.0182732	#N/A	#N/A	#N/A
	172809	-1.05865	1.27246e-07	#N/A	adenylate cyclase activity	#N/A
	323091	-1.05914	0.000411294	#N/A	#N/A	#N/A
	569576	-1.05952	5.05824e-06	#N/A	#N/A	#N/A
	494294	-1.06022	0.00261499	#N/A	#N/A	#N/A
	444862	-1.06184	0.00498196	#N/A	#N/A	#N/A
	296549	-1.06227	0.000913181	#N/A	#N/A	#N/A
	440098	-1.0634	0.0440007	#N/A	nucleic acid binding	#N/A
	535374	-1.06414	7.04768e-07	Glycosyltransferase Family 22 protein	dolichyl-phosphate-mannose-glycolipid alpha-mannosyltransferase activity	#N/A
	227656	-1.06417	0.026056	#N/A	#N/A	#N/A
	142053	-1.06446	0.0340998	#N/A	#N/A	#N/A
	570773	-1.06559	0.000916866	#N/A	#N/A	#N/A
	569939	-1.06583	0.0213547	#N/A	nucleic acid binding	#N/A
	555564	-1.06795	0.0180663	#N/A	#N/A	#N/A
	530772	-1.06975	0.00559182	#N/A	#N/A	#N/A
	434924	-1.07175	0.0049709	#N/A	#N/A	#N/A
	574081	-1.07186	0.00632098	#N/A	#N/A	#N/A
	568624	-1.073	0.0105714	#N/A	#N/A	#N/A
	442552	-1.07348	0.00392868	#N/A	#N/A	#N/A
	594914	-1.0739	0.00832694	#N/A	#N/A	#N/A
	444315	-1.07554	1.60141e-05	#N/A	transporter activity	#N/A
	309239	-1.07574	1.70312e-05	#N/A	#N/A	#N/A
	437131	-1.07627	4.60639e-05	#N/A	protein binding	#N/A
	332878	-1.07683	3.85977e-05	#N/A	#N/A	#N/A
	437875	-1.07814	0.019431	#N/A	#N/A	#N/A
	240836	-1.07923	0.022741	#N/A	transporter activity	#N/A
	353891	-1.08007	0.000445765	Glycosyltransferase Family 31 protein	#N/A	#N/A
	117147	-1.08039	0.000204686	#N/A	#N/A	#N/A
	188596	-1.08374	0.012589	#N/A	transporter activity	#N/A
	519043	-1.08439	0.000220363	#N/A	#N/A	#N/A
	183777	-1.08471	3.77415e-06	#N/A	#N/A	#N/A
	438890	-1.08574	0.0060792	#N/A	#N/A	#N/A
	569201	-1.08583	0.00198867	#N/A	protein folding	#N/A
	185878	-1.08619	0.00387735	#N/A	DNA binding	#N/A
	223669	-1.0881	0.0141251	#N/A	diacylglycerol pyrophosphate phosphatase activity	#N/A
	18433	-1.09098	0.000233794	#N/A	#N/A	#N/A
	307197	-1.09114	0.00940446	#N/A	#N/A	#N/A
	9802	-1.09136	5.81129e-06	#N/A	#N/A	#N/A
	575987	-1.09192	0.0033042	#N/A	transport	#N/A
	261868	-1.09202	0.000974702	#N/A	#N/A	#N/A
	573871	-1.09223	0.0376633	#N/A	#N/A	#N/A
	570991	-1.09237	0.0023041	#N/A	#N/A	#N/A
	554221	-1.09764	0.0167469	#N/A	nitrilase activity	#N/A
	69517	-1.09772	0.0111819	#N/A	#N/A	#N/A
	337433	-1.09794	0.00561913	#N/A	#N/A	#N/A
	69930	-1.0995	9.31854e-06	#N/A	#N/A	#N/A
	572256	-1.10005	0.00779938	#N/A	#N/A	#N/A
	517842	-1.10263	9.0743e-07	#N/A	membrane	#N/A
	511164	-1.10371	0.00217276	#N/A	#N/A	#N/A
	567768	-1.10513	0.00482937	#N/A	nucleus	#N/A
	214120	-1.10826	0.00737131	#N/A	#N/A	#N/A
	497068	-1.10859	0.00141498	#N/A	#N/A	#N/A
	575107	-1.11174	0.0243596	Carbohydrate-Binding Module Family 18 protein	chitin binding	#N/A
	587537	-1.11252	0.0171982	#N/A	#N/A	#N/A
	536956	-1.1132	0.00616009	#N/A	metabolic process	#N/A
	542798	-1.1156	0.043779	#N/A	#N/A	#N/A
	539236	-1.11586	0.00821416	#N/A	protein kinase activity	#N/A
	485931	-1.11628	0.0106127	#N/A	#N/A	#N/A
	533269	-1.11765	0.000711626	#N/A	ribonucleoprotein complex	#N/A
	47493	-1.11923	0.00311381	#N/A	#N/A	#N/A
	520866	-1.11986	0.00021995	#N/A	protein binding	#N/A
	479809	-1.11996	0.00150729	#N/A	#N/A	#N/A
	341282	-1.12024	0.000142647	#N/A	#N/A	#N/A
	432226	-1.12241	0.000190061	#N/A	#N/A	#N/A
	179071	-1.12273	7.48081e-06	#N/A	protein binding	#N/A
	555607	-1.12331	0.000678549	#N/A	catalytic activity	#N/A
	498733	-1.1254	4.34557e-05	#N/A	#N/A	#N/A
	111064	-1.1255	0.0116559	#N/A	#N/A	#N/A
	515202	-1.12589	0.00139919	#N/A	#N/A	#N/A
	450331	-1.12805	5.92525e-07	#N/A	integral to membrane	#N/A
	180201	-1.12827	0.00142744	#N/A	#N/A	#N/A
	596113	-1.12879	0.00562106	#N/A	#N/A	#N/A
	541135	-1.13382	0.0464093	#N/A	monooxygenase activity	#N/A
	609115	-1.13394	3.32346e-05	#N/A	protein binding	#N/A
	321258	-1.13455	0.000145029	#N/A	#N/A	#N/A
	150805	-1.13538	0.00109641	#N/A	#N/A	#N/A
	116977	-1.13591	0.00704921	#N/A	#N/A	#N/A
	285593	-1.13859	0.0301031	#N/A	#N/A	#N/A
	434932	-1.13971	0.00109619	#N/A	#N/A	#N/A
	575153	-1.1399	0.000383516	Glycoside Hydrolase Family 55 protein	#N/A	#N/A
	532533	-1.14078	0.00164948	#N/A	#N/A	#N/A
	511621	-1.1414	0.000288334	#N/A	#N/A	#N/A
	341630	-1.14178	9.0293e-05	#N/A	monooxygenase activity	#N/A
	321344	-1.14249	0.000394711	#N/A	#N/A	#N/A
	571741	-1.14264	0.000784818	#N/A	#N/A	#N/A
	448672	-1.14328	0.000383516	#N/A	monooxygenase activity	#N/A
	441905	-1.14369	1.73463e-06	#N/A	membrane	#N/A
	348605	-1.14464	1.58853e-05	#N/A	#N/A	#N/A
	576766	-1.14466	0.0404624	#N/A	#N/A	#N/A
	432380	-1.14485	5.48127e-05	#N/A	#N/A	#N/A
	144660	-1.14539	0.012154	#N/A	#N/A	#N/A
	231725	-1.14579	0.0229855	#N/A	#N/A	#N/A
	532406	-1.14616	0.000179257	#N/A	#N/A	#N/A
	569668	-1.14985	0.00300618	#N/A	#N/A	#N/A
	360679	-1.1509	0.03145	#N/A	glucan 1,4-alpha-glucosidase activity	#N/A
	224123	-1.15103	0.0011912	#N/A	#N/A	#N/A
	518018	-1.15416	0.000940557	#N/A	#N/A	#N/A
	554935	-1.15468	0.0184656	#N/A	#N/A	#N/A
	291000	-1.15481	6.45592e-05	#N/A	#N/A	#N/A
	136210	-1.15594	4.23344e-06	#N/A	NAD+ kinase activity	#N/A
	430680	-1.15609	0.0031879	#N/A	#N/A	#N/A
	309225	-1.15644	1.07105e-06	#N/A	protein binding	#N/A
	576548	-1.15702	0.0291079	#N/A	#N/A	#N/A
	335340	-1.15725	2.27263e-06	#N/A	#N/A	#N/A
	596952	-1.15726	0.0175622	#N/A	#N/A	#N/A
	247256	-1.16039	0.000124866	#N/A	#N/A	#N/A
	569966	-1.16588	0.00318035	#N/A	membrane	#N/A
	156607	-1.1664	0.0193938	#N/A	#N/A	#N/A
	571840	-1.16663	0.00545803	#N/A	#N/A	#N/A
	533343	-1.16895	0.00141611	#N/A	electron transport	#N/A
	521366	-1.1699	3.81895e-06	#N/A	nucleic acid binding	#N/A
	523553	-1.17004	0.000531675	#N/A	#N/A	#N/A
	587152	-1.17187	0.0146846	#N/A	DNA binding	#N/A
	438606	-1.17242	0.0073131	#N/A	#N/A	#N/A
	120542	-1.17324	0.000362846	#N/A	protein binding	#N/A
	447203	-1.17391	0.0156537	#N/A	#N/A	#N/A
	530663	-1.17428	0.0092134	#N/A	myosin ATPase activity	#N/A
	451656	-1.17465	4.04081e-06	#N/A	#N/A	#N/A
	568682	-1.17517	0.000267955	#N/A	#N/A	#N/A
	573764	-1.17518	0.00541261	#N/A	#N/A	#N/A
	124486	-1.1764	0.000276819	#N/A	phosphoinositide phospholipase C activity	#N/A
	214029	-1.17846	1.20815e-05	#N/A	nucleotide binding	#N/A
	509773	-1.17912	0.000829035	#N/A	#N/A	#N/A
	211280	-1.17985	0.00109619	#N/A	#N/A	#N/A
	449452	-1.18152	0.00290545	#N/A	#N/A	#N/A
	190758	-1.18189	0.011647	#N/A	#N/A	#N/A
	452216	-1.18282	0.000793481	#N/A	transmembrane receptor protein serine/threonine kinase activity	#N/A
	275477	-1.18373	1.14752e-05	#N/A	transcription factor activity	#N/A
	522424	-1.18419	0.00897829	#N/A	#N/A	#N/A
	581801	-1.18636	0.0472568	#N/A	exo-alpha-sialidase activity	#N/A
	576146	-1.18791	6.54479e-05	#N/A	ketohexokinase activity	#N/A
	315856	-1.18906	0.00292779	#N/A	transcription factor activity	#N/A
	521013	-1.18907	0.00623448	#N/A	#N/A	#N/A
	436397	-1.19111	0.0370827	#N/A	#N/A	#N/A
	233930	-1.19201	6.17463e-06	#N/A	zinc ion binding	#N/A
	530869	-1.19249	0.00115437	#N/A	catalytic activity	#N/A
	569324	-1.19454	0.000661291	#N/A	transcription factor activity	#N/A
	438587	-1.1964	0.000466796	#N/A	#N/A	#N/A
	52919	-1.20052	0.0448678	#N/A	catalytic activity	#N/A
	83515	-1.20055	0.00203422	#N/A	#N/A	#N/A
	447462	-1.20171	0.00422046	#N/A	#N/A	#N/A
	436101	-1.20214	0.00507108	#N/A	#N/A	#N/A
	441764	-1.20285	0.000573053	#N/A	#N/A	#N/A
	522657	-1.20467	0.000135222	#N/A	#N/A	#N/A
	328507	-1.20493	1.79844e-06	#N/A	#N/A	#N/A
	432820	-1.20577	0.0127455	#N/A	#N/A	#N/A
	571191	-1.20754	0.00341471	#N/A	DNA binding	#N/A
	576388	-1.21203	0.0200202	#N/A	#N/A	#N/A
	528247	-1.21276	0.0483542	#N/A	#N/A	#N/A
	340811	-1.21305	9.28673e-07	#N/A	#N/A	#N/A
	569243	-1.21331	0.00669765	#N/A	#N/A	#N/A
	516670	-1.21351	0.0454925	#N/A	#N/A	#N/A
	567796	-1.21366	0.00921751	#N/A	#N/A	#N/A
	55697	-1.21401	3.4313e-06	#N/A	#N/A	#N/A
	76097	-1.21452	9.55888e-06	#N/A	#N/A	#N/A
	575741	-1.21546	2.58107e-05	#N/A	exo-alpha-sialidase activity	#N/A
	175514	-1.21569	0.000793481	#N/A	#N/A	#N/A
	449017	-1.21572	0.000454931	#N/A	transporter activity	#N/A
	441302	-1.2163	0.000726633	#N/A	nucleic acid binding	#N/A
	510399	-1.21784	1.84347e-06	#N/A	iduronate-2-sulfatase activity	#N/A
	575673	-1.21843	0.00367983	#N/A	beta-lactamase activity	#N/A
	77710	-1.21849	9.18081e-05	#N/A	isoprenoid biosynthetic process	#N/A
	600164	-1.21859	0.000196672	#N/A	#N/A	#N/A
	539699	-1.22118	0.0041334	#N/A	aspartate kinase activity	#N/A
	588483	-1.22177	0.0420843	#N/A	transporter activity	#N/A
	587533	-1.22361	1.06665e-05	#N/A	#N/A	#N/A
	442819	-1.22468	0.000802792	#N/A	transporter activity	#N/A
	546897	-1.22561	0.00238857	#N/A	#N/A	#N/A
	584795	-1.22569	0.000612178	#N/A	#N/A	#N/A
	524400	-1.22603	0.000710462	#N/A	#N/A	#N/A
	605002	-1.22611	0.0243561	#N/A	#N/A	#N/A
	453139	-1.22927	0.00503882	#N/A	#N/A	#N/A
	246785	-1.22977	0.00246289	#N/A	#N/A	#N/A
	598485	-1.23398	0.000227035	#N/A	#N/A	#N/A
	518421	-1.23701	0.0188104	#N/A	#N/A	#N/A
	436133	-1.23766	6.63667e-05	#N/A	protein kinase activity	#N/A
	441578	-1.23789	0.00277437	#N/A	aspartic-type endopeptidase activity	#N/A
	549786	-1.23985	0.00211305	#N/A	#N/A	#N/A
	363660	-1.24089	0.018061	#N/A	protein kinase activity	#N/A
	520860	-1.24114	0.0369284	#N/A	transport	#N/A
	313114	-1.2412	2.37547e-05	#N/A	zinc ion binding	#N/A
	548000	-1.24181	8.61097e-05	#N/A	hydrolase activity	#N/A
	112381	-1.24295	0.0103946	#N/A	#N/A	#N/A
	84691	-1.2439	1.74326e-06	#N/A	#N/A	#N/A
	547020	-1.24433	0.000546749	#N/A	#N/A	#N/A
	46878	-1.24531	0.0327873	#N/A	#N/A	#N/A
	453501	-1.24679	0.00278664	#N/A	#N/A	#N/A
	549181	-1.24745	0.00160869	#N/A	#N/A	#N/A
	6778	-1.25124	4.84399e-05	#N/A	hydrolase activity	#N/A
	572176	-1.2515	0.000787653	#N/A	#N/A	#N/A
	573704	-1.25309	0.0423108	#N/A	#N/A	#N/A
	433202	-1.25693	0.0170504	#N/A	nucleotide binding	#N/A
	255832	-1.25732	0.00720866	#N/A	#N/A	#N/A
	539432	-1.25834	0.000272725	#N/A	catalytic activity	#N/A
	543585	-1.26142	0.0186845	#N/A	C-3 sterol dehydrogenase (C-4 sterol decarboxylase) activity	#N/A
	479595	-1.26177	2.58623e-05	#N/A	#N/A	#N/A
	583090	-1.26228	0.00916547	#N/A	#N/A	#N/A
	571403	-1.26523	0.0091738	#N/A	#N/A	#N/A
	572680	-1.26661	0.000938927	#N/A	#N/A	#N/A
	524741	-1.26807	0.0342273	#N/A	#N/A	#N/A
	509899	-1.2686	0.000664187	Glycoside Hydrolase Family 5 protein	hydrolase activity, hydrolyzing O-glycosyl compounds	#N/A
	263147	-1.26944	0.0314295	#N/A	RNA binding	#N/A
	530406	-1.2695	8.15171e-06	#N/A	#N/A	#N/A
	575646	-1.26959	0.00248534	#N/A	transporter activity	#N/A
	522190	-1.27008	0.000684651	#N/A	mitosis	#N/A
	451412	-1.27234	0.000346878	#N/A	acetylcholinesterase activity	#N/A
	568207	-1.27291	6.47419e-06	#N/A	#N/A	#N/A
	239425	-1.27333	0.00497578	Glycoside Hydrolase Family 13 protein	catalytic activity	intracellular alpha-glucosidase
	550938	-1.27444	0.00508204	#N/A	glucan 1,4-alpha-glucosidase activity	#N/A
	329541	-1.27482	4.14626e-06	#N/A	#N/A	#N/A
	262255	-1.27601	0.00101066	#N/A	nucleotide binding	#N/A
	185817	-1.27753	0.00105588	#N/A	protein kinase activity	#N/A
	160906	-1.28097	5.44487e-05	#N/A	zinc ion binding	#N/A
	445830	-1.28101	1.63071e-06	#N/A	catalytic activity	#N/A
	450252	-1.28176	0.0277771	#N/A	catalytic activity	#N/A
	159458	-1.2828	0.000178328	#N/A	#N/A	#N/A
	201904	-1.28365	0.000350908	#N/A	#N/A	#N/A
	257306	-1.28781	9.42323e-05	#N/A	#N/A	#N/A
	568025	-1.28811	0.00126592	#N/A	#N/A	#N/A
	272794	-1.28842	0.000225016	#N/A	glucan 1,4-alpha-glucosidase activity	#N/A
	444715	-1.29477	0.0188773	#N/A	#N/A	#N/A
	589073	-1.295	0.000794155	#N/A	#N/A	#N/A
	574299	-1.29557	5.4977e-05	Glycoside Hydrolase Family 105 protein	catalytic activity	#N/A
	541487	-1.29903	0.00028341	#N/A	#N/A	#N/A
	432976	-1.29939	0.00525456	#N/A	#N/A	#N/A
	52860	-1.30014	0.0137111	#N/A	oxidoreductase activity	#N/A
	542731	-1.30214	0.00160305	#N/A	magnesium ion binding	#N/A
	535402	-1.30222	1.41691e-05	#N/A	#N/A	#N/A
	149516	-1.30329	2.08469e-06	#N/A	#N/A	#N/A
	588110	-1.30573	0.000347963	#N/A	#N/A	#N/A
	547542	-1.30634	0.0353592	#N/A	transporter activity	#N/A
	535581	-1.3138	0.00425137	#N/A	#N/A	#N/A
	341639	-1.31436	6.47234e-05	#N/A	#N/A	#N/A
	351951	-1.31541	0.000728594	#N/A	glycine hydroxymethyltransferase activity	#N/A
	574315	-1.31932	4.52374e-06	#N/A	#N/A	#N/A
	553523	-1.32126	0.00407046	#N/A	monooxygenase activity	#N/A
	527224	-1.32196	0.0175896	#N/A	#N/A	#N/A
	547129	-1.322	0.0114908	#N/A	#N/A	#N/A
	505094	-1.32246	0.000432665	#N/A	calcium ion binding	#N/A
	129730	-1.32266	0.000296858	#N/A	oxidoreductase activity	#N/A
	530885	-1.32339	8.77952e-05	#N/A	lipid metabolic process	#N/A
	113378	-1.32409	0.00017704	#N/A	glucan 1,4-alpha-glucosidase activity	#N/A
	570785	-1.3285	0.000197493	#N/A	#N/A	#N/A
	113159	-1.32989	3.10427e-05	#N/A	#N/A	#N/A
	445211	-1.3307	0.00014192	#N/A	#N/A	#N/A
	110136	-1.33594	7.49666e-06	#N/A	regulation of pH	#N/A
	450194	-1.33849	0.0311862	#N/A	#N/A	#N/A
	109281	-1.33888	0.000222739	#N/A	#N/A	#N/A
	453313	-1.33992	0.00385412	#N/A	#N/A	#N/A
	129529	-1.34131	2.58987e-06	#N/A	transcription factor activity	#N/A
	572093	-1.34233	0.0125183	#N/A	#N/A	#N/A
	551992	-1.34334	0.0300841	#N/A	C-3 sterol dehydrogenase (C-4 sterol decarboxylase) activity	#N/A
	525689	-1.34408	0.0186974	#N/A	#N/A	#N/A
	36775	-1.34642	3.75068e-06	#N/A	#N/A	#N/A
	553350	-1.34651	0.0001589	#N/A	#N/A	#N/A
	242479	-1.34748	0.000799261	#N/A	protein serine/threonine kinase activity	#N/A
	570514	-1.34769	0.000547526	#N/A	#N/A	#N/A
	271790	-1.35097	6.71217e-06	#N/A	catalytic activity	#N/A
	576264	-1.35181	0.00259969	#N/A	#N/A	#N/A
	108066	-1.35292	9.01374e-05	#N/A	#N/A	#N/A
	534379	-1.35371	1.43596e-05	#N/A	rRNA (adenine-N6,N6-)-dimethyltransferase activity	#N/A
	217497	-1.35548	0.0478763	#N/A	#N/A	#N/A
	540769	-1.35611	4.23052e-05	#N/A	#N/A	#N/A
	526911	-1.35656	0.000149904	#N/A	catalytic activity	#N/A
	434975	-1.35808	0.000706926	#N/A	#N/A	#N/A
	362448	-1.35901	0.000477358	Glycoside Hydrolase Family 45 / Carbohydrate-Binding Module Family 1 protein	hydrolase activity, hydrolyzing O-glycosyl compounds	beta-1,4-endoglucanase
	516377	-1.36005	0.000230468	#N/A	#N/A	#N/A
	556073	-1.36056	3.8502e-07	#N/A	#N/A	#N/A
	255802	-1.36265	0.0295889	#N/A	#N/A	#N/A
	523342	-1.36526	6.80949e-05	#N/A	#N/A	#N/A
	569712	-1.36594	0.00219803	#N/A	#N/A	#N/A
	522577	-1.36669	2.32616e-05	#N/A	acid phosphatase activity	#N/A
	597781	-1.36938	2.58623e-05	#N/A	#N/A	#N/A
	89652	-1.37139	0.00267888	#N/A	#N/A	#N/A
	557726	-1.37232	0.0393836	#N/A	carboxy-lyase activity	#N/A
	33245	-1.37456	0.00198768	#N/A	#N/A	#N/A
	543262	-1.37473	1.12558e-05	#N/A	DNA ligase (ATP) activity	#N/A
	152317	-1.37581	5.86549e-05	#N/A	#N/A	#N/A
	523547	-1.3821	0.0237743	#N/A	#N/A	#N/A
	341263	-1.38586	3.50763e-06	#N/A	#N/A	#N/A
	430786	-1.38617	0.0185073	#N/A	#N/A	#N/A
	91206	-1.38929	0.0164495	#N/A	N-acetyltransferase activity	#N/A
	572887	-1.39143	0.000871601	#N/A	#N/A	#N/A
	569875	-1.39229	2.43853e-05	#N/A	#N/A	#N/A
	520739	-1.39284	0.0152125	#N/A	ATP binding	#N/A
	291677	-1.39289	0.0056487	#N/A	#N/A	#N/A
	568206	-1.39433	1.65402e-06	#N/A	DNA binding	#N/A
	522980	-1.39466	0.000902718	#N/A	#N/A	#N/A
	551677	-1.39545	1.24017e-06	#N/A	metabolic process	#N/A
	545326	-1.39953	0.00252423	#N/A	#N/A	#N/A
	452588	-1.39986	0.0159614	#N/A	#N/A	#N/A
	249256	-1.40105	0.00550269	#N/A	DNA binding	#N/A
	283662	-1.40161	3.00852e-05	#N/A	#N/A	#N/A
	445226	-1.40166	0.0353272	#N/A	#N/A	#N/A
	567727	-1.402	0.00126343	#N/A	#N/A	#N/A
	430278	-1.40301	0.00198043	#N/A	#N/A	#N/A
	290860	-1.40309	0.00646457	Glycoside Hydrolase Family 55 protein	#N/A	#N/A
	601276	-1.40344	1.25755e-05	#N/A	#N/A	#N/A
	575304	-1.40658	6.60044e-06	#N/A	transcription factor activity	#N/A
	518782	-1.40676	0.000248552	#N/A	#N/A	#N/A
	430215	-1.41049	0.00306588	#N/A	ciliary or flagellar motility	#N/A
	490490	-1.41084	0.0462687	#N/A	catalytic activity	#N/A
	572223	-1.41164	0.0173406	#N/A	#N/A	#N/A
	565083	-1.41267	0.00959975	#N/A	#N/A	#N/A
	572082	-1.4132	0.000304634	#N/A	#N/A	#N/A
	62048	-1.41354	0.00021995	#N/A	glycine amidinotransferase activity	#N/A
	234859	-1.41398	0.00189965	#N/A	DNA-directed RNA polymerase activity	#N/A
	554528	-1.41815	0.00300097	#N/A	#N/A	#N/A
	223207	-1.41899	0.0085981	Glycoside Hydrolase Family 16 protein	hydrolase activity, hydrolyzing O-glycosyl compounds	#N/A
	574149	-1.4198	3.82249e-06	#N/A	transcription factor activity	#N/A
	363771	-1.42339	7.71022e-08	#N/A	#N/A	#N/A
	356527	-1.42397	0.0147154	#N/A	#N/A	#N/A
	568923	-1.42665	0.000652717	#N/A	C-3 sterol dehydrogenase (C-4 sterol decarboxylase) activity	#N/A
	571144	-1.42695	4.32107e-05	#N/A	#N/A	#N/A
	526115	-1.42731	4.73832e-08	#N/A	#N/A	#N/A
	33081	-1.43236	0.012162	#N/A	acid phosphatase activity	#N/A
	520624	-1.43251	0.00994541	#N/A	#N/A	#N/A
	521058	-1.43395	0.00659347	#N/A	#N/A	#N/A
	567266	-1.43407	0.000267009	Glycoside Hydrolase Family 15 protein	catalytic activity	intracellular alpha-glucosidase
	574097	-1.43416	0.000842143	#N/A	#N/A	#N/A
	448271	-1.43567	4.28705e-06	#N/A	#N/A	#N/A
	81715	-1.43736	5.43509e-05	#N/A	serine carboxypeptidase activity	#N/A
	64671	-1.43815	0.0370319	#N/A	#N/A	#N/A
	242792	-1.43836	1.73097e-05	#N/A	protein kinase activity	#N/A
	555288	-1.44399	0.000456487	#N/A	#N/A	#N/A
	575305	-1.44701	0.000475494	#N/A	#N/A	#N/A
	52475	-1.44733	0.00819678	#N/A	#N/A	#N/A
	432610	-1.45023	0.000135222	#N/A	#N/A	#N/A
	557799	-1.4504	0.0021422	#N/A	#N/A	#N/A
	599705	-1.45315	0.0462687	Iron reductase domain / Cellobiose dehydrogenase	catalytic activity	cellobiose dehydrogenase
	572136	-1.45345	0.000903409	#N/A	#N/A	#N/A
	302503	-1.4549	9.09485e-05	#N/A	#N/A	#N/A
	537875	-1.45499	0.000109897	#N/A	electron transport	#N/A
	87932	-1.45554	0.012484	#N/A	#N/A	#N/A
	53522	-1.45765	0.0139178	#N/A	#N/A	#N/A
	445573	-1.45811	0.000776103	#N/A	mating pheromone activity	#N/A
	570802	-1.45943	0.00118368	#N/A	#N/A	#N/A
	542450	-1.46005	0.0001943	#N/A	#N/A	#N/A
	435427	-1.46133	0.000323559	#N/A	#N/A	#N/A
	535758	-1.46144	1.58658e-06	#N/A	phosphoinositide phospholipase C activity	#N/A
	525221	-1.46146	2.37612e-05	#N/A	#N/A	#N/A
	552018	-1.46413	4.32943e-05	#N/A	nucleic acid binding	#N/A
	571742	-1.46525	0.0198446	#N/A	#N/A	#N/A
	128077	-1.46797	1.39374e-05	#N/A	#N/A	#N/A
	575242	-1.46914	0.0153907	#N/A	catalytic activity	#N/A
	448263	-1.47029	2.54847e-05	#N/A	#N/A	#N/A
	203790	-1.4728	3.22741e-06	#N/A	nucleic acid binding	#N/A
	543320	-1.47664	0.0201839	#N/A	copper ion binding	#N/A
	453740	-1.4791	9.33636e-06	#N/A	#N/A	#N/A
	143049	-1.48515	0.000902505	#N/A	#N/A	#N/A
	526062	-1.48854	8.97178e-06	#N/A	transport	#N/A
	544897	-1.4894	0.000382778	Glycoside Hydrolase Family 81 protein	#N/A	#N/A
	84102	-1.4897	0.0092134	#N/A	ubiquitin-protein ligase activity	#N/A
	586810	-1.49242	0.0011465	#N/A	metabolic process	#N/A
	451398	-1.49371	4.83186e-07	#N/A	glucan 1,4-alpha-glucosidase activity	#N/A
	521178	-1.49597	0.0436763	#N/A	metabolic process	#N/A
	544047	-1.50559	0.0112033	#N/A	#N/A	#N/A
	34371	-1.50571	1.76151e-06	#N/A	potassium ion transport	#N/A
	214220	-1.50726	0.0252002	#N/A	#N/A	#N/A
	167458	-1.50812	0.00147739	#N/A	aspartic-type endopeptidase activity	#N/A
	481114	-1.50834	5.98449e-05	#N/A	#N/A	#N/A
	538887	-1.50856	0.00143096	#N/A	DNA-directed DNA polymerase activity	#N/A
	190120	-1.50995	0.000258746	#N/A	nucleic acid binding	#N/A
	436064	-1.51222	1.01416e-06	#N/A	nucleic acid binding	#N/A
	466422	-1.51428	7.10239e-05	#N/A	nucleic acid binding	#N/A
	522122	-1.51504	0.00266198	#N/A	#N/A	#N/A
	363617	-1.51535	0.0059128	#N/A	#N/A	#N/A
	513121	-1.51582	9.73939e-05	Glycoside Hydrolase Family 75 protein	#N/A	#N/A
	569393	-1.51606	0.000431392	#N/A	#N/A	#N/A
	549116	-1.52371	1.58627e-06	#N/A	nucleotide binding	#N/A
	598185	-1.52594	0.0154854	#N/A	#N/A	#N/A
	571528	-1.52773	0.00169321	#N/A	#N/A	#N/A
	228284	-1.53331	1.9891e-05	#N/A	#N/A	#N/A
	159484	-1.53423	9.9581e-06	#N/A	#N/A	#N/A
	599524	-1.53587	1.45141e-06	#N/A	calcium ion binding	#N/A
	539873	-1.53647	0.000978154	Glycoside Hydrolase Family 47 protein	mannosyl-oligosaccharide 1,2-alpha-mannosidase activity	#N/A
	172661	-1.53743	1.85901e-07	#N/A	ATP binding	#N/A
	453138	-1.541	0.0174969	#N/A	#N/A	#N/A
	530720	-1.54135	4.30528e-05	#N/A	catalytic activity	#N/A
	541215	-1.54273	0.00424645	#N/A	#N/A	#N/A
	287519	-1.5439	1.91229e-08	#N/A	glucan 1,4-alpha-glucosidase activity	#N/A
	542379	-1.54439	0.000370986	#N/A	protein kinase activity	#N/A
	452986	-1.54568	1.05284e-06	#N/A	#N/A	#N/A
	543332	-1.54779	0.00286846	#N/A	#N/A	#N/A
	340356	-1.55024	0.000474284	#N/A	copper ion binding	#N/A
	539980	-1.55059	0.000472353	#N/A	#N/A	#N/A
	75025	-1.55142	7.98273e-07	#N/A	#N/A	#N/A
	327512	-1.55158	1.97142e-07	#N/A	#N/A	#N/A
	121067	-1.5524	0.000132968	#N/A	endonuclease activity	#N/A
	299661	-1.55305	2.70951e-07	#N/A	oxidoreductase activity	#N/A
	575216	-1.55457	6.72842e-07	#N/A	#N/A	#N/A
	511686	-1.55578	2.82291e-05	#N/A	GTPase activity	#N/A
	18435	-1.55799	1.59365e-07	#N/A	#N/A	#N/A
	449651	-1.55848	0.000114132	#N/A	#N/A	#N/A
	571369	-1.55908	6.77716e-05	#N/A	#N/A	#N/A
	170810	-1.55923	0.0205889	#N/A	#N/A	#N/A
	62081	-1.56052	0.00326295	#N/A	#N/A	#N/A
	364124	-1.56105	0.00472643	#N/A	protein binding	#N/A
	598522	-1.56126	8.84334e-05	#N/A	transporter activity	MFS maltose permease MalP
	34768	-1.56153	0.00654718	#N/A	#N/A	#N/A
	149414	-1.56567	0.000922621	#N/A	#N/A	#N/A
	319515	-1.56671	2.74024e-06	#N/A	#N/A	#N/A
	127959	-1.56745	4.40332e-05	#N/A	#N/A	#N/A
	527610	-1.56799	0.0107627	#N/A	#N/A	#N/A
	453975	-1.56882	2.65421e-05	#N/A	1-phosphatidylinositol-3-phosphate 5-kinase activity	#N/A
	523737	-1.56986	2.04636e-05	#N/A	#N/A	#N/A
	340444	-1.57084	1.31471e-05	#N/A	#N/A	#N/A
	118199	-1.57115	0.00730832	#N/A	#N/A	#N/A
	435939	-1.57194	6.84543e-10	#N/A	protein kinase activity	#N/A
	539117	-1.57399	9.51726e-08	#N/A	cysteine-type endopeptidase activity	#N/A
	65787	-1.58204	0.00206916	#N/A	nicotianamine synthase activity	#N/A
	19583	-1.58291	2.97076e-07	#N/A	#N/A	#N/A
	604972	-1.58354	1.58853e-05	#N/A	protein binding	#N/A
	247017	-1.58465	0.000193203	#N/A	#N/A	#N/A
	569081	-1.58696	0.000319482	#N/A	#N/A	#N/A
	596623	-1.59262	2.93753e-05	#N/A	#N/A	#N/A
	572605	-1.59313	0.0467751	Iron reductase domain protein	catalytic activity	#N/A
	440897	-1.59341	6.23593e-09	#N/A	#N/A	#N/A
	535153	-1.59425	3.40348e-07	#N/A	nucleotide binding	#N/A
	288610	-1.59838	0.0111265	#N/A	carbonate dehydratase activity	#N/A
	572089	-1.60058	0.00243389	#N/A	#N/A	#N/A
	87542	-1.60205	0.00469764	#N/A	#N/A	#N/A
	596410	-1.60567	0.00418998	#N/A	#N/A	#N/A
	557549	-1.61308	0.00192626	#N/A	nucleic acid binding	#N/A
	571652	-1.61606	0.0120446	#N/A	#N/A	#N/A
	442032	-1.62193	3.26846e-07	#N/A	regulation of apoptosis	#N/A
	284696	-1.62203	4.50431e-06	#N/A	#N/A	#N/A
	555728	-1.62214	3.92576e-05	#N/A	#N/A	#N/A
	175206	-1.62503	0.000479232	#N/A	#N/A	#N/A
	597087	-1.63017	1.1788e-05	#N/A	#N/A	#N/A
	339019	-1.63594	0.0226822	#N/A	#N/A	#N/A
	593956	-1.6416	0.000934739	#N/A	#N/A	#N/A
	476103	-1.64321	0.00230466	#N/A	#N/A	#N/A
	542700	-1.64446	0.000373894	#N/A	#N/A	#N/A
	521685	-1.6547	0.000871181	#N/A	transporter activity	#N/A
	598344	-1.65843	0.000333273	#N/A	#N/A	#N/A
	558284	-1.66037	0.00356655	Laccase-like multicopper oxidase	copper ion binding	#N/A
	523312	-1.66186	6.48634e-06	#N/A	#N/A	#N/A
	209528	-1.66237	0.00247475	#N/A	#N/A	#N/A
	522420	-1.66497	8.96126e-06	#N/A	#N/A	#N/A
	123818	-1.66959	0.000339735	#N/A	#N/A	#N/A
	553234	-1.67071	9.42239e-06	#N/A	#N/A	#N/A
	439815	-1.67097	0.0047902	#N/A	magnesium ion binding	#N/A
	122808	-1.67439	2.46057e-06	#N/A	DNA binding	#N/A
	568894	-1.67499	3.2487e-05	#N/A	#N/A	#N/A
	466571	-1.67529	0.000196458	#N/A	#N/A	#N/A
	574318	-1.68185	0.00140441	#N/A	#N/A	#N/A
	145990	-1.68196	5.6128e-06	#N/A	#N/A	#N/A
	531569	-1.68452	3.50599e-06	#N/A	#N/A	#N/A
	157937	-1.69379	2.21154e-05	#N/A	#N/A	#N/A
	574878	-1.69402	1.23925e-05	#N/A	catalytic activity	#N/A
	5064	-1.70193	1.56747e-07	#N/A	transporter activity	#N/A
	300521	-1.7058	0.000225016	#N/A	structural molecule activity	#N/A
	453704	-1.70979	0.0122396	#N/A	monooxygenase activity	#N/A
	243837	-1.70995	0.000194608	#N/A	#N/A	#N/A
	63845	-1.71015	0.00499613	#N/A	#N/A	#N/A
	433777	-1.71018	1.43497e-05	#N/A	#N/A	#N/A
	237764	-1.71232	5.39464e-07	#N/A	#N/A	#N/A
	166719	-1.71267	2.54847e-05	#N/A	#N/A	#N/A
	520545	-1.71385	3.6805e-05	#N/A	#N/A	#N/A
	515076	-1.71771	0.00821416	#N/A	#N/A	#N/A
	132058	-1.71803	0.000304294	#N/A	#N/A	#N/A
	242532	-1.7193	9.20132e-07	#N/A	catalytic activity	#N/A
	507434	-1.72365	9.73939e-05	#N/A	#N/A	#N/A
	535897	-1.72528	0.000281706	#N/A	#N/A	#N/A
	438954	-1.72586	0.00166892	#N/A	cation transport	#N/A
	525539	-1.72594	0.003942	#N/A	#N/A	#N/A
	514623	-1.72897	4.96497e-08	#N/A	oxidoreductase activity, acting on paired donors, with incorporation or reduction of molecular oxygen, 2-oxoglutarate as one donor, and incorporation of one atom each of oxygen into both donors	#N/A
	570895	-1.73227	0.00171805	#N/A	#N/A	#N/A
	171078	-1.73239	1.73623e-06	#N/A	#N/A	#N/A
	283517	-1.73252	2.08896e-06	#N/A	#N/A	#N/A
	90969	-1.73314	0.00753731	#N/A	#N/A	#N/A
	111155	-1.73683	0.0114328	#N/A	#N/A	#N/A
	567872	-1.7373	0.000160489	#N/A	#N/A	#N/A
	224395	-1.74456	8.55294e-08	#N/A	diacylglycerol pyrophosphate phosphatase activity	#N/A
	19651	-1.74868	0.0188773	#N/A	#N/A	#N/A
	516459	-1.75033	0.00329718	#N/A	#N/A	#N/A
	343340	-1.75035	1.05284e-06	#N/A	nucleic acid binding	#N/A
	599028	-1.75062	0.0243443	#N/A	#N/A	#N/A
	86413	-1.75258	3.41832e-06	#N/A	protein kinase activity	#N/A
	158941	-1.75364	5.7973e-05	#N/A	#N/A	#N/A
	452124	-1.75756	0.00114082	#N/A	#N/A	#N/A
	553575	-1.76439	1.20169e-07	#N/A	#N/A	#N/A
	478152	-1.76514	0.0106819	#N/A	#N/A	#N/A
	521021	-1.76571	5.90685e-06	#N/A	#N/A	#N/A
	572362	-1.76778	0.000102137	#N/A	regulation of pH	#N/A
	529090	-1.77284	4.64695e-05	#N/A	transcription factor activity	#N/A
	307914	-1.77647	0.000619154	#N/A	catalytic activity	#N/A
	513687	-1.7792	3.1093e-08	#N/A	lipid metabolic process	#N/A
	433177	-1.78114	3.53404e-05	#N/A	#N/A	#N/A
	50178	-1.7918	1.22851e-07	Glycoside Hydrolase Family 18 protein	hydrolase activity, hydrolyzing O-glycosyl compounds	#N/A
	13269	-1.79377	9.30891e-05	#N/A	#N/A	#N/A
	528922	-1.79436	0.00434099	#N/A	catalytic activity	#N/A
	76381	-1.79441	0.000187245	#N/A	#N/A	#N/A
	573251	-1.7957	0.000517808	#N/A	#N/A	#N/A
	475977	-1.79584	8.11529e-05	#N/A	catalytic activity	#N/A
	556611	-1.79731	9.47282e-06	#N/A	#N/A	#N/A
	609397	-1.79734	0.00149718	#N/A	#N/A	#N/A
	282118	-1.79995	1.00864e-09	#N/A	#N/A	#N/A
	450352	-1.80341	0.0350795	#N/A	triacylglycerol lipase activity	#N/A
	280181	-1.80922	0.000157804	#N/A	#N/A	#N/A
	548044	-1.81105	0.00439359	#N/A	DNA binding	#N/A
	192450	-1.81142	2.99398e-05	#N/A	flavin-containing monooxygenase activity	#N/A
	530793	-1.81608	9.68131e-05	#N/A	ion channel activity	#N/A
	527875	-1.821	8.42255e-07	#N/A	#N/A	#N/A
	148600	-1.82253	3.4619e-05	#N/A	transporter activity	#N/A
	157328	-1.82717	6.8939e-07	#N/A	catalytic activity	#N/A
	570020	-1.82819	8.35603e-05	#N/A	#N/A	#N/A
	448903	-1.82834	0.000349028	#N/A	#N/A	#N/A
	87481	-1.82961	0.00367236	#N/A	#N/A	#N/A
	513626	-1.82963	1.90122e-09	#N/A	lipid metabolic process	#N/A
	266932	-1.82989	2.31171e-07	#N/A	catalytic activity	#N/A
	526413	-1.8299	0.0046596	#N/A	#N/A	#N/A
	178976	-1.83018	6.73144e-07	#N/A	#N/A	#N/A
	588019	-1.83191	0.000802792	#N/A	#N/A	#N/A
	127874	-1.83878	2.88821e-05	Glycoside Hydrolase Family 72 protein	#N/A	#N/A
	335957	-1.83918	0.000293575	#N/A	DNA binding	#N/A
	599736	-1.84251	0.000247715	#N/A	#N/A	#N/A
	95400	-1.84762	7.7157e-11	#N/A	#N/A	#N/A
	127495	-1.84776	0.0261365	#N/A	#N/A	#N/A
	143430	-1.8496	0.00164948	Glycoside Hydrolase Family 125 protein	catalytic activity	#N/A
	40689	-1.85127	1.59805e-05	#N/A	#N/A	#N/A
	152901	-1.85176	1.84178e-05	#N/A	#N/A	#N/A
	519261	-1.85298	0.00166206	#N/A	electron transport	#N/A
	147739	-1.85756	9.38418e-05	#N/A	#N/A	#N/A
	301602	-1.85837	0.00146696	#N/A	#N/A	#N/A
	559812	-1.86026	0.0272406	#N/A	#N/A	#N/A
	516605	-1.86359	0.000124525	#N/A	#N/A	#N/A
	588637	-1.86532	0.0306714	#N/A	#N/A	#N/A
	326049	-1.86883	0.00541858	#N/A	catalytic activity	#N/A
	570523	-1.86936	7.30338e-05	#N/A	#N/A	#N/A
	585491	-1.87122	0.000922621	Glycosyltransferase Family 32 protein	glycolipid 6-alpha-mannosyltransferase activity	#N/A
	536167	-1.87894	0.000194608	#N/A	DNA binding	#N/A
	435185	-1.88025	0.00219623	#N/A	#N/A	#N/A
	6998	-1.88077	6.09727e-05	#N/A	#N/A	#N/A
	123668	-1.88422	0.000523376	#N/A	#N/A	#N/A
	451518	-1.88615	0.000607363	#N/A	#N/A	#N/A
	359922	-1.88896	0.0119058	#N/A	peptidyl-prolyl cis-trans isomerase activity	#N/A
	583023	-1.892	2.69914e-05	#N/A	#N/A	#N/A
	535159	-1.89535	0.000200496	#N/A	catalytic activity	#N/A
	13065	-1.89598	1.32326e-07	#N/A	DNA-directed RNA polymerase activity	#N/A
	318657	-1.89744	0.00143845	#N/A	#N/A	#N/A
	481538	-1.89939	0.0032572	Lytic polysaccharide monooxygenase	#N/A	#N/A
	568850	-1.90426	0.0103576	#N/A	#N/A	#N/A
	107835	-1.90453	0.0311931	#N/A	electron transport	#N/A
	508311	-1.91256	9.90775e-06	#N/A	#N/A	#N/A
	569028	-1.91305	5.77928e-06	#N/A	integral to membrane	#N/A
	507405	-1.91454	0.0100498	#N/A	#N/A	#N/A
	530883	-1.91836	0.000580423	#N/A	#N/A	#N/A
	580718	-1.91899	0.006042	#N/A	exo-alpha-sialidase activity	#N/A
	76406	-1.9234	0.00949882	#N/A	#N/A	#N/A
	574410	-1.92415	0.00839156	#N/A	#N/A	#N/A
	430969	-1.92846	1.10753e-05	#N/A	DNA binding	#N/A
	572103	-1.92943	2.23995e-07	#N/A	C-3 sterol dehydrogenase (C-4 sterol decarboxylase) activity	#N/A
	544985	-1.93364	6.72842e-07	#N/A	#N/A	#N/A
	598064	-1.93467	0.0118789	#N/A	transporter activity	#N/A
	337621	-1.93714	0.00501088	#N/A	#N/A	#N/A
	571074	-1.94295	0.000265834	#N/A	protein kinase activity	#N/A
	241918	-1.94433	0.00041066	#N/A	metalloendopeptidase activity	#N/A
	601500	-1.94497	2.18382e-07	#N/A	#N/A	#N/A
	69896	-1.94519	0.000364256	#N/A	#N/A	#N/A
	573385	-1.94686	0.0292805	#N/A	#N/A	#N/A
	569846	-1.95118	0.00779938	#N/A	transcription factor activity	#N/A
	186081	-1.95177	0.000228564	#N/A	#N/A	#N/A
	545568	-1.95443	0.00258247	#N/A	DNA binding	#N/A
	535244	-1.95551	1.73097e-05	#N/A	#N/A	#N/A
	448947	-1.95653	1.49103e-08	#N/A	nucleic acid binding	#N/A
	512312	-1.95696	4.25237e-09	#N/A	catalytic activity	#N/A
	522361	-1.95805	0.004439	#N/A	#N/A	#N/A
	355939	-1.96192	0.000269918	#N/A	#N/A	#N/A
	575576	-1.96246	0.000526427	#N/A	#N/A	#N/A
	113986	-1.96661	0.00447541	#N/A	#N/A	#N/A
	23312	-1.96762	3.98545e-06	#N/A	#N/A	#N/A
	570736	-1.96982	0.00479986	#N/A	#N/A	#N/A
	521155	-1.9705	7.30768e-06	#N/A	#N/A	#N/A
	541201	-1.9731	2.60619e-06	#N/A	#N/A	#N/A
	522890	-1.97811	0.0117911	#N/A	#N/A	#N/A
	156343	-1.98075	2.90139e-05	#N/A	monooxygenase activity	#N/A
	299083	-1.98259	0.000186876	#N/A	#N/A	#N/A
	531099	-1.99029	1.17921e-06	#N/A	#N/A	#N/A
	525702	-1.99052	0.0434059	#N/A	N-acetyltransferase activity	#N/A
	550373	-1.99372	0.0114328	#N/A	#N/A	#N/A
	568192	-1.99581	0.0101224	#N/A	#N/A	#N/A
	541167	-1.99748	7.57545e-06	#N/A	#N/A	#N/A
	155322	-1.99778	0.00229417	Glycosyltransferase Family 2 protein	#N/A	#N/A
	453885	-1.99986	2.4471e-08	#N/A	#N/A	#N/A
	430184	-2.00574	0.00160962	#N/A	#N/A	#N/A
	550392	-2.0065	2.60157e-11	#N/A	#N/A	#N/A
	522669	-2.00764	0.0238726	#N/A	#N/A	#N/A
	546926	-2.00832	1.75619e-05	#N/A	protein binding	#N/A
	556210	-2.01216	2.51475e-05	#N/A	#N/A	#N/A
	531689	-2.02242	0.00279793	#N/A	#N/A	#N/A
	453586	-2.03364	0.0185682	#N/A	#N/A	#N/A
	588985	-2.03843	0.00234549	#N/A	#N/A	#N/A
	515179	-2.03904	0.00874971	#N/A	#N/A	#N/A
	304114	-2.04561	7.97985e-06	#N/A	carboxylesterase activity	#N/A
	311554	-2.05159	0.0132159	#N/A	nucleic acid binding	#N/A
	96971	-2.05428	9.53197e-06	#N/A	#N/A	#N/A
	89830	-2.05583	5.13925e-06	#N/A	#N/A	#N/A
	572556	-2.05629	0.000367291	#N/A	monooxygenase activity	#N/A
	568342	-2.06847	1.80221e-05	#N/A	#N/A	#N/A
	521010	-2.07192	1.60141e-05	#N/A	#N/A	#N/A
	148648	-2.07224	0.00042699	#N/A	#N/A	#N/A
	448719	-2.07452	0.000313896	#N/A	#N/A	#N/A
	574297	-2.07459	3.97807e-10	#N/A	nucleic acid binding	#N/A
	548822	-2.07734	1.08027e-07	Glycoside Hydrolase Family 2 protein	hydrolase activity, hydrolyzing O-glycosyl compounds	#N/A
	554357	-2.08299	0.000941037	#N/A	#N/A	#N/A
	546865	-2.08394	4.9731e-07	#N/A	catalytic activity	#N/A
	44401	-2.08823	5.28354e-08	#N/A	#N/A	#N/A
	526017	-2.0995	0.00252423	#N/A	#N/A	#N/A
	569954	-2.11549	0.00275008	#N/A	#N/A	#N/A
	517299	-2.11564	9.61069e-05	#N/A	#N/A	#N/A
	557348	-2.11788	3.99841e-07	#N/A	catalytic activity	#N/A
	549150	-2.12105	0.000453895	#N/A	#N/A	#N/A
	568360	-2.12127	4.45751e-05	#N/A	#N/A	#N/A
	210871	-2.12698	9.10039e-06	#N/A	#N/A	#N/A
	357446	-2.13196	0.000197413	#N/A	mating-type factor pheromone receptor activity	#N/A
	527540	-2.1427	0.00270703	#N/A	#N/A	#N/A
	557349	-2.14688	3.43114e-07	#N/A	zinc ion binding	#N/A
	579047	-2.15012	0.000137462	#N/A	nucleic acid binding	#N/A
	453965	-2.1535	1.83537e-10	#N/A	#N/A	#N/A
	109374	-2.15881	5.81129e-06	#N/A	catalytic activity	#N/A
	519537	-2.16766	0.0175896	#N/A	#N/A	#N/A
	568466	-2.16938	0.00887633	#N/A	#N/A	#N/A
	364112	-2.17212	1.05919e-06	#N/A	#N/A	#N/A
	49092	-2.17726	2.66678e-11	#N/A	nucleic acid binding	#N/A
	510316	-2.17893	0.0246162	#N/A	#N/A	#N/A
	173601	-2.18193	0.00138272	#N/A	intracellular	#N/A
	573014	-2.18895	2.02866e-07	#N/A	transporter activity	#N/A
	591911	-2.19997	0.000228138	#N/A	electron transport	#N/A
	450676	-2.21128	5.53967e-06	#N/A	#N/A	#N/A
	532462	-2.22042	4.92022e-07	#N/A	#N/A	#N/A
	16281	-2.22076	5.61169e-07	#N/A	transferase activity, transferring groups other than amino-acyl groups	#N/A
	582614	-2.22157	0.000150875	#N/A	#N/A	#N/A
	289791	-2.22448	2.23423e-07	#N/A	#N/A	#N/A
	538799	-2.22769	0.00019503	#N/A	#N/A	#N/A
	573780	-2.22854	3.17623e-06	#N/A	#N/A	#N/A
	105235	-2.23118	5.28415e-05	#N/A	#N/A	#N/A
	432002	-2.2314	4.3963e-09	#N/A	biosynthetic process	#N/A
	30589	-2.23488	0.0002546	#N/A	#N/A	#N/A
	95296	-2.24996	1.00115e-06	#N/A	#N/A	#N/A
	89038	-2.25665	8.94411e-06	#N/A	intracellular	#N/A
	512885	-2.25676	0.01536	#N/A	metabolic process	#N/A
	543313	-2.2613	9.6769e-08	#N/A	#N/A	#N/A
	537750	-2.26563	3.63097e-06	#N/A	catalytic activity	#N/A
	518154	-2.2657	1.96976e-05	Glycoside Hydrolase Family 13 protein	catalytic activity	intracellular alpha-glucosidase
	526225	-2.26843	2.27906e-06	Glycoside Hydrolase Family 47 protein	mannosyl-oligosaccharide 1,2-alpha-mannosidase activity	#N/A
	550851	-2.27368	0.00010316	#N/A	#N/A	#N/A
	601432	-2.27615	0.0081599	#N/A	two-component sensor activity	#N/A
	539463	-2.27644	0.00832694	#N/A	#N/A	#N/A
	511796	-2.28495	9.58917e-05	#N/A	multidrug transport	#N/A
	158285	-2.29587	4.30528e-05	#N/A	nucleic acid binding	#N/A
	512756	-2.29928	3.20717e-10	#N/A	#N/A	#N/A
	569938	-2.29973	1.32326e-07	#N/A	#N/A	#N/A
	445546	-2.30117	1.38324e-06	#N/A	#N/A	#N/A
	530568	-2.30165	0.00054915	#N/A	#N/A	#N/A
	355908	-2.30503	0.000270364	#N/A	#N/A	#N/A
	264092	-2.30791	0.0054138	#N/A	#N/A	#N/A
	424722	-2.31064	4.54963e-06	#N/A	#N/A	#N/A
	523201	-2.3135	0.000172411	#N/A	#N/A	#N/A
	604386	-2.31479	0.0323487	#N/A	#N/A	#N/A
	554279	-2.3173	0.000949343	#N/A	hexokinase activity	#N/A
	542558	-2.32311	2.96777e-07	#N/A	#N/A	#N/A
	451276	-2.3255	0.000614815	#N/A	#N/A	#N/A
	433871	-2.33135	8.1533e-06	#N/A	#N/A	#N/A
	559334	-2.33475	0.00133614	#N/A	#N/A	#N/A
	498572	-2.34561	0.0283421	#N/A	#N/A	#N/A
	609752	-2.35563	0.00784912	#N/A	catalytic activity	#N/A
	286751	-2.3583	0.00072788	#N/A	#N/A	#N/A
	442796	-2.37289	0.011111	#N/A	transporter activity	#N/A
	537778	-2.38311	0.00198622	#N/A	transporter activity	#N/A
	485532	-2.39143	0.0201098	#N/A	#N/A	#N/A
	550355	-2.39381	7.3939e-05	#N/A	#N/A	#N/A
	564151	-2.40101	2.75455e-05	#N/A	transcription factor activity	#N/A
	334753	-2.40623	0.000445765	#N/A	#N/A	#N/A
	305833	-2.40623	0.00012383	#N/A	#N/A	#N/A
	30743	-2.41766	0.00266208	#N/A	#N/A	#N/A
	436315	-2.42232	4.69158e-06	#N/A	#N/A	#N/A
	553066	-2.42275	0.0151193	#N/A	catechol O-methyltransferase activity	#N/A
	579270	-2.42582	0.00296054	#N/A	#N/A	#N/A
	531706	-2.427	0.000562872	#N/A	DNA binding	#N/A
	112999	-2.43009	0.00274095	#N/A	#N/A	#N/A
	576550	-2.43016	0.00040135	#N/A	#N/A	#N/A
	585096	-2.43398	1.94401e-06	#N/A	#N/A	#N/A
	335679	-2.43969	0.000145885	#N/A	#N/A	#N/A
	554043	-2.4441	8.62563e-11	#N/A	nucleotide binding	#N/A
	280130	-2.44595	1.64783e-05	#N/A	#N/A	#N/A
	355889	-2.44671	8.8136e-06	#N/A	transporter activity	high affinity glucose transporter
	531037	-2.45482	4.31604e-05	#N/A	catalytic activity	#N/A
	574441	-2.46519	0.000158149	#N/A	#N/A	#N/A
	519523	-2.46841	3.20928e-09	#N/A	nucleic acid binding	#N/A
	574177	-2.47034	0.000373894	#N/A	mitochondrial envelope	#N/A
	555755	-2.47158	0.00375374	#N/A	#N/A	#N/A
	445904	-2.487	0.00110384	#N/A	#N/A	#N/A
	570806	-2.48902	5.90685e-06	Polysaccharide Lyase Family 1 protein	monooxygenase activity	#N/A
	480137	-2.49038	0.000645976	#N/A	#N/A	#N/A
	568965	-2.51802	2.22726e-05	#N/A	#N/A	#N/A
	558345	-2.51927	0.0106776	#N/A	#N/A	#N/A
	543378	-2.53118	4.111e-07	#N/A	#N/A	#N/A
	213037	-2.5328	0.0130949	#N/A	transcription factor activity	#N/A
	448257	-2.54189	6.564e-06	Laccase-like multicopper oxidase	copper ion binding	#N/A
	303977	-2.54669	0.000367291	#N/A	#N/A	#N/A
	243131	-2.55028	4.14172e-07	#N/A	#N/A	#N/A
	561670	-2.56135	0.00147689	#N/A	catalytic activity	#N/A
	598346	-2.56674	2.46045e-07	#N/A	response to stress	#N/A
	444392	-2.57502	1.09016e-06	#N/A	#N/A	#N/A
	523077	-2.57593	0.00300097	#N/A	#N/A	#N/A
	575524	-2.57743	3.70446e-07	#N/A	#N/A	#N/A
	451244	-2.57972	5.55353e-10	#N/A	GTPase activity	#N/A
	443681	-2.58205	9.90775e-06	#N/A	#N/A	#N/A
	557266	-2.58333	3.71499e-07	#N/A	catalytic activity	#N/A
	73728	-2.58898	5.91363e-10	#N/A	nucleic acid binding	#N/A
	518827	-2.59487	0.000256747	#N/A	two-component sensor activity	#N/A
	65592	-2.60141	9.766e-07	#N/A	#N/A	#N/A
	526858	-2.60228	2.42868e-05	#N/A	#N/A	#N/A
	350885	-2.60362	3.91684e-07	#N/A	transcription factor activity	#N/A
	598903	-2.60418	0.000212221	#N/A	protein kinase activity	#N/A
	266862	-2.62051	0.00106781	#N/A	carnitine O-acetyltransferase activity	#N/A
	53816	-2.63209	1.47878e-06	#N/A	#N/A	#N/A
	447758	-2.63391	1.83043e-07	#N/A	#N/A	#N/A
	111036	-2.64534	4.03979e-07	#N/A	#N/A	#N/A
	554708	-2.65518	7.17319e-05	#N/A	#N/A	#N/A
	569554	-2.66484	0.00292474	#N/A	#N/A	#N/A
	579053	-2.66586	0.000184721	#N/A	#N/A	#N/A
	224665	-2.66976	0.00437417	#N/A	#N/A	#N/A
	441072	-2.67025	1.89806e-06	#N/A	#N/A	#N/A
	338076	-2.67633	1.84322e-05	#N/A	#N/A	#N/A
	442145	-2.67903	0.0136395	#N/A	hemolysis by symbiont of host red blood cells	#N/A
	568026	-2.6876	2.35446e-08	#N/A	#N/A	#N/A
	437260	-2.69094	0.0173337	Glycosyltransferase Family 55 protein	#N/A	#N/A
	223224	-2.69781	3.03595e-05	#N/A	transporter activity	#N/A
	109694	-2.70156	0.0129572	#N/A	mitochondrial envelope	#N/A
	567338	-2.70419	0.000165171	#N/A	#N/A	#N/A
	226771	-2.7067	0.000287488	#N/A	#N/A	#N/A
	575299	-2.72324	0.00372887	#N/A	#N/A	#N/A
	522170	-2.73169	0.000456965	#N/A	#N/A	#N/A
	575630	-2.75605	0.00256958	#N/A	#N/A	#N/A
	555144	-2.75639	0.000229356	#N/A	#N/A	#N/A
	549608	-2.76964	2.87233e-08	Glycoside Hydrolase Family 79 protein	#N/A	extracellular beta-glucuronidase
	65613	-2.7768	0.00040135	#N/A	#N/A	#N/A
	555942	-2.78316	0.000387593	#N/A	DNA binding	#N/A
	242937	-2.7843	5.97206e-06	#N/A	#N/A	#N/A
	514927	-2.78965	0.00355237	#N/A	#N/A	#N/A
	453748	-2.79217	0.000134757	#N/A	exo-alpha-sialidase activity	#N/A
	432352	-2.79776	6.91799e-05	#N/A	#N/A	#N/A
	72404	-2.80745	0.0188785	#N/A	aspartic-type endopeptidase activity	#N/A
	129363	-2.81131	2.3193e-06	#N/A	#N/A	#N/A
	141090	-2.81147	5.1088e-05	#N/A	#N/A	#N/A
	511712	-2.81402	5.48127e-05	#N/A	catalytic activity	#N/A
	545629	-2.82011	0.000262952	#N/A	microtubule motor activity	#N/A
	61329	-2.8281	4.7303e-05	#N/A	#N/A	#N/A
	274942	-2.83009	2.40901e-07	#N/A	DNA binding	#N/A
	526008	-2.84139	3.53758e-11	#N/A	nucleus	#N/A
	227066	-2.85519	1.19011e-11	#N/A	#N/A	#N/A
	527048	-2.85658	5.29878e-05	#N/A	#N/A	#N/A
	437348	-2.87453	1.17375e-07	#N/A	nucleotide binding	#N/A
	571072	-2.88102	8.90152e-10	#N/A	protein kinase activity	#N/A
	573709	-2.88611	6.14554e-06	Glycoside Hydrolase Family 18 protein	#N/A	#N/A
	532764	-2.89343	0.0167387	#N/A	prenyltransferase activity	#N/A
	595893	-2.90103	8.41829e-06	#N/A	#N/A	#N/A
	575231	-2.90563	0.00199401	#N/A	#N/A	#N/A
	203419	-2.91986	7.71707e-06	#N/A	#N/A	#N/A
	434856	-2.9359	5.38357e-06	#N/A	#N/A	#N/A
	563470	-2.94765	8.54889e-06	#N/A	extracellular region	#N/A
	594159	-2.9686	0.000991344	#N/A	#N/A	#N/A
	572631	-2.97856	2.03763e-05	#N/A	#N/A	#N/A
	224408	-2.98076	1.80517e-07	#N/A	electron transport	#N/A
	31905	-2.98841	1.21727e-06	#N/A	#N/A	#N/A
	570060	-2.98907	0.0380491	#N/A	#N/A	#N/A
	525675	-3.0015	0.0010118	#N/A	#N/A	#N/A
	514176	-3.00685	5.97289e-09	#N/A	#N/A	#N/A
	120500	-3.00736	1.73097e-05	Auxilliary Activities Family 12 protein	catalytic activity	#N/A
	438828	-3.01212	2.3193e-06	#N/A	iron ion binding	#N/A
	587457	-3.01441	5.73628e-08	#N/A	#N/A	#N/A
	598036	-3.02497	1.51078e-05	#N/A	#N/A	#N/A
	575285	-3.02507	1.29475e-05	#N/A	DNA-directed RNA polymerase activity	#N/A
	550861	-3.02621	0.00014192	#N/A	#N/A	#N/A
	511722	-3.02832	0.00193183	#N/A	metabolic process	#N/A
	572604	-3.0546	1.5338e-08	#N/A	transporter activity	#N/A
	431072	-3.06196	0.0139378	#N/A	#N/A	#N/A
	278815	-3.06515	5.72337e-12	#N/A	#N/A	#N/A
	174122	-3.06928	5.43051e-06	#N/A	#N/A	#N/A
	513745	-3.0813	3.48619e-06	#N/A	#N/A	#N/A
	149737	-3.08825	1.11171e-08	Glycoside Hydrolase Family 31 protein	subtilase activity	extracellular alpha-glucosidase
	264797	-3.12571	0.000489914	#N/A	hydrolase activity, hydrolyzing O-glycosyl compounds	#N/A
	430649	-3.14328	0.000418993	#N/A	#N/A	#N/A
	568902	-3.14883	0.000814823	#N/A	#N/A	#N/A
	452988	-3.16276	2.20897e-05	#N/A	#N/A	#N/A
	522588	-3.16372	2.97653e-07	#N/A	catalytic activity	#N/A
	278004	-3.17223	1.24576e-10	#N/A	#N/A	#N/A
	521263	-3.17319	2.44855e-06	#N/A	#N/A	#N/A
	46040	-3.18791	0.00172291	Laccase-like multicopper oxidase	protein tyrosine phosphatase activity	#N/A
	570982	-3.22147	1.57211e-07	#N/A	N-acetyltransferase activity	#N/A
	211204	-3.24499	1.69633e-06	Glycoside Hydrolase Family 92 protein	#N/A	#N/A
	274021	-3.26351	1.38324e-06	#N/A	#N/A	#N/A
	571524	-3.26374	4.47839e-05	#N/A	subtilase activity	#N/A
	248551	-3.3318	1.90299e-07	#N/A	#N/A	#N/A
	153298	-3.35895	5.78172e-06	#N/A	#N/A	#N/A
	248839	-3.37001	4.43488e-05	#N/A	#N/A	#N/A
	527729	-3.37157	0.00292474	#N/A	#N/A	#N/A
	431977	-3.39849	0.000265834	#N/A	#N/A	#N/A
	520022	-3.42221	1.81432e-06	#N/A	#N/A	#N/A
	197410	-3.46758	3.3734e-06	Glycoside Hydrolase Family 16 protein	hydrolase activity, hydrolyzing O-glycosyl compounds	#N/A
	551955	-3.46898	0.00176459	#N/A	#N/A	#N/A
	181351	-3.47794	4.1147e-05	#N/A	#N/A	#N/A
	575946	-3.50611	0.000222739	#N/A	electron transport	#N/A
	532434	-3.572	0.000161651	#N/A	transcription factor activity	#N/A
	144769	-3.60137	1.89806e-06	#N/A	#N/A	#N/A
	540421	-3.60162	0.000536832	#N/A	#N/A	#N/A
	432457	-3.60939	6.91991e-08	#N/A	#N/A	#N/A
	498498	-3.60988	0.000398304	#N/A	#N/A	#N/A
	443823	-3.62276	0.000210923	#N/A	#N/A	#N/A
	571082	-3.62357	1.43497e-05	#N/A	#N/A	#N/A
	601174	-3.6806	0.000221805	#N/A	#N/A	#N/A
	304385	-3.68698	8.90152e-10	#N/A	#N/A	#N/A
	545100	-3.70048	1.47924e-07	#N/A	#N/A	#N/A
	350913	-3.7121	0.00964096	#N/A	#N/A	#N/A
	414121	-3.74542	1.80757e-06	#N/A	#N/A	#N/A
	224588	-3.7577	3.74066e-05	#N/A	#N/A	#N/A
	363889	-3.75804	1.01233e-08	#N/A	catalytic activity	#N/A
	199804	-3.77851	0.000144079	#N/A	#N/A	#N/A
	511889	-3.78325	8.05603e-05	#N/A	#N/A	#N/A
	518672	-3.78773	1.52293e-05	#N/A	#N/A	#N/A
	501936	-3.83225	1.1788e-05	#N/A	#N/A	#N/A
	536569	-3.83417	8.97178e-06	#N/A	#N/A	#N/A
	144839	-3.84707	9.19837e-05	#N/A	monooxygenase activity	#N/A
	31002	-3.86143	3.65996e-05	#N/A	#N/A	#N/A
	570130	-3.91699	6.46671e-06	#N/A	#N/A	#N/A
	24837	-3.91952	7.02424e-07	Glycoside Hydrolase Family 2 protein	hydrolase activity, hydrolyzing O-glycosyl compounds	extracellular beta-mannosidase
	235090	-3.96577	0.0037814	#N/A	#N/A	#N/A
	524936	-3.97041	0.00199156	#N/A	monooxygenase activity	#N/A
	59575	-3.99046	2.32898e-06	#N/A	#N/A	#N/A
	311745	-4.00562	3.89115e-08	#N/A	#N/A	#N/A
	572094	-4.07631	8.55285e-06	#N/A	#N/A	#N/A
	437191	-4.1045	7.14047e-10	#N/A	#N/A	#N/A
	570502	-4.1405	0.000323939	#N/A	#N/A	#N/A
	301817	-4.2397	2.35042e-06	#N/A	#N/A	#N/A
	522386	-4.25616	3.03448e-05	#N/A	#N/A	#N/A
	529087	-4.26354	1.86127e-05	#N/A	#N/A	#N/A
	200725	-4.3725	2.82927e-07	#N/A	#N/A	#N/A
	432347	-4.50134	0.00617702	#N/A	#N/A	#N/A
	573117	-4.50634	6.14349e-05	Alcohol oxidase	alcohol metabolic process	#N/A
	602175	-4.54223	3.95932e-05	#N/A	#N/A	#N/A
	523075	-4.56232	8.21501e-05	#N/A	#N/A	#N/A
	350911	-4.58258	0.000144388	#N/A	phosphatidylserine decarboxylase activity	#N/A
	594741	-4.61835	0.00178696	#N/A	#N/A	#N/A
	311707	-4.75374	1.26358e-08	#N/A	#N/A	#N/A
	572345	-4.76913	2.31397e-05	#N/A	monooxygenase activity	#N/A
	365147	-4.87059	1.58853e-05	#N/A	#N/A	#N/A
	287086	-4.95446	0.00621483	#N/A	glucosamine-6-phosphate deaminase activity	#N/A
	441236	-5.07576	1.52071e-05	#N/A	#N/A	#N/A
	291780	-5.0983	1.15328e-09	Auxilliary Activities Family 12 protein	catalytic activity	#N/A
	526188	-5.10618	0.000250999	#N/A	electron transport	#N/A
	195247	-5.14555	0.000100297	#N/A	#N/A	#N/A
	98555	-5.19847	5.91726e-08	#N/A	#N/A	#N/A
	123762	-5.47697	0.000107103	#N/A	#N/A	#N/A
	538763	-5.90063	0.00243727	#N/A	proteolysis	#N/A
	147489	-6.13523	2.03415e-06	#N/A	#N/A	#N/A
	291824	-6.28016	1.71242e-07	#N/A	#N/A	#N/A
	523357	-7.00306	0.00481801	#N/A	#N/A	#N/A
	283423	-7.52504	0.000121355	#N/A	transporter activity	sugar transporter 4
	532907	-8.38013	0.00169321	#N/A	#N/A	#N/A
	273743	-9.80169	5.98924e-10	#N/A	structural constituent of cell wall	#N/A
	588689	-10.992	0.000218978	Glycoside Hydrolase Family 10 protein	hydrolase activity, hydrolyzing O-glycosyl compounds	beta-1,4-endoxylanase

## Sheet: Supplementary table 5
	JGI protein ID	log2foldchange	CAZyme annotation	goName	degraPlantBio
	526964	11.1785	#N/A	response to stress	#N/A
	38386	8.8013	Glycoside Hydrolase Family 25 protein	lysozyme activity	#N/A
	533462	7.46282	#N/A	#N/A	#N/A
	546421	6.46427	#N/A	#N/A	#N/A
	524191	6.2604	#N/A	#N/A	#N/A
	524189	6.05251	#N/A	4-hydroxyphenylpyruvate dioxygenase activity	#N/A
	549776	5.28968	Carbohydrate-Binding Module Family 1 /	hydrolase activity, hydrolyzing O-glycosyl compounds	probable cellulase precursor
			Glycoside Hydrolase Family 5 protein
	576181	5.2595	#N/A	acyl-CoA dehydrogenase activity	#N/A
	299215	5.1878	#N/A	homogentisate 1,2-dioxygenase activity	#N/A
	357033	5.11786	Polysaccharide Lyase Family 3 protein	extracellular region	probable pectate lyase
	506499	5.08467	Carbohydrate-Binding Module Family 1 /	hydrolase activity, hydrolyzing O-glycosyl compounds	probable cellulose
			Glycoside Hydrolase Family 6 protein		1,4-beta-cellobiosidase II
	527281	5.06634	#N/A	catalytic activity	#N/A
	480919	5.06216	Glycoside Hydrolase Family 7 protein	hydrolase activity, hydrolyzing O-glycosyl compounds	probable endo-1,4-beta-glucanase
					(cellulase)
	528065	4.96551	#N/A	catalytic activity	#N/A
	529794	4.86724	#N/A	dihydrolipoamide branched chain acyltransferase activity	#N/A
	356738	4.74135	#N/A	#N/A	#N/A
	570526	4.73891	#N/A	nucleic acid binding	#N/A
	490212	4.61913	#N/A	catalytic activity	#N/A
	538463	4.58514	#N/A	methylcrotonoyl-CoA carboxylase activity	#N/A
	173393	4.55221	#N/A	ornithine-oxo-acid transaminase activity	#N/A
	164864	4.54519	#N/A	#N/A	#N/A
	130505	4.51424	#N/A	electron transport	#N/A
	442209	4.44876	Glycoside Hydrolase Family 5 protein	hydrolase activity, hydrolyzing O-glycosyl compounds	#N/A
	516515	4.42788	#N/A	#N/A	#N/A
	53068	4.3457	Lytic polysaccharide monooxygenase (formerly GH61) /	hydrolase activity, hydrolyzing O-glycosyl compounds	related to endoglucanase B
			Carbohydrate-Binding Module Family 1		(cellulase)
	520753	4.25025	#N/A	ribose-5-phosphate isomerase activity	#N/A
	3776	4.23703	#N/A	1-pyrroline-5-carboxylate dehydrogenase activity	#N/A
	516864	4.1822	Glycoside Hydrolase Family 1 protein	hydrolase activity, hydrolyzing O-glycosyl compounds	probable beta-glucosidase
	479714	4.16214	#N/A	monooxygenase activity	#N/A
	594518	4.15113	#N/A	#N/A	#N/A
	432986	4.035	Glycoside Hydrolase Family 35 protein	beta-galactosidase activity	#N/A
	530901	4.03291	Carbohydrate-Binding Module Family 1 /	hydrolase activity, hydrolyzing O-glycosyl compounds	#N/A
			Carbohydrate Esterase Family 16 protein

## Sheet: Supplementary table 6
	Organism	Origin	Ecological association	Genome source	Clade
	N. intermedia #1785	Papua New Guinea	Burned	Svedberg et al (2018)	A
	N. intermedia #1786	Papua New Guinea	Burned	Svedberg et al (2018)	A
	N. intermedia #1787	Papua New Guinea	Burned	Svedberg et al (2018)	A
	N. intermedia #1795	Bali, Indonesia	Not burned, near temple offerings	Svedberg et al (2018)	A
	N. intermedia #1832	Australia	Burned	Svedberg et al (2018)	A
	N. intermedia #1938	Papua New Guinea	Burned	Svedberg et al (2018)	A
	N. intermedia #2316	USA	Burned	Svedberg et al (2018)	A
	N. intermedia #2365	Hawaii	Burned	Svedberg et al (2018)	A
	N. intermedia #3194	Papua New Guinea	Burned	Svedberg et al (2018)	A
	N. intermedia #5124	Tahiti	Burned	Svedberg et al (2018)	A
	N. intermedia #6249	Haiti	Burned	Svedberg et al (2018)	A
	N. intermedia #6263	Ivory Coast	Burned	Svedberg et al (2018)	A
	N. intermedia #6595	Tahiti	Burned	Svedberg et al (2018)	A
	N. intermedia #7402	Taiwan	No information	Svedberg et al (2018)	A
	N. intermedia #7426	Malaysia	Burned	Svedberg et al (2018)	A
	N. intermedia #7427	Taiwan	Burned	Svedberg et al (2018)	A
	N. intermedia #7429	Taiwan	Burned	Svedberg et al (2018)	A
	N. intermedia #8761	Taiwan	Burned	Svedberg et al (2018)	A
	N. intermedia #8767	Bogor, Indonesia	Burned	Svedberg et al (2018)	A
	N. intermedia #8769	Indonesia	Oncom	Svedberg et al (2018)	B
	N. intermedia #8793	Papua New Guinea	Corn cob	Svedberg et al (2018)	B
	N. intermedia #2559	Bogor, Indonesia	Oncom	This study	B
	N. intermedia #2685	Indonesia	Oncom	This study	B
	N. intermedia #5644	Indonesia	Oncom	This study	B
	N. intermedia #2557	Indonesia	Oncom	This study	B
	N. intermedia #1791	Taiwan	Sugar cane bagasse	This study	B
	N. intermedia #5642	Taiwan	Sugar cane bagasse	This study	B
	N. intermedia #5342	Papua New Guinea	Corn cob	This study	B
	N. intermedia #2613	Indonesia	Oncom	This study	B
	N. crassa #4723	NA	NA	Svedberg et al (2018)	NA
	N. metzenbergii #10411	NA	NA	Svedberg et al (2018)	NA
	N. metzenbergii #8853	NA	NA	Svedberg et al (2018)	NA
	N. metzenbergii P4149	NA	NA	Svedberg et al (2018)	NA
	N. metzenbergii #5119	NA	NA	Svedberg et al (2018)	NA
	N. metzenbergii #6795	NA	NA	Svedberg et al (2018)	NA
	N. crassa #4829	NA	NA	Svedberg et al (2018)	NA
	N. crassa OR74A	GCF 000182925.2	NA	Genbank (GCF_000182925.2)	NA
	N. crassa #8863	NA	NA	Svedberg et al (2018)	NA
	N. tetrasperma #2508	GCF 000213175.1	NA	Genbank (GCF_000213175.1)	NA
	N. discreta #8579	GCA 009805215	NA	Genbank (GCA_009805215) (Under Bioproject PRJNA487060)	NA
	N. cerealis #26651	GCA 009806005.1	NA	Genbank (GCA_009806005.1) (Under Bioproject PRJNA487060)	NA
	N. tetraspora #26668	GCA 009806155.1	NA	Genbank (GCA_009806155.1) (Under Bioproject PRJNA487060)	NA

## Sheet: Supplementary table 7
	CDS	Number of strains in the burned vegetation strains where this CDS is an outlier	Predicted function
	656	10	Uncharacterised protein family (UPF0261)
	1100	10	unknown function
	1733	10	Serine hydrolase (FSH1)
	1989	10	unknown function
	2613	10	FAD binding domain Phenol hydroxylase C-terminal dimerisation
	2701	10	unknown function
	2762	10	unknown function
	3290	10	Dak1 domain DAK2 domain
	3336	10	unknown function
	3451	10	unknown function
	3941	10	TatD related DNase ATP cone domain
	3996	10	unknown function
	3997	10	unknown function
	4038	10	Lariat debranching enzyme C-terminal domain Calcineurin-like phosphoesterase
	4628	10	unknown function
	4844	10	Invertebrate-AID APOBEC-deaminase
	4875	10	MT-
	5073	10	unknown function
	5096	10	Fibronectin type II-like domain Glycosyl hydrolase family 3
	5159	10	FAD dependent oxidoreductase
	5254	10	unknown function
	6154	10	unknown function
	6172	10	Inositol monophosphatase family
	6463	10	Sec34-like family
	6855	10	unknown function
	7260	10	Regulator of volume decrease after celular
	7477	10	Phosphorylase superfamily
	7535	10	Pyridoxamine 5'-phosphate oxidase
	7548	10	Amidase
	7635	10	Cytochrome domain of cellobiose
	7806	10	Prolyl oligopeptidase family alpha beta hydrolase fold
	7874	10	ATP-NAD kinase
	7894	10	unknown function
	8391	10	unknown function
	8432	10	OPT oligopeptide transporter protein
	8471	10	2OG-Fe(I) oxygenase superfamily Isochorismatase family
	8472	10	Protein tyrosine kinase Leucine rich repeat
	8509	10	Uncharacterized alpha beta hydrolase domain
	1369	11	unknown function
	1465	11	HhH-GPD superfamily base excision DNA repairGPI-anchored cel wal organization protein
	1620	11	Riboflavin kinase
	2080	11	BolA-like protein
	2120	11	unknown function
	2455	11	Pyroline-5-carboxylate reductaseNADP oxidoreductase coenzyme F420-dependent
	2658	11	Protein kinase domain
	2937	11	unknown function
	3256	11	Pre-mRNA-splicing factor of RES complex
	3258	11	Cid1 family poly A polymerase
	3401	11	Helix-lop-helix DNA-binding domain
	3795	11	unknown function
	3940	11	Kinetochore protein CHL4 like
	4267	11	unknown function
	4575	11	Putative diphthamide synthesis protein Ribosomal protein S6e
	4724	11	unknown function
	4813	11	unknown function
	4892	11	MT-
	4893	11	Uncharacterized protein family UPF029
	4916	11	Ydr279p protein family (RNase H2 complexYdr279p protein triple barel domain
	6040	11	unknown function
	6646	11	unknown function
	6683	11	Glycosyl hydrolase family 7
	6789	11	unknown function
	6821	11	Glycosyl hydrolases family 2
	6844	11	RXT2-like N-terminal
	7249	11	MOSC domain 3-alpha domain Oxidoreductase NAD-binding domain 2Fe-2S iron-sulfur cluster binding domain
	7471	11	Alg9-like manosyltransferase family
	7485	11	ERC4 domain
	7629	11	5'-nucleotidase C-terminal domain Calcineurin-like phosphoesterase
	7891	11	Beta-lactamase
	8208	11	unknown function
	8376	11	unknown function
	8646	11	unknown function
	1192	12	W domain
	1390	12	unknown function
	1770	12	unknown function
	2771	12	Glycosyl hydrolase catalytic core
	2964	12	Ribonuclease T2 family FAD binding domain Berberine and berine like
	3062	12	Domain of unknown function (DUF4291)
	3363	12	PLD-like domain
	3646	12	unknown function
	3661	12	unknown function
	3778	12	Oxidoreductase FAD-binding domain Oxidoreductase NAD-binding domain
	3809	12	Major Facilitator Superfamily
	4683	12	alpha beta hydrolase fold
	4828	12	Oxidoreductase family NAD-binding Rosmanalpha beta hydrolase fold
	5504	12	unknown function
	5574	12	unknown function
	6034	12	unknown function
	6086	12	A-
	6185	12	short chain dehydrogenase
	6598	12	unknown function
	6691	12	Golgi transport complex subunit 5
	7815	12	unknown function
	7836	12	Nin one binding (NOB1) Zn-ribon like PIN domain of ribonuclease
	7955	12	unknown function
	8192	12	Transcription initiation factor IA gama
	8210	12	unknown function
	1006	13	unknown function
	1332	13	Amino acid permease
	1397	13	unknown function
	1588	13	unknown function
	3030	13	unknown function
	3799	13	Protein HRI1
	3958	13	unknown function
	3999	13	Major Facilitator Superfamily
	4223	13	unknown function
	4882	13	Ricin-type beta-trefoil lectin domain-like F5 8 type C domain
	5153	13	unknown function
	5606	13	Ankyrin repeat Ankyrin repeats (3 copies)
	6127	13	Fatty acid hydroxylase superfamily
	6252	13	unknown function
	6613	13	Fungal specific transcription factor domain OPT oligopeptide transporter protein
	6767	13	XFP N-terminal domain D-xylulose 5-phosphate D-fructose 6-phosphateXFP C-terminal domain
	6773	13	Cation eflux family
	7661	13	RhoGAP domain
	7938	13	unknown function
	8219	13	Acyltransferase family
	8400	13	unknown function
	8567	13	Enoyl-(Acyl carier protein) reductase
	1024	14	unknown function
	1540	14	unknown function
	1626	14	ER-
	2568	14	Heterokaryon incompatibility protein (HET)
	2630	14	unknown function
	2717	14	MOSC N-terminal beta barel domain MOSC domain
	3857	14	Alpha-kinase family von Wilebrand factor type A domain
	4013	14	2OG-Fe(I) oxygenase superfamily
	4804	14	Metalo-beta-lactamase superfamily
	5064	14	unknown function
	6065	14	unknown function
	6615	14	unknown function
	6677	14	Dual specificity phosphatase catalytic
	6780	14	unknown function
	6801	14	WSC domain WSC domain
	7378	14	3-hydroxyacyl-CoA dehydrogenase C-terminal3-hydroxyacyl-CoA dehydrogenase NAD binding
	7636	14	Glucan 1,4 alpha-glucosidase
	7701	14	Esterase PHB depolymerase
	7713	14	Glycosyl hydrolases family 18
	7725	14	unknown function
	337	15	unknown function
	715	15	NAD dependent epimerase dehydratase family
	1360	15	Major Facilitator Superfamily
	2154	15	Zeta toxin
	2569	15	unknown function
	2666	15	Protein kinase domain
	2902	15	Fibronectin type II-like domain Glycosyl hydrolase family 3
	3115	15	C-
	3249	15	unknown function
	3338	15	Heterokaryon incompatibility protein (HET)
	3369	15	unknown function
	3798	15	MT-
	3808	15	Histidine-specific methyltransferase
	3981	15	unknown function
	4655	15	F-box domain
	4656	15	A-xCP-
	4717	15	OPT oligopeptide transporter protein
	4727	15	NAD dependent epimerase dehydratase family
	6136	15	unknown function
	6670	15	BTB POZ domain
	6747	15	D-ala ligase N-terminus D-ala ligase C-terminus
	7202	15	Beta-galactosidase jelly roll domain
	7252	15	unknown function
	7525	15	unknown function
	7769	15	unknown function
	7816	15	Peptidase family M20 M25 M40
	1351	16	NAD dependent epimerase dehydratase family
	1395	16	Ceramide synthase regulator
	1600	16	unknown function
	2313	16	unknown function
	2956	16	unknown function
	3247	16	unknown function
	3426	16	unknown function
	4933	16	Nitrite and sulphite reductase 4Fe-4S domain Rieske [2Fe-2S] domain
	6412	16	HMG (high mobility group) box
	7188	16	unknown function
	7480	16	DNA polymerase beta thumb domain
	7698	16	KS-AT-DH-MT-ER-KR-xCP-
	8139	16	unknown function
	8358	16	DHC palmitoyltransferase
	2448	17	unknown function
	4066	17	unknown function
	4694	17	unknown function
	5152	17	Cytidine/deoxycytidylate deaminase
	6655	17	Kinesin-like protein KIF22
	7250	17	CCHC-type domain-containing protein
	7448	17	XPG I-region XPG N-terminal domain
	7576	17	SET domain, Protein-lysine N-methyltransferase activity
	7660	17	ZIP Zinc transporter
	8535	17	AAA domain-containing protein
	8603	17	4-O-methyl-glucoronyl methylesterase (Disconnects hemicellulose from lignin)
	806	18	DASH complex subunit ASK1
	1512	18	CENP-T_C domain containing protein
	2798	18	Glycosyl hydrolase
	3728	18	Transmembrane protein
	4932	18	Neutral alkaline non-lysosomal ceramidase
	6583	18	OPT oligopeptide transporter protein
	7394	18	TPR domain protein
	7641	18	Hercynylcycteine sulfoxide lyase (ergothioneine synthase)
	7740	18	Beta-lactamase superfamily domain
	8189	18	unknown function
	2404	19	C2H2-type domain containing protein
	2889	19	unknown function
	2953	19	Enoyl reductase
	3923	19	ARS binding protein 2
	4460	19	Phosphoglycerate mutase-like protein
	4809	19	Cerato-platanin
	6135	19	Transmembrane protein
	6664	19	2OG-Fe(I) oxygenase superfamily
	8186	19	Dienelactone hydrolase family

## Sheet: Supplementary table 8
	Substrate	Protein % (pre)	Protein % (post)
	Oat milk byproduct	22.1	28.6
	Rice milk byproduct	18.3	33.4
	Carrot pomace	7.5	11.6

## Sheet: Supplementary table 9
	Species	terpene	PKS	NRPS	siderophore	indole	RiPP	Genomes analyzed
	Saccharomyces cerevisiae	1	0	2	0	0	0	35
	Neurospora intermedia	3	8	9	0	1	1	25
	Penicillium roqueforti	9	16	26	1	4	0	3
	Penicillium camemberti	13	23	36	1	4	0	2
	Fusarium venenatum	10	13	29	1	2	0	2
	Aspergillus oryzae	14	29	50	1	6	1	96
	Aspergillus sojae	16	31	56	2	7	1	4

## Sheet: Supplementary table 10
	Attribute
	Nutty
	Mushroom
	Fried
	Fermented
	Brown, Earthy
	Floury
	Bready
	Sweet
	Long-Lived
	Bitter
	Dry
	Crispy
	Sticky
	Intense
	Crumbly
	Sour
	Orange
	Smoke, Astringent, Rancid
	Soft, Moldy
	Squishy, Grainy, Cereal, Hay, Mild, Yeasty, Fruity, Umami
	Corked, Oily, Crunchy, Metallic, Cheesy, Foie

[truncated: 2 more sheets: Supplementary table 11, Supplementary table 12]
