# Supplementary material for: Neurospora intermedia from a traditional fermented food enables waste-to-food conversion
Source: Nat Microbiol. 2024 Aug 29;9(10):2666–83. doi: 10.1038/s41564-024-01799-3 (PMC11445060; doi:10.1038/s41564-024-01799-3)
Supplement: Supplementary file 4 — Source data. [file 41564_2024_1799_MOESM4_ESM.xlsx]

## Sheet: Fig. 1E
			Ciampea (red oncom)
	reads	taxon_id	taxon_name
	36969	91347	Enterobacterales
	32257	5139	Sordariales
	2472	2887326	Moraxellales
	1699	1385	Bacillales
	552	186826	Lactobacillales
	9617	10239	Viruses
	17701	NA	cannot be assigned to a (non-viral) order
	2700	NA	belong to a (non-viral) order with less than 0.5% of all reads
	62961	NA	unclassified
			Girimulya, producer B (red oncom)
	reads	taxon_id	taxon_name
	41001	5139	Sordariales
	37165	91347	Enterobacterales
	1795	186826	Lactobacillales
	1473	1385	Bacillales
	1274	2887326	Moraxellales
	829	5185	Pezizales
	814	85006	Micrococcales
	752	5125	Hypocreales
	1665	10239	Viruses
	20169	NA	cannot be assigned to a (non-viral) order
	2689	NA	belong to a (non-viral) order with less than 0.5% of all reads
	67887	NA	unclassified
			Girimulya, producer C (red oncom)
	reads	taxon_id	taxon_name
	32971	91347	Enterobacterales
	30735	5139	Sordariales
	1609	2887326	Moraxellales
	445	200666	Sphingobacteriales
	1772	10239	Viruses
	17935	NA	cannot be assigned to a (non-viral) order
	3387	NA	belong to a (non-viral) order with less than 0.5% of all reads
	54203	NA	unclassified
			Girimulya, producer A (red oncom)
	reads	taxon_id	taxon_name
	13381	5139	Sordariales
	239	1385	Bacillales
	182	5185	Pezizales
	167	5125	Hypocreales
	158	91347	Enterobacterales
	818	10239	Viruses
	945	NA	cannot be assigned to a (non-viral) order
	487	NA	belong to a (non-viral) order with less than 0.5% of all reads
	20741	NA	unclassified
			Jakarta Selatan (red oncom)
	reads	taxon_id	taxon_name
	37420	5139	Sordariales
	28729	91347	Enterobacterales
	2221	1385	Bacillales
	2171	4827	Mucorales
	925	10239	Viruses
	13343	NA	cannot be assigned to a (non-viral) order
	2279	NA	belong to a (non-viral) order with less than 0.5% of all reads
	67171	NA	unclassified
			Cibinong (red oncom)
	reads	taxon_id	taxon_name
	53785	5139	Sordariales
	32142	91347	Enterobacterales
	2040	1385	Bacillales
	699	85006	Micrococcales
	101	10239	Viruses
	14291	NA	cannot be assigned to a (non-viral) order
	3516	NA	belong to a (non-viral) order with less than 0.5% of all reads
	89236	NA	unclassified
			Depok (red oncom)
	reads	taxon_id	taxon_name
	43123	91347	Enterobacterales
	39564	200666	Sphingobacteriales
	10037	356	Hyphomicrobiales
	9903	5139	Sordariales
	4968	1385	Bacillales
	1732	2887326	Moraxellales
	1721	85006	Micrococcales
	111	10239	Viruses
	21621	NA	cannot be assigned to a (non-viral) order
	3400	NA	belong to a (non-viral) order with less than 0.5% of all reads
	29158	NA	unclassified
			Leuwiliang (red oncom)
	reads	taxon_id	taxon_name
	53064	5139	Sordariales
	2060	10239	Viruses
	3415	NA	cannot be assigned to a (non-viral) order
	1593	NA	belong to a (non-viral) order with less than 0.5% of all reads
	107172	NA	unclassified
			Cibalagung (red oncom)
	reads	taxon_id	taxon_name
	40220	5139	Sordariales
	18008	91347	Enterobacterales
	3091	186826	Lactobacillales
	2271	10239	Viruses
	5665	NA	cannot be assigned to a (non-viral) order
	1788	NA	belong to a (non-viral) order with less than 0.5% of all reads
	96849	NA	unclassified
			Leuweung Kolot (red oncom)
	reads	taxon_id	taxon_name
	33438	5139	Sordariales
	284	5125	Hypocreales
	249	5185	Pezizales
	230	10239	Viruses
	2363	NA	cannot be assigned to a (non-viral) order
	941	NA	belong to a (non-viral) order with less than 0.5% of all reads
	69814	NA	unclassified
			Ciampea (black oncom)
	reads	taxon_id	taxon_name
	30755	4827	Mucorales
	8021	4892	Saccharomycetales
	2374	186826	Lactobacillales
	778	200644	Flavobacteriales
	721	91347	Enterobacterales
	671	85006	Micrococcales
	449	135614	Xanthomonadales
	299	204441	Rhodospirillales
	287	80840	Burkholderiales
	8	10239	Viruses
	1605	NA	cannot be assigned to a (non-viral) order
	2256	NA	belong to a (non-viral) order with less than 0.5% of all reads
	60045	NA	unclassified
			Ciawi (black oncom)
	reads	taxon_id	taxon_name
	72272	91347	Enterobacterales
	43561	186826	Lactobacillales
	18432	2887326	Moraxellales
	7413	85006	Micrococcales
	6412	200644	Flavobacteriales
	3764	1385	Bacillales
	2744	200666	Sphingobacteriales
	1727	4827	Mucorales
	1234	356	Hyphomicrobiales
	1149	85007	Corynebacteriales
	19080	10239	Viruses
	46793	NA	cannot be assigned to a (non-viral) order
	1807	NA	belong to a (non-viral) order with less than 0.5% of all reads
	53044	NA	unclassified
			Bogor, producer B (black oncom)
	reads	taxon_id	taxon_name
	97857	80840	Burkholderiales
	66477	186826	Lactobacillales
	33797	4827	Mucorales
	21167	91347	Enterobacterales
	6639	200666	Sphingobacteriales
	1773	85006	Micrococcales
	1740	4892	Saccharomycetales
	1733	1851469	Trichosporonales
	183	10239	Viruses
	25100	NA	cannot be assigned to a (non-viral) order
	7426	NA	belong to a (non-viral) order with less than 0.5% of all reads
	85298	NA	unclassified
			Bogor, producer A (black oncom)
	reads	taxon_id	taxon_name
	107915	4827	Mucorales
	89791	80840	Burkholderiales
	2569	186826	Lactobacillales
	2386	91347	Enterobacterales
	1180	200666	Sphingobacteriales
	1133	4892	Saccharomycetales
	33	10239	Viruses
	15502	NA	cannot be assigned to a (non-viral) order
	4542	NA	belong to a (non-viral) order with less than 0.5% of all reads
	137222	NA	unclassified
			Cijujung (black oncom)
	reads	taxon_id	taxon_name
	92281	4827	Mucorales
	10735	186826	Lactobacillales
	2010	4892	Saccharomycetales
	943	1851469	Trichosporonales
	41	10239	Viruses
	1414	NA	cannot be assigned to a (non-viral) order
	1063	NA	belong to a (non-viral) order with less than 0.5% of all reads
	92358	NA	unclassified
			Cibeureum (black oncom)
	reads	taxon_id	taxon_name
	17899	4827	Mucorales
	11184	200644	Flavobacteriales
	10607	200666	Sphingobacteriales
	10574	91347	Enterobacterales
	8419	186826	Lactobacillales
	6268	1853229	Chitinophagales
	6070	4892	Saccharomycetales
	5507	80840	Burkholderiales
	4025	2887326	Moraxellales
	800	1385	Bacillales
	596	204457	Sphingomonadales
	481	1851469	Trichosporonales
	2629	10239	Viruses
	7524	NA	cannot be assigned to a (non-viral) order
	2457	NA	belong to a (non-viral) order with less than 0.5% of all reads
	88360	NA	unclassified

## Sheet: Fig. 1F
	Genus	Cibeureum (S00HS-0003)	Cijujung (S00HS-0009)	Bogor (producer A) (S00Q3-0001)	Bogor (producer B) (S00Q3-0003)	Ciawi (S00Q3-0005)	Ciampea (S00Q3-0007)	Leuweung Kolot (S00HS-0001)(S00HS-0001)	Cibalagung (S00HS-0005)	Leuwiliang (S00HS-0007)	Depok (S00Q3-0009)	Cibinong (S00Q3-0011)	Jakarta Selatan (S00Q3-0013)	Girimulya (producer A) (S00Q3-0015)	Girimulya (producer C) (S00Q3-0017)	Girimulya (producer B) (S00Q3-0019)	Ciampea (S00Q3-0021)
	Rhizopus	0.27822	0.937837	0.567186	0.0702828	0	0.533949	0	0	0	0	0	0.0438041	0	0	0	0
	Geotrichum	0.097129	0	0	0	0	0	0	0	0	0	0	0	0	0	0	0
	Sphingobacterium	0.170891	0	0	0.047125	0.0288264	0	0	0	0	0.51536	0	0	0	0	0	0
	Arachidicoccus	0.105473	0	0	0	0	0	0	0	0	0	0	0	0	0	0	0
	Acinetobacter	0.0693729	0	0	0	0.197409	0	0	0	0	0.0230768	0	0	0	0.0375869	0.0235198	0.0507081
	Enterococcus	0.0679677	0	0	0.0340659	0.23617	0	0	0	0	0	0	0	0	0	0	0
	Empedobacter	0.064984	0	0	0	0.0512661	0	0	0	0	0	0	0	0	0	0	0
	Klebsiella	0.0359788	0	0	0.0536144	0.285469	0	0	0.0182952	0	0.148487	0.076252	0.0862457	0	0.237291	0.18764	0.149884
	Chishuiella	0.0340706	0	0	0	0	0	0	0	0	0	0	0	0	0	0	0
	Kosakonia	0.0292133	0	0	0	0	0	0	0	0	0	0	0	0	0	0	0
	Weissella	0.0278081	0.0621625	0	0.283792	0.0344283	0.0374636	0	0.0628202	0	0	0	0	0	0	0.0215382	0
	Lactococcus	0.0188915	0	0	0	0.0737272	0	0	0	0	0	0	0	0	0	0	0
	Mycetohabitans	0	0	0.191383	0.228851	0	0	0	0	0	0	0	0	0	0	0	0
	Apophysomyces	0	0	0.14666	0.172342	0	0	0	0	0	0	0	0	0	0	0	0
	Burkholderia	0	0	0.0487153	0.0553644	0	0	0	0	0	0	0	0	0	0	0	0
	Paraburkholderia	0	0	0.0460559	0.0545623	0	0	0	0	0	0	0	0	0	0	0	0
	Enterobacter	0	0	0	0	0.0525456	0	0	0.0335978	0	0.085079	0.0774313	0.153314	0	0.0684317	0.076745	0.0678506
	Leuconostoc	0	0	0	0	0.0401591	0.0140024	0	0	0	0	0	0	0	0	0	0
	Meyerozyma	0	0	0	0	0	0.211636	0	0	0	0	0	0	0	0	0	0
	Mucor	0	0	0	0	0	0.0938732	0	0	0	0	0	0	0	0	0	0
	Parasitella	0	0	0	0	0	0.0356633	0	0	0	0	0	0	0	0	0	0
	Choanephora	0	0	0	0	0	0.0204321	0	0	0	0	0	0	0	0	0	0
	Thamnidium	0	0	0	0	0	0.020232	0	0	0	0	0	0	0	0	0	0
	Syncephalastrum	0	0	0	0	0	0.0179459	0	0	0	0	0	0	0	0	0	0
	Chryseobacterium	0	0	0	0	0	0.0148025	0	0	0	0	0	0	0	0	0	0
	Neurospora	0	0	0	0	0	0	0.979093	0.672954	0.979061	0.11256	0.74168	0.654501	0.944236	0.609777	0.645425	0.559249
	Sordaria	0	0	0	0	0	0	0.0209074	0.0887781	0.0209392	0	0	0	0.0220889	0	0	0
	Pantoea	0	0	0	0	0	0	0	0.0851054	0	0	0	0	0	0	0	0
	Cronobacter	0	0	0	0	0	0	0	0.0384493	0	0.0360876	0.0851858	0.021964	0	0.0469132	0.0245014	0.172309
	Paenibacillus	0	0	0	0	0	0	0	0	0	0.0600211	0.0194507	0.0401709	0.018588	0	0	0
	Brucella	0	0	0	0	0	0	0	0	0	0.0193288	0	0	0	0	0	0
	Pyronema	0	0	0	0	0	0	0	0	0	0	0	0	0.0150871	0	0	0
	Staphylococcus	0	0	0	0	0	0	0	0	0	0	0	0	0	0	0.0206308	0
