# Supplementary material for: Neurospora intermedia from a traditional fermented food enables waste-to-food conversion
Source: Nat Microbiol. 2024 Aug 29;9(10):2666–83. doi: 10.1038/s41564-024-01799-3 (PMC11445060; doi:10.1038/s41564-024-01799-3)
Supplement: Supplementary file 5 — Source data. [file 41564_2024_1799_MOESM5_ESM.xlsx]

## Sheet: 2A
			Pre			Post
		1	2	3	1	2	3
	Fuc	0	0	0	0	42.4876	0
	Rha	0	0	0	0	0	0
	GlcN	25.6791	0	0	0	0	0
	Xyl	0	0	0	0	0	219.198
	Man	0	0	0	0	0	0
	GlcA	0	0	0	0	0	0
	GalA	0	0	0	354.54	1064.91	1141.84
	Ara	0	0	0	476.022	10178.4	12573.7
	Gal	0	137.262	0	1523.64	17025.8	16390.7
	Glc	0	3473.29	3791.24	28089	23417.1	28640.8

## Sheet: 2B
	Gene ID	log2foldchange	Corrected p-value (FDR < 0.05)	CAZyme annotation	goName	degraPlantBio
	526964	11.1785	5.15069e-18	#N/A	response to stress	#N/A
	38386	8.8013	1.58129e-15	Glycoside Hydrolase Family 25 protein	lysozyme activity	#N/A
	533462	7.46282	1.35758e-09	#N/A	#N/A	#N/A
	546421	6.46427	2.95343e-10	#N/A	#N/A	#N/A
	524191	6.2604	1.00864e-09	#N/A	#N/A	#N/A
	524189	6.05251	1.9898e-08	#N/A	4-hydroxyphenylpyruvate dioxygenase activity	#N/A
	549776	5.28968	1.04417e-10	Carbohydrate-Binding Module Family 1 / Glycoside Hydrolase Family 5 protein	hydrolase activity, hydrolyzing O-glycosyl compounds	beta-1,4-endoglucanase
	576181	5.2595	1.47799e-11	#N/A	acyl-CoA dehydrogenase activity	#N/A
	299215	5.1878	7.19132e-09	#N/A	homogentisate 1,2-dioxygenase activity	#N/A
	357033	5.11786	1.42341e-13	Polysaccharide Lyase Family 3 protein	extracellular region	pectate lyase ply-2
	506499	5.08467	2.06968e-12	Carbohydrate-Binding Module Family 1 / Glycoside Hydrolase Family 6 protein	hydrolase activity, hydrolyzing O-glycosyl compounds	exo-beta-1,4-glucanase or cellobiohydrolase
	527281	5.06634	1.10649e-09	#N/A	catalytic activity	#N/A
	480919	5.06216	2.64281e-11	Glycoside Hydrolase Family 7 protein	hydrolase activity, hydrolyzing O-glycosyl compounds	beta-1,4-endoglucanase
	528065	4.96551	1.18245e-10	#N/A	catalytic activity	#N/A
	529794	4.86724	2.79744e-09	#N/A	dihydrolipoamide branched chain acyltransferase activity	#N/A
	356738	4.74135	4.12512e-19	#N/A	#N/A	#N/A
	570526	4.73891	3.08288e-09	#N/A	nucleic acid binding	#N/A
	490212	4.61913	1.26625e-11	#N/A	catalytic activity	#N/A
	538463	4.58514	1.15716e-08	#N/A	methylcrotonoyl-CoA carboxylase activity	#N/A
	173393	4.55221	3.10993e-12	#N/A	ornithine-oxo-acid transaminase activity	#N/A
	164864	4.54519	1.18099e-09	#N/A	#N/A	#N/A
	130505	4.51424	1.72163e-12	#N/A	electron transport	#N/A
	442209	4.44876	7.29883e-07	Glycoside Hydrolase Family 5 protein	hydrolase activity, hydrolyzing O-glycosyl compounds	beta-1,4-endomannanase
	516515	4.42788	9.40965e-17	#N/A	#N/A	#N/A
	53068	4.3457	8.81159e-12	Lytic polysaccharide monooxygenase (formerly GH61) / Carbohydrate-Binding Module Family 1 protein	hydrolase activity, hydrolyzing O-glycosyl compounds	polysaccharide monooxygenase 2 (PMO2)
	520753	4.25025	2.97698e-08	#N/A	ribose-5-phosphate isomerase activity	#N/A
	3776	4.23703	3.68861e-10	#N/A	1-pyrroline-5-carboxylate dehydrogenase activity	#N/A
	516864	4.1822	2.67484e-12	Glycoside Hydrolase Family 1 protein	hydrolase activity, hydrolyzing O-glycosyl compounds	intracellular beta-glucosidase
	479714	4.16214	2.03873e-07	#N/A	monooxygenase activity	#N/A
	594518	4.15113	0.0001682	#N/A	#N/A	#N/A
	432986	4.035	6.46626e-15	Glycoside Hydrolase Family 35 protein	beta-galactosidase activity	extracellular beta-galactosidase
	530901	4.03291	1.24017e-06	Carbohydrate-Binding Module Family 1 / Carbohydrate Esterase Family 16 protein	hydrolase activity, hydrolyzing O-glycosyl compounds	#N/A
	558170	3.96664	1.7324e-10	#N/A	#N/A	#N/A
	434171	3.95837	2.6263e-11	#N/A	dihydropterin oxidase activity	#N/A
	510331	3.93222	3.92829e-08	#N/A	oxidoreductase activity	xylose/arabinose reductase
	510039	3.92505	2.38489e-13	#N/A	catalytic activity	#N/A
	514890	3.91389	2.6263e-11	Lytic polysaccharide monooxygenase (formerly GH61) / Carbohydrate-Binding Module Family 1 protein	hydrolase activity, hydrolyzing O-glycosyl compounds	polysaccharide monooxygenase 1 (PMO1)
	158392	3.88072	1.18987e-16	#N/A	catalytic activity	#N/A
	520093	3.85367	3.10993e-12	Glycoside Hydrolase Family 7 / Carbohydrate-Binding Module Family 1 protein	hydrolase activity, hydrolyzing O-glycosyl compounds	cellobiohydrolase cbh-1
	446494	3.84753	4.91603e-11	#N/A	inositol or phosphatidylinositol phosphatase activity	#N/A
	511519	3.82889	5.97187e-13	Lytic polysaccharide monooxygenase (formerly GH61) / Carbohydrate-Binding Module Family 1 protein	hydrolase activity, hydrolyzing O-glycosyl compounds	polysaccharide monooxygenase 1 (PMO1)
	520756	3.78686	2.23824e-06	#N/A	glycerone kinase activity	#N/A
	539109	3.70711	2.62058e-10	Polysaccharide Lyase Family 20 protein	#N/A	#N/A
	526934	3.70264	2.03873e-07	GMC oxidoreductase	alcohol metabolic process	#N/A
	511958	3.69587	2.9704e-05	Glycoside Hydrolase Family 3 protein	hydrolase activity, hydrolyzing O-glycosyl compounds	extracellular beta-xylosidase
	432420	3.68906	2.52394e-07	#N/A	cerevisin activity	#N/A
	532153	3.66724	1.83537e-10	#N/A	transporter activity	L-arabinose transporter lat-1
	538635	3.66379	1.54248e-09	#N/A	arginase activity	#N/A
	531307	3.64613	5.12549e-11	#N/A	catalytic activity	#N/A
	511624	3.61036	6.16046e-10	#N/A	transporter activity	cellodextrose transporter cdt-1
	451059	3.59094	3.07579e-15	#N/A	#N/A	#N/A
	594513	3.51051	1.01361e-08	#N/A	catalytic activity	#N/A
	556094	3.49023	8.27388e-09	Glycoside Hydrolase Family 10 / Carbohydrate-Binding Module Family 1 protein	hydrolase activity, hydrolyzing O-glycosyl compounds	beta-1,4-endoxylanase
	544656	3.47642	8.54903e-09	#N/A	#N/A	#N/A
	168401	3.47337	5.67254e-13	#N/A	transporter activity	#N/A
	585977	3.46236	3.26892e-07	#N/A	#N/A	#N/A
	523597	3.46166	4.61981e-06	#N/A	monooxygenase activity	#N/A
	518630	3.44255	1.29996e-05	#N/A	cytoplasm	#N/A
	300756	3.43828	2.80185e-09	#N/A	3-methyl-2-oxobutanoate dehydrogenase (2-methylpropanoyl-transferring) activity	#N/A
	593672	3.38693	1.90515e-14	Glycoside Hydrolase Family 2 protein	hydrolase activity, hydrolyzing O-glycosyl compounds	intracellular beta-mannosidase
	314812	3.38037	7.07827e-15	Glycoside Hydrolase Family 43 protein	hydrolase activity, hydrolyzing O-glycosyl compounds	intracellular beta-xylosidase
	156474	3.37914	4.60797e-09	Glycoside Hydrolase Family 10 protein	hydrolase activity, hydrolyzing O-glycosyl compounds	beta-1,4-endoxylanase
	536585	3.36981	2.25349e-07	#N/A	#N/A	#N/A
	295147	3.36152	6.93786e-12	Polysaccharide Lyase Family 4 protein	catalytic activity	rhamnogalacturonan lyase asd-1
	83415	3.35669	1.04193e-12	#N/A	catalytic activity	#N/A
	342327	3.35358	4.89392e-10	Carbohydrate Esterase Family 4 protein	catalytic activity	#N/A
	43499	3.34272	4.27754e-10	#N/A	catalytic activity	#N/A
	564466	3.33764	1.42341e-13	#N/A	#N/A	#N/A
	595994	3.32938	3.19194e-06	#N/A	#N/A	#N/A
	550207	3.29308	2.38489e-13	Glycoside Hydrolase Family 11 protein	hydrolase activity, hydrolyzing O-glycosyl compounds	beta-1,4-endoxylanase
	115173	3.28393	5.09216e-13	#N/A	#N/A	#N/A
	556137	3.25225	1.02847e-06	#N/A	iron ion binding	#N/A
	574652	3.24957	5.23994e-09	#N/A	catalytic activity	#N/A
	195168	3.18311	1.95973e-08	Glycoside Hydrolase Family 43 / Carbohydrate-Binding Module Family 42 protein	hydrolase activity, hydrolyzing O-glycosyl compounds	alpha-arabinofuranosidase
	349430	3.17665	5.03883e-14	Glycoside Hydrolase Family 51 protein	L-arabinose metabolic process	alpha-arabinofuranosidase
	539247	3.17345	0.000314851	#N/A	galactonate dehydratase activity	rhamnonate dehydratase LRA3
	540882	3.16977	4.96358e-09	#N/A	epoxide hydrolase activity	#N/A
	571110	3.15931	6.99802e-11	#N/A	acyl-CoA dehydrogenase activity	#N/A
	535991	3.15682	6.03732e-13	#N/A	metabolic process	#N/A
	515367	3.11496	5.0218e-11	#N/A	#N/A	#N/A
	527788	3.10944	6.23804e-09	#N/A	#N/A	#N/A
	276520	3.10727	5.69256e-06	#N/A	#N/A	#N/A
	263407	3.09653	4.51443e-05	#N/A	#N/A	#N/A
	332825	3.07922	5.76026e-12	#N/A	catalytic activity	#N/A
	513177	3.06177	3.27444e-12	#N/A	#N/A	#N/A
	309744	3.03263	5.02328e-10	#N/A	D-amino-acid dehydrogenase activity	#N/A
	491024	3.03143	1.10919e-09	#N/A	#N/A	#N/A
	349528	3.02204	6.7759e-11	#N/A	arginase activity	#N/A
	53433	3.01166	1.78422e-11	#N/A	calcium ion binding	#N/A
	222251	3.00514	0.000989562	#N/A	#N/A	#N/A
	200446	2.99709	3.37961e-13	#N/A	NADPH-hemoprotein reductase activity	#N/A
	571039	2.98541	1.10753e-05	#N/A	metalloendopeptidase activity	#N/A
	445246	2.98306	5.02843e-05	#N/A	citrate (Si)-synthase activity	#N/A
	532393	2.96893	1.91461e-06	Carbohydrate Esterase Family 3 protein	lipid metabolic process	#N/A
	522586	2.96597	1.83048e-08	#N/A	catalytic activity	#N/A
	516163	2.96415	3.37961e-13	#N/A	catalytic activity	#N/A
	151948	2.95883	9.77145e-09	#N/A	magnesium ion binding	#N/A
	439163	2.93145	1.26625e-11	#N/A	#N/A	#N/A
	30286	2.92614	3.10993e-12	#N/A	catalytic activity	#N/A
	532872	2.92526	3.31498e-07	#N/A	metalloendopeptidase activity	#N/A
	536143	2.91278	2.83362e-11	#N/A	glutamate-ammonia ligase activity	#N/A
	256340	2.91171	6.61245e-15	#N/A	transporter activity	#N/A
	528904	2.90979	5.77128e-08	#N/A	#N/A	#N/A
	548922	2.90963	1.10658e-07	#N/A	phospholipase activity	#N/A
	305608	2.89423	1.99853e-10	#N/A	#N/A	#N/A
	536863	2.88921	2.31401e-07	Distantly related to plant expansins	#N/A	#N/A
	573854	2.85321	0.00681531	#N/A	#N/A	#N/A
	473342	2.84847	5.91363e-10	#N/A	proteolysis	#N/A
	59191	2.84693	1.07016e-08	#N/A	pyridoxal kinase activity	#N/A
	510212	2.84247	8.80298e-08	#N/A	nucleic acid binding	#N/A
	520595	2.84093	0.00090424	#N/A	#N/A	#N/A
	40937	2.83982	4.96497e-08	#N/A	hydrolase activity, hydrolyzing O-glycosyl compounds	#N/A
	518493	2.82246	7.76663e-08	#N/A	catalytic activity	#N/A
	257438	2.81631	3.20803e-15	#N/A	#N/A	#N/A
	314494	2.81564	3.39257e-09	#N/A	catalytic activity	#N/A
	539662	2.80771	3.74431e-06	#N/A	gamma-glutamyltransferase activity	#N/A
	597373	2.80441	2.77221e-05	#N/A	#N/A	#N/A
	512039	2.77908	7.71022e-08	#N/A	propionate catabolic process	#N/A
	37601	2.77065	4.56652e-09	#N/A	procollagen-proline 4-dioxygenase activity	#N/A
	587905	2.76718	0.000199835	#N/A	#N/A	#N/A
	542629	2.74796	6.40374e-06	Carbohydrate-Binding Module Family 1 protein	hydrolase activity, hydrolyzing O-glycosyl compounds	#N/A
	173751	2.74056	0.00126256	#N/A	#N/A	#N/A
	194607	2.7374	0.0025668	#N/A	heme binding	#N/A
	98897	2.73373	1.31592e-09	#N/A	transporter activity	cellodextrose transporter cdt-2
	597434	2.71329	2.82774e-06	#N/A	#N/A	#N/A
	537900	2.71008	3.10129e-08	Lytic polysaccharide monooxygenase (formerly GH61)	#N/A	polysaccharide monooxygenase 2 (PMO2)
	520544	2.70839	7.07827e-15	#N/A	ribokinase activity	#N/A
	37651	2.70426	7.94776e-09	#N/A	transport	#N/A
	520906	2.68564	4.90017e-11	#N/A	NADPH dehydrogenase activity	#N/A
	471929	2.66192	4.35571e-06	#N/A	carnitine O-acetyltransferase activity	#N/A
	226094	2.6536	8.62563e-11	#N/A	#N/A	#N/A
	522514	2.63443	1.96064e-09	#N/A	transporter activity	#N/A
	550741	2.63073	1.88687e-10	#N/A	X-Pro dipeptidase activity	#N/A
	512906	2.62227	1.12426e-14	#N/A	nicotinate-nucleotide diphosphorylase (carboxylating) activity	#N/A
	531674	2.6204	1.88687e-10	#N/A	catalytic activity	#N/A
	526704	2.61981	1.62516e-09	#N/A	IMP dehydrogenase activity	#N/A
	75489	2.59966	2.83529e-09	#N/A	alkaline phosphatase activity	#N/A
	510429	2.59421	2.27055e-07	#N/A	nuclease activity	#N/A
	447549	2.58474	5.98076e-11	#N/A	proteolysis	#N/A
	533245	2.58311	1.80621e-13	#N/A	glutathione transferase activity	#N/A
	453259	2.56997	0.0013394	#N/A	#N/A	#N/A
	184233	2.56706	9.26411e-06	#N/A	#N/A	#N/A
	196348	2.54966	8.24318e-09	#N/A	proteolysis	#N/A
	314455	2.52639	3.83e-11	#N/A	C-3 sterol dehydrogenase (C-4 sterol decarboxylase) activity	put. L-glyceraldehyde reductase (GaaD)
	513813	2.52512	1.40538e-09	#N/A	hydrolase activity	#N/A
	520117	2.52489	7.57497e-11	#N/A	nucleic acid binding	#N/A
	512167	2.50023	3.02164e-10	#N/A	catalytic activity	L-arabinitol-dehydrogenase ard-1
	516416	2.49677	0.0170504	#N/A	#N/A	#N/A
	529668	2.49608	1.19479e-06	#N/A	catalytic activity	#N/A
	514615	2.49441	7.11866e-05	Carbohydrate-Binding Module Family 38 / Glycoside Hydrolase Family 32 protein	hydrolase activity, hydrolyzing O-glycosyl compounds	#N/A
	437216	2.49024	3.98902e-09	#N/A	catalytic activity	#N/A
	575644	2.47751	1.78422e-11	#N/A	metabolic process	#N/A
	556051	2.47668	3.8711e-10	#N/A	transcription factor activity	#N/A
	520745	2.47481	1.91461e-06	#N/A	triose-phosphate isomerase activity	#N/A
	529796	2.46975	8.30603e-10	#N/A	#N/A	#N/A
	38264	2.46456	1.24013e-06	Carbohydrate Esterase Family 1 / Carbohydrate-Binding Module Family 1 protein	hydrolase activity, hydrolyzing O-glycosyl compounds	acetyl xylan esterase
	323887	2.4619	5.93508e-10	#N/A	#N/A	#N/A
	244494	2.45949	0.000445769	#N/A	nucleic acid binding	#N/A
	574080	2.45858	4.61566e-07	Lytic polysaccharide monooxygenase (formerly GH61) / Carbohydrate-Binding Module Family 1 protein	hydrolase activity, hydrolyzing O-glycosyl compounds	polysaccharide monooxygenase 2 (PMO2)
	518555	2.44473	3.59177e-05	#N/A	#N/A	#N/A
	538820	2.44042	5.72337e-12	#N/A	glutathione transferase activity	#N/A
	571948	2.43804	4.95131e-08	#N/A	#N/A	#N/A
	561906	2.43664	2.6126e-10	#N/A	aromatic-L-amino-acid decarboxylase activity	#N/A
	563139	2.43643	1.01699e-09	Glycoside Hydrolase Family 131 / Carbohydrate-Binding Module Family 1 protein	hydrolase activity, hydrolyzing O-glycosyl compounds	polysaccharide monooxygenase 1 (PMO1)
	533322	2.42595	1.19855e-11	#N/A	#N/A	#N/A
	591258	2.41425	0.000296167	#N/A	#N/A	#N/A
	534876	2.37475	4.27754e-10	#N/A	peroxidase activity	#N/A
	94168	2.36613	4.97442e-09	#N/A	#N/A	#N/A
	436635	2.36531	4.74611e-11	#N/A	exo-alpha-sialidase activity	#N/A
	301368	2.36182	7.49666e-06	#N/A	alcohol dehydrogenase activity	#N/A
	522073	2.35914	0.00408637	#N/A	metabolic process	#N/A
	598073	2.34539	5.08276e-09	#N/A	N-acetyltransferase activity	#N/A
	97052	2.33823	1.08469e-07	#N/A	#N/A	#N/A
	526650	2.33611	2.8047e-10	#N/A	catalytic activity	#N/A
	83345	2.33356	6.04586e-07	#N/A	1-alkyl-2-acetylglycerophosphocholine esterase activity	#N/A
	531310	2.31924	0.00413952	#N/A	#N/A	#N/A
	138762	2.31341	1.6815e-05	#N/A	#N/A	#N/A
	416746	2.30982	0.00017914	#N/A	#N/A	#N/A
	522843	2.30891	8.24318e-09	#N/A	catalytic activity	#N/A
	505483	2.30535	8.775e-06	Glycoside Hydrolase Family 16 protein	hydrolase activity, hydrolyzing O-glycosyl compounds	#N/A
	511351	2.3023	1.42209e-11	#N/A	carbon-nitrogen ligase activity, with glutamine as amido-N-donor	#N/A
	279494	2.28754	1.19968e-05	#N/A	catalytic activity	#N/A
	515825	2.28546	7.45019e-15	#N/A	transcription factor activity	#N/A
	37507	2.27527	2.08406e-06	#N/A	hydrolase activity, acting on carbon-nitrogen (but not peptide) bonds	#N/A
	56218	2.2535	2.54728e-08	#N/A	integral to membrane	#N/A
	526212	2.24644	1.02543e-09	#N/A	catalytic activity	L-galactonate-dehdyratase (GaaB)
	450872	2.24464	4.26919e-09	Glycoside Hydrolase Family 3 protein	hydrolase activity, hydrolyzing O-glycosyl compounds	intracellular beta-glucosidase
	229984	2.24251	3.14754e-06	#N/A	#N/A	#N/A
	531211	2.24196	9.07527e-10	#N/A	metabolic process	#N/A
	464990	2.24114	0.000344687	#N/A	transporter activity	#N/A
	207262	2.23944	9.092e-06	#N/A	catalytic activity	#N/A
	516295	2.23496	1.0275e-10	#N/A	catalytic activity	#N/A
	497840	2.2343	0.0378189	#N/A	transporter activity	hexose transporter HXT13
	215574	2.22613	7.17141e-11	#N/A	galactokinase activity	galactokinase
	240242	2.22582	9.32546e-07	Lytic polysaccharide monooxygenase (formerly GH61)	#N/A	polysaccharide monooxygenase 3 (PMO3)
	2259	2.21461	8.24344e-08	#N/A	#N/A	#N/A
	606096	2.20567	2.60157e-11	#N/A	catalytic activity	#N/A
	543222	2.19767	0.000105906	#N/A	fructose-bisphosphate aldolase activity	#N/A
	594205	2.1957	0.00250246	#N/A	#N/A	#N/A
	524252	2.18035	5.21147e-12	#N/A	allantoicase activity	#N/A
	574564	2.16895	2.49223e-06	#N/A	DNA binding	#N/A
	605303	2.16885	1.50855e-10	#N/A	catalytic activity	#N/A
	170160	2.16856	4.04104e-08	#N/A	#N/A	#N/A
	569419	2.16166	1.83043e-07	#N/A	cation transport	#N/A
	536821	2.15806	3.51861e-10	#N/A	#N/A	#N/A
	534991	2.1542	2.38489e-13	#N/A	catalytic activity	#N/A
	433576	2.15404	3.00377e-13	#N/A	nucleus	#N/A
	542734	2.15308	2.83362e-11	#N/A	nucleic acid binding	#N/A
	316350	2.14977	0.0372824	#N/A	nucleus	#N/A
	540543	2.14846	1.06637e-12	#N/A	protein binding	#N/A
	335820	2.1445	1.07105e-06	#N/A	transporter activity	xylose transporter XtrD aspergillus
	257249	2.1437	0.00110927	#N/A	protein binding	#N/A
	67884	2.1423	7.0857e-09	#N/A	acyl-CoA dehydrogenase activity	#N/A
	356785	2.1423	6.5718e-09	#N/A	metabolic process	#N/A
	536074	2.1422	0.000557722	#N/A	#N/A	#N/A
	58622	2.13847	4.14029e-08	#N/A	methylmalonate-semialdehyde dehydrogenase (acylating) activity	#N/A
	536499	2.13385	4.80454e-13	#N/A	#N/A	#N/A
	157448	2.13352	3.69902e-06	#N/A	carboxypeptidase A activity	#N/A
	98444	2.13195	2.21955e-05	#N/A	#N/A	#N/A
	50514	2.12398	0.00660199	#N/A	#N/A	#N/A
	557447	2.11955	1.87334e-10	#N/A	nucleotide binding	#N/A
	535588	2.11362	0.00101326	#N/A	#N/A	#N/A
	65129	2.10871	0.000125762	#N/A	#N/A	#N/A
	182881	2.1079	2.18322e-07	#N/A	catalytic activity	#N/A
	513514	2.1064	3.20928e-09	#N/A	catalytic activity	#N/A
	525106	2.10198	1.24868e-05	Glycoside Hydrolase Family 15 / Carbohydrate-Binding Module Family 20 protein	polysaccharide catabolic process	extracellular alpha-glucosidase gla-1
	543090	2.09995	1.67991e-05	#N/A	DNA binding	#N/A
	144701	2.096	2.62888e-08	#N/A	#N/A	#N/A
	334192	2.08538	4.57155e-07	#N/A	transporter activity	#N/A
	38628	2.08528	5.23994e-09	#N/A	#N/A	#N/A
	532958	2.08337	9.90415e-05	#N/A	#N/A	#N/A
	447125	2.08162	0.00186778	#N/A	nucleus	#N/A
	538130	2.08137	0.00105929	#N/A	iron ion binding	#N/A
	573556	2.07935	0.000317697	#N/A	#N/A	#N/A
	516299	2.07593	7.06469e-11	#N/A	#N/A	#N/A
	153789	2.06627	1.50855e-10	#N/A	transport	#N/A
	237076	2.05204	2.95618e-05	#N/A	zinc ion binding	#N/A
	205686	2.04938	6.82376e-09	#N/A	electron transport	#N/A
	530941	2.0469	5.14352e-07	#N/A	#N/A	#N/A
	568666	2.04245	1.9407e-08	#N/A	#N/A	#N/A
	276445	2.03009	1.32792e-06	#N/A	#N/A	#N/A
	538998	2.02518	4.56299e-10	#N/A	hydrolase activity, acting on carbon-nitrogen (but not peptide) bonds	#N/A
	514288	2.02464	1.42341e-13	#N/A	#N/A	#N/A
	78751	2.02192	3.34324e-10	#N/A	C-8 sterol isomerase activity	#N/A
	363296	2.01914	0.000190061	#N/A	catalytic activity	#N/A
	520936	2.01121	1.65797e-09	#N/A	catalytic activity	galactose-1-phosphate uridylyltransferase
	522716	2.01108	3.01264e-08	#N/A	ATP binding	#N/A
	565095	2.0055	1.69051e-07	#N/A	catalytic activity	#N/A
	335235	2.00532	2.82989e-05	#N/A	glutamate decarboxylase activity	#N/A
	529260	2.00513	5.63154e-11	#N/A	catalytic activity	#N/A
	514708	2.0023	7.3077e-08	#N/A	electron transport	#N/A
	194875	1.99762	1.80655e-06	#N/A	#N/A	#N/A
	570599	1.99052	1.60602e-07	#N/A	adenosylmethionine-8-amino-7-oxononanoate transaminase activity	#N/A
	593739	1.99018	0.000114685	#N/A	#N/A	#N/A
	206552	1.98968	0.00527284	#N/A	#N/A	#N/A
	557306	1.98198	1.54248e-09	#N/A	metabolic process	#N/A
	509905	1.97866	2.40987e-09	#N/A	acid phosphatase activity	#N/A
	516443	1.97785	7.88336e-06	#N/A	catalytic activity	#N/A
	400945	1.97307	0.0452612	#N/A	#N/A	#N/A
	216068	1.97108	0.000101478	#N/A	metabolic process	#N/A
	107206	1.9694	8.41829e-06	#N/A	#N/A	#N/A
	349847	1.96836	1.78255e-09	#N/A	glucan 1,4-alpha-glucosidase activity	#N/A
	366309	1.96799	0.0031592	#N/A	metabolic process	#N/A
	538095	1.96582	1.55703e-05	#N/A	catalytic activity	#N/A
	531120	1.9642	7.01224e-06	#N/A	methionyl aminopeptidase activity	#N/A
	565765	1.95945	0.00115438	#N/A	electron transport	#N/A
	515823	1.95687	2.24254e-08	#N/A	catalytic activity	#N/A
	466674	1.95508	3.02799e-06	#N/A	#N/A	#N/A
	437912	1.95268	0.000159418	#N/A	catalytic activity	#N/A
	575496	1.94966	6.10486e-08	#N/A	#N/A	#N/A
	210464	1.94525	6.11269e-05	#N/A	transcription factor activity	#N/A
	487084	1.94304	0.000850729	#N/A	nuclear chromosome	#N/A
	516284	1.94259	8.15154e-10	#N/A	#N/A	#N/A
	496082	1.94206	1.39135e-06	#N/A	#N/A	#N/A
	574018	1.93878	0.00166085	#N/A	#N/A	#N/A
	514398	1.92955	3.98545e-06	#N/A	structural constituent of ribosome	#N/A
	513891	1.92896	1.08027e-07	#N/A	proteolysis	#N/A
	106268	1.92515	3.83722e-11	#N/A	aldehyde dehydrogenase (NAD) activity	#N/A
	232164	1.92281	0.00163259	#N/A	transporter activity	#N/A
	3955	1.9191	6.03575e-07	#N/A	catalytic activity	#N/A
	537191	1.91446	3.9969e-09	#N/A	#N/A	#N/A
	534356	1.91288	7.76547e-06	#N/A	catalytic activity	#N/A
	470082	1.90868	5.98924e-10	#N/A	catalytic activity	#N/A
	173668	1.9081	3.20717e-10	#N/A	transcription factor activity	#N/A
	196111	1.90308	0.000524376	#N/A	#N/A	#N/A
	475862	1.90087	0.00138466	#N/A	#N/A	#N/A
	114695	1.90006	1.11432e-06	Glycosyltransferase Family 25 protein	lipopolysaccharide biosynthetic process	#N/A
	532786	1.89935	0.00158323	#N/A	#N/A	#N/A
	528788	1.89505	5.91956e-08	#N/A	catalytic activity	#N/A
	439260	1.88848	1.24227e-09	#N/A	ATP-dependent DNA helicase activity	#N/A
	516354	1.88672	0.00379696	#N/A	1-phosphatidylinositol-3-phosphate 5-kinase activity	#N/A
	511938	1.88346	1.21124e-11	#N/A	#N/A	#N/A
	21911	1.88339	0.00587246	#N/A	#N/A	#N/A
	490668	1.8726	0.030458	#N/A	#N/A	feruloyl esterase D faeD
	30293	1.87053	3.88478e-10	#N/A	catalytic activity	#N/A
	473368	1.86942	2.15818e-08	#N/A	#N/A	#N/A
	524898	1.86794	3.03169e-05	#N/A	chaperonin ATPase activity	#N/A
	593855	1.86774	5.62304e-08	#N/A	#N/A	#N/A
	567558	1.85683	1.62516e-09	#N/A	thioredoxin-disulfide reductase activity	#N/A
	342646	1.85673	7.42503e-06	#N/A	catalytic activity	#N/A
	554118	1.84879	2.85648e-05	Glycoside Hydrolase Family 16 / Carbohydrate-Binding Module Family 1 protein	hydrolase activity, hydrolyzing O-glycosyl compounds	#N/A
	561266	1.84842	0.00455744	Carbohydrate-Binding Module Family 18 / Glycoside Hydrolase Family 18 protein	hydrolase activity, hydrolyzing O-glycosyl compounds	#N/A
	512046	1.84835	4.57155e-07	#N/A	catalytic activity	#N/A
	106501	1.8478	8.08742e-08	Glycoside Hydrolase Family 43 protein	hydrolase activity, hydrolyzing O-glycosyl compounds	#N/A
	541253	1.8451	3.01978e-07	#N/A	dihydrolipoamide branched chain acyltransferase activity	#N/A
	568363	1.84304	4.04081e-06	#N/A	potassium ion transport	#N/A
	519611	1.836	0.00188939	#N/A	beta-carotene 15,15'-monooxygenase activity	#N/A
	327842	1.83543	0.0232689	#N/A	#N/A	#N/A
	105704	1.83329	5.80502e-05	#N/A	#N/A	#N/A
	335069	1.82899	0.000856514	#N/A	thiamin biosynthetic process	#N/A
	241572	1.82865	9.32546e-07	#N/A	catalytic activity	#N/A
	533452	1.82562	4.61482e-05	#N/A	catalytic activity	#N/A
	530051	1.82333	6.21714e-09	#N/A	riboflavin synthase activity	#N/A
	107228	1.81631	1.00573e-07	#N/A	diamine N-acetyltransferase activity	#N/A
	341332	1.81604	6.63667e-05	Glycosyltransferase Family 4 protein	biosynthetic process	#N/A
	518883	1.81286	0.000461105	#N/A	catalytic activity	#N/A
	530251	1.8117	0.000328299	#N/A	antioxidant activity	#N/A
	556823	1.81153	1.41877e-06	Glycoside Hydrolase Family 3 protein	hydrolase activity, hydrolyzing O-glycosyl compounds	extracellular beta-glucosidase
	552767	1.80935	0.00046245	#N/A	squalene monooxygenase activity	#N/A
	43010	1.80892	2.97259e-11	#N/A	catalytic activity	#N/A
	573243	1.80888	3.52007e-08	#N/A	#N/A	#N/A
	500281	1.80779	3.20928e-09	#N/A	peptidyl-prolyl cis-trans isomerase activity	#N/A
	589223	1.80245	8.775e-06	#N/A	#N/A	#N/A
	535908	1.79984	2.15988e-06	#N/A	catalytic activity	#N/A
	560274	1.7994	7.27523e-06	#N/A	catalytic activity	#N/A
	6411	1.79735	4.32649e-07	#N/A	#N/A	#N/A
	82813	1.79709	1.23254e-10	#N/A	glutathione peroxidase activity	#N/A
	172525	1.79554	9.55888e-06	#N/A	#N/A	#N/A
	524442	1.79474	6.03732e-13	#N/A	histone acetyltransferase activity	#N/A
	106449	1.78872	3.55678e-05	#N/A	transporter activity	#N/A
	527297	1.78699	0.000161651	#N/A	#N/A	#N/A
	435265	1.78328	0.000144429	#N/A	#N/A	#N/A
	594299	1.77619	1.17386e-07	#N/A	#N/A	#N/A
	600334	1.77606	0.0082232	#N/A	#N/A	#N/A
	55284	1.76674	0.00107988	#N/A	#N/A	#N/A
	531957	1.76646	0.000119141	#N/A	catalytic activity	#N/A
	610159	1.76512	5.33323e-06	#N/A	catalytic activity	#N/A
	513209	1.7621	8.81148e-06	#N/A	#N/A	#N/A
	552442	1.76132	0.000117418	#N/A	#N/A	#N/A
	519463	1.76009	1.86602e-07	#N/A	catalytic activity	#N/A
	551205	1.75733	7.77281e-07	#N/A	transcription factor activity	#N/A
	523951	1.75561	1.01416e-06	#N/A	glutamate decarboxylase activity	#N/A
	567357	1.7539	0.0405042	#N/A	#N/A	#N/A
	524580	1.75194	0.00107155	Glycoside Hydrolase Family 128 protein	#N/A	#N/A
	217800	1.74963	2.22154e-09	#N/A	DNA binding	#N/A
	586599	1.74446	4.29797e-05	#N/A	proteolysis	#N/A
	543526	1.74384	3.10129e-08	#N/A	#N/A	#N/A
	531784	1.74301	4.08945e-13	#N/A	catalytic activity	#N/A
	516710	1.74228	4.24063e-08	#N/A	#N/A	#N/A
	509982	1.74132	1.78255e-09	#N/A	hydrolase activity	#N/A
	138763	1.73906	0.000168259	#N/A	iron ion binding	#N/A
	238522	1.73349	0.0130472	#N/A	#N/A	#N/A
	295948	1.72802	0.000108398	#N/A	transporter activity	MFS quinate transporter
	523613	1.7276	2.20237e-10	#N/A	nitrilase activity	#N/A
	347695	1.72751	0.00306747	#N/A	#N/A	#N/A
	446988	1.72679	1.99166e-07	#N/A	nucleic acid binding	#N/A
	549038	1.725	5.46241e-11	#N/A	#N/A	#N/A
	518185	1.72391	1.80655e-06	#N/A	superoxide metabolic process	#N/A
	542965	1.71585	1.89925e-06	#N/A	exo-alpha-sialidase activity	#N/A
	223742	1.70655	1.81496e-06	#N/A	ubiquitin ligase complex	#N/A
	110739	1.70031	6.35721e-09	#N/A	metabolic process	#N/A
	517783	1.69354	1.29568e-05	#N/A	#N/A	#N/A
	365178	1.69193	1.65284e-08	#N/A	#N/A	#N/A
	194285	1.69151	4.54963e-06	#N/A	#N/A	#N/A
	530550	1.69128	3.42567e-06	Glycoside Hydrolase Family 115 protein	#N/A	alpha-glucuronidase
	365767	1.68808	0.00015708	Lytic polysaccharide monooxygenase (formerly GH61)	#N/A	polysaccharide monooxygenase 3 (PMO3)
	509423	1.6848	0.000997338	#N/A	#N/A	#N/A
	111931	1.67975	1.18041e-05	Glycoside Hydrolase Family 3 protein	hydrolase activity, hydrolyzing O-glycosyl compounds	extracellular beta-glucosidase
	518181	1.67853	0.0285791	#N/A	urate oxidase activity	#N/A
	528996	1.67145	0.000215597	Carbohydrate Esterase Family 12 protein	lipid metabolic process	rhamnogalacturonan acetyl esterase
	535894	1.66477	0.00198043	#N/A	catalytic activity	#N/A
	573971	1.66463	0.000220363	Lytic polysaccharide monooxygenase (formerly GH61)	#N/A	polysaccharide monooxygenase 1 (PMO1)
	598755	1.66288	0.00230745	#N/A	#N/A	#N/A
	575713	1.65802	2.26878e-08	#N/A	cytoplasm	#N/A
	451829	1.65578	4.06558e-08	#N/A	FMN binding	#N/A
	530537	1.65536	0.00809202	#N/A	monooxygenase activity	#N/A
	564662	1.65335	0.00201843	#N/A	#N/A	#N/A
	521203	1.64428	1.68552e-08	#N/A	catalytic activity	#N/A
	527600	1.64328	0.0287696	#N/A	catalytic activity	#N/A
	516723	1.64014	1.21873e-07	#N/A	catalytic activity	#N/A
	572148	1.63802	0.000335425	#N/A	catalytic activity	#N/A
	434007	1.6376	2.15153e-09	#N/A	FMN binding	#N/A
	1807	1.63011	1.47852e-05	Glycoside Hydrolase Family 17 protein	glucan 1,3-beta-glucosidase activity	#N/A
	210443	1.62645	1.85561e-06	#N/A	#N/A	#N/A
	193762	1.62397	1.44325e-06	#N/A	#N/A	#N/A
	447082	1.6104	0.000186206	#N/A	transporter activity	MFS monosaccharide transporter
	560196	1.60873	6.43799e-06	#N/A	binding	#N/A
	322003	1.6059	2.08469e-06	#N/A	succinate dehydrogenase activity	#N/A
	109624	1.60294	0.0349072	#N/A	#N/A	#N/A
	183266	1.60099	0.0140488	#N/A	#N/A	#N/A
	572613	1.59809	5.13961e-10	#N/A	metabolic process	#N/A
	338909	1.59664	2.35042e-06	#N/A	5-methyltetrahydropteroyltriglutamate-homocysteine S-methyltransferase activity	#N/A
	193071	1.59661	4.04081e-06	#N/A	#N/A	#N/A
	512616	1.59453	0.00141229	#N/A	#N/A	#N/A
	254353	1.59425	1.81319e-06	#N/A	#N/A	#N/A
	539105	1.59412	0.0483242	#N/A	transporter activity	cellobionic acid transporter cbt-1
	567709	1.59363	0.0246161	#N/A	#N/A	#N/A
	14703	1.59353	2.91013e-11	#N/A	metabolic process	#N/A
	579150	1.59279	8.94295e-06	#N/A	#N/A	#N/A
	514714	1.5907	1.1702e-05	#N/A	#N/A	#N/A
	570103	1.58876	4.27754e-10	#N/A	serine-type endopeptidase inhibitor activity	#N/A
	510271	1.58739	4.18342e-08	#N/A	#N/A	#N/A
	519798	1.58592	2.97076e-07	#N/A	catalytic activity	#N/A
	567077	1.58579	1.10412e-08	#N/A	#N/A	#N/A
	512385	1.5856	9.65546e-06	#N/A	acyl-CoA metabolic process	#N/A
	472603	1.5849	0.00555135	#N/A	transcription factor activity	#N/A
	555366	1.58459	1.82151e-05	#N/A	membrane	#N/A
	263387	1.5786	2.12303e-06	#N/A	gamma-glutamyltransferase activity	#N/A
	430925	1.57751	2.21015e-08	#N/A	heme binding	#N/A
	23413	1.571	0.0145272	#N/A	#N/A	#N/A
	359687	1.57016	1.69952e-05	#N/A	#N/A	#N/A
	440749	1.56904	4.66085e-08	#N/A	catalytic activity	#N/A
	520003	1.56789	0.000180097	#N/A	catalytic activity	#N/A
	508914	1.56776	5.01488e-07	#N/A	ATP binding	#N/A
	535832	1.56672	0.00160495	#N/A	#N/A	#N/A
	511097	1.56413	0.000290954	Glycoside Hydrolase Family 53 protein	glucosidase activity	endo-beta-1,4-galactanase
	572735	1.56306	5.01628e-12	#N/A	ATPase activator activity	#N/A
	355450	1.56152	4.57155e-07	#N/A	#N/A	#N/A
	423092	1.55663	2.59288e-05	#N/A	#N/A	#N/A
	453698	1.55463	0.000425828	#N/A	#N/A	#N/A
	170578	1.5496	8.13007e-08	#N/A	#N/A	#N/A
	516468	1.54616	0.00146696	#N/A	#N/A	#N/A
	96953	1.54266	8.97178e-06	#N/A	binding	#N/A
	538264	1.53984	2.95618e-05	#N/A	catalytic activity	#N/A
	537551	1.53969	1.63071e-06	#N/A	acyl-CoA dehydrogenase activity	#N/A
	572397	1.53952	1.67991e-05	#N/A	electron-transferring-flavoprotein dehydrogenase activity	#N/A
	505450	1.53927	0.0038384	#N/A	#N/A	#N/A
	532174	1.53646	1.64052e-05	Glycoside Hydrolase Family 13 protein	catalytic activity	alpha-amylase
	215720	1.53516	1.15672e-05	#N/A	binding	#N/A
	568620	1.53299	0.000136838	#N/A	electron transport	#N/A
	535428	1.53097	0.016372	#N/A	FMN binding	#N/A
	542968	1.53011	6.39752e-08	#N/A	glucose-6-phosphate isomerase activity	#N/A
	538126	1.53008	0.000502081	#N/A	catalytic activity	#N/A
	365275	1.5291	1.18857e-05	Glycoside Hydrolase Family 74 / Carbohydrate-Binding Module Family 1 protein	catalytic activity	beta-1,4-endoglucanase
	219784	1.51668	2.70108e-07	#N/A	metabolic process	#N/A
	229894	1.51531	1.25755e-05	Glycosyltransferase Family 2 protein	dolichyl-phosphate beta-glucosyltransferase activity	#N/A
	525614	1.51269	0.000230468	#N/A	catalytic activity	#N/A
	531119	1.51043	0.0011244	#N/A	kynurenine 3-monooxygenase activity	#N/A
	508106	1.50875	0.00433565	Glycoside Hydrolase Family 47 protein	mannosyl-oligosaccharide 1,2-alpha-mannosidase activity	#N/A
	444120	1.50793	0.000199835	#N/A	#N/A	#N/A
	93115	1.50561	3.92113e-09	#N/A	catalytic activity	#N/A
	533017	1.50394	0.000125762	Carbohydrate Esterase Family 8 protein	cell wall	pectin methyl esterase
	484018	1.50093	0.000902718	Glycosyltransferase Family 32 protein	#N/A	#N/A
	538802	1.49918	5.69407e-06	#N/A	transport	#N/A
	572388	1.49665	0.00211848	Glycoside Hydrolase Family 71 / Carbohydrate-Binding Module Family 24 protein	glucan endo-1,3-alpha-glucosidase activity	#N/A
	281722	1.49571	2.62382e-08	#N/A	#N/A	#N/A
	135553	1.49451	7.65456e-08	#N/A	hydroxyacylglutathione hydrolase activity	#N/A
	528373	1.49344	6.51722e-09	#N/A	catalytic activity	#N/A
	536680	1.49188	0.000904118	#N/A	transporter activity	#N/A
	563396	1.49114	1.02782e-09	#N/A	catalytic activity	#N/A
	535775	1.49077	1.21134e-06	#N/A	#N/A	#N/A
	283022	1.48373	7.66432e-06	#N/A	#N/A	#N/A
	128990	1.48336	0.00192216	#N/A	monooxygenase activity	#N/A
	136666	1.48325	2.37321e-05	#N/A	protein folding	#N/A
	153546	1.48227	0.000445769	#N/A	#N/A	#N/A
	569548	1.48027	6.24191e-08	#N/A	#N/A	#N/A
	70997	1.47903	5.98223e-05	#N/A	#N/A	#N/A
	598536	1.47343	0.000293036	#N/A	nucleic acid binding	#N/A
	509577	1.47243	4.06954e-11	#N/A	oxidoreductase activity	#N/A
	562780	1.4714	0.00428255	#N/A	#N/A	#N/A
	21981	1.46726	7.77281e-07	#N/A	protein kinase activity	#N/A
	555437	1.46283	0.0208508	#N/A	L-allo-threonine aldolase activity	#N/A
	554835	1.46055	2.32898e-06	#N/A	ferric-chelate reductase activity	#N/A
	532592	1.4601	0.0112956	#N/A	#N/A	#N/A
	517342	1.45642	3.10129e-08	#N/A	#N/A	#N/A
	569333	1.45444	0.000136838	#N/A	#N/A	#N/A
	521068	1.45417	1.58853e-05	#N/A	#N/A	#N/A
	561051	1.44813	0.0101429	#N/A	#N/A	#N/A
	569491	1.44652	2.58293e-06	#N/A	DNA binding	#N/A
	76303	1.44098	4.96497e-08	#N/A	#N/A	#N/A
	438464	1.43972	1.30783e-06	#N/A	acylglycerone-phosphate reductase activity	#N/A
	570400	1.43787	7.04072e-06	#N/A	#N/A	#N/A
	366308	1.43735	0.00264216	#N/A	#N/A	#N/A
	82755	1.43679	0.000113823	#N/A	catalytic activity	galacturonic acid reductase (GaaA)
	529080	1.43456	6.24681e-07	#N/A	catalytic activity	#N/A
	70741	1.43313	0.00623643	#N/A	#N/A	#N/A
	6657	1.43188	0.0122303	#N/A	#N/A	#N/A
	245730	1.43179	0.00509228	#N/A	#N/A	#N/A
	526700	1.43133	8.8136e-06	#N/A	peroxisomal membrane	#N/A
	539304	1.4265	1.05284e-06	#N/A	serine-type Pro-X carboxypeptidase activity	#N/A
	530824	1.42505	0.00474674	#N/A	#N/A	#N/A
	354462	1.41887	4.69563e-06	Glycosyltransferase Family 31 protein	acyltransferase activity	#N/A
	472757	1.41862	1.46784e-07	#N/A	C-3 sterol dehydrogenase (C-4 sterol decarboxylase) activity	#N/A
	57775	1.40707	0.0349072	#N/A	#N/A	#N/A
	363341	1.40679	4.21989e-05	Carbohydrate-Binding Module Family 87 / Carbohydrate Esterase Family 18 protein	#N/A	#N/A
	595494	1.40254	0.0243796	#N/A	#N/A	#N/A
	450280	1.40156	1.90122e-09	#N/A	adenosine deaminase activity	#N/A
	340424	1.40073	3.26846e-07	#N/A	#N/A	#N/A
	509653	1.4005	0.000334465	#N/A	copper ion binding	#N/A
	512559	1.39989	3.73272e-07	#N/A	cystathionine gamma-synthase activity	#N/A
	81123	1.39761	2.26601e-05	#N/A	sphingomyelin phosphodiesterase activity	#N/A
	533028	1.39555	0.000515629	#N/A	catalytic activity	#N/A
	526078	1.39547	1.44325e-06	#N/A	catalytic activity	#N/A
	8606	1.39168	0.0037098	#N/A	protein kinase activity	#N/A
	524024	1.38823	6.44893e-08	#N/A	sphinganine-1-phosphate aldolase activity	#N/A
	160842	1.38704	5.4843e-08	#N/A	#N/A	#N/A
	518751	1.38389	0.00144942	#N/A	#N/A	#N/A
	515387	1.37913	1.67901e-08	#N/A	nucleotide binding	#N/A
	583035	1.37879	2.4767e-07	#N/A	hydrolase activity	#N/A
	535392	1.37862	6.34939e-09	#N/A	#N/A	#N/A
	527022	1.37471	0.0357085	#N/A	transporter activity	high affinity glucose transporter ght1
	199999	1.37454	0.0106295	#N/A	FMN binding	#N/A
	516742	1.37356	3.51477e-06	#N/A	catalytic activity	#N/A
	522427	1.37158	7.88774e-07	#N/A	#N/A	#N/A
	442669	1.3704	0.0132432	Lytic polysaccharide monooxygenase	#N/A	#N/A
	521904	1.36537	9.20132e-07	#N/A	ARF GTPase activator activity	#N/A
	366202	1.36446	0.000678103	Glycoside Hydrolase Family 16 protein	hydrolase activity, hydrolyzing O-glycosyl compounds	#N/A
	573265	1.36293	0.00442438	#N/A	#N/A	#N/A
	107475	1.36279	0.0123994	#N/A	metabolic process	#N/A
	518354	1.36165	0.0072965	#N/A	phospholipase D activity	#N/A
	544333	1.361	2.92293e-06	#N/A	#N/A	#N/A
	215817	1.3593	1.95839e-05	#N/A	ATP binding	#N/A
	516467	1.35774	1.30025e-05	#N/A	aspartic-type endopeptidase activity	#N/A
	38017	1.35603	4.26687e-05	#N/A	transporter activity	#N/A
	33342	1.35588	5.38021e-07	Glycoside Hydrolase Family 2 protein	catalytic activity	#N/A
	531551	1.35012	0.000136829	Glycoside Hydrolase Family 28 protein	polygalacturonase activity	endogalacturonase
	448589	1.34949	0.000120384	Carbohydrate Esterase Family 5 / Carbohydrate-Binding Module Family 1 protein	catalytic activity	acetyl xylan esterase
	528508	1.34736	1.0628e-08	#N/A	transporter activity	#N/A
	530730	1.34604	1.05433e-05	#N/A	catalytic activity	#N/A
	353650	1.3456	8.87312e-06	#N/A	protein disulfide oxidoreductase activity	#N/A
	443124	1.34521	0.0156779	#N/A	#N/A	#N/A
	513715	1.34444	1.65797e-09	#N/A	cystathionine gamma-lyase activity	#N/A
	574722	1.34293	1.88447e-07	#N/A	leukotriene-A4 hydrolase activity	#N/A
	441331	1.34131	5.9027e-05	#N/A	#N/A	#N/A
	520264	1.34065	0.00161968	#N/A	catalytic activity	#N/A
	555115	1.33985	1.68744e-05	Glycoside Hydrolase Family 31 protein	hydrolase activity, hydrolyzing O-glycosyl compounds	extracellular alpha-glucosidase
	525032	1.33796	0.000731383	#N/A	exo-alpha-sialidase activity	#N/A
	451892	1.33577	0.000451235	#N/A	catalytic activity	#N/A
	523421	1.3319	8.35341e-05	#N/A	biosynthetic process	#N/A
	103289	1.33139	0.019076	#N/A	#N/A	#N/A
	31915	1.33082	1.58379e-07	#N/A	#N/A	#N/A
	184209	1.3266	0.000857168	#N/A	DNA-directed RNA polymerase activity	#N/A
	572637	1.32557	0.00139768	#N/A	#N/A	#N/A
	105710	1.32452	0.00258247	#N/A	transcription factor activity	#N/A
	535509	1.3243	0.00346376	#N/A	#N/A	#N/A
	322211	1.32338	0.0306207	#N/A	phospholipid binding	#N/A
	604366	1.32202	0.0271532	Glycoside Hydrolase Family 71 / Carbohydrate-Binding Module Family 24 protein	glucan endo-1,3-alpha-glucosidase activity	#N/A
	512820	1.32101	2.2955e-08	#N/A	protein modification process	#N/A
	258590	1.3191	3.17935e-06	#N/A	#N/A	#N/A
	524774	1.31852	1.10316e-05	#N/A	glutathione transferase activity	#N/A
	50430	1.31447	1.27047e-10	#N/A	metabolic process	#N/A
	520430	1.3138	0.00117621	#N/A	#N/A	#N/A
	541939	1.31367	2.97076e-07	#N/A	#N/A	#N/A
	23919	1.31172	4.23052e-05	Glycoside Hydrolase Family 71 protein	glucan endo-1,3-alpha-glucosidase activity	#N/A
	539534	1.31056	0.000194181	#N/A	binding	#N/A
	529654	1.30652	8.63105e-05	#N/A	#N/A	#N/A
	354368	1.30583	0.00422046	#N/A	magnesium ion binding	#N/A
	574119	1.30414	0.000409981	#N/A	#N/A	#N/A
	524988	1.3025	7.3077e-08	#N/A	prenyltransferase activity	#N/A
	565312	1.30174	0.00665806	Glycoside Hydrolase Family 16 protein	exo-alpha-sialidase activity	#N/A
	567225	1.29986	0.0319342	#N/A	#N/A	#N/A
	592047	1.29965	5.68476e-05	Glycosyltransferase Family 4 protein	serine-type endopeptidase inhibitor activity	#N/A
	540682	1.29848	0.0015625	#N/A	glucokinase activity	#N/A
	574982	1.29835	0.00588603	#N/A	heme binding	#N/A
	535963	1.29577	7.41322e-05	#N/A	5'-nucleotidase activity	#N/A
	438492	1.29409	0.000326856	#N/A	#N/A	#N/A
	567450	1.29298	0.00134419	Class II peroxidase	intracellular	#N/A
	111517	1.28996	4.01933e-09	#N/A	catalytic activity	#N/A
	301107	1.28965	1.98196e-05	#N/A	monooxygenase activity	#N/A
	232219	1.28668	0.0140438	#N/A	binding	#N/A
	524939	1.28529	6.82618e-08	#N/A	prenyltransferase activity	#N/A
	518644	1.28467	0.00291532	#N/A	#N/A	#N/A
	442064	1.28204	1.38324e-06	#N/A	#N/A	#N/A
	571886	1.28033	0.00243889	#N/A	O-acetylhomoserine aminocarboxypropyltransferase activity	#N/A
	547478	1.2779	0.0238915	#N/A	#N/A	#N/A
	107786	1.26633	8.69666e-05	#N/A	transporter activity	sugar transporter
	168132	1.26506	1.01699e-09	#N/A	transporter activity	#N/A
	474857	1.26311	1.86004e-06	#N/A	aldehyde reductase activity	#N/A
	513366	1.26259	5.08192e-05	#N/A	#N/A	#N/A
	304758	1.26152	0.000593428	#N/A	#N/A	#N/A
	553099	1.25813	0.00125957	#N/A	#N/A	#N/A
	606828	1.25793	0.00318835	#N/A	#N/A	#N/A
	522242	1.25521	5.49922e-06	#N/A	catalytic activity	#N/A
	538962	1.25439	0.00030089	#N/A	#N/A	#N/A
	521656	1.25428	0.000189059	#N/A	#N/A	#N/A
	195319	1.25409	9.26576e-09	#N/A	#N/A	#N/A
	604180	1.25397	0.00210324	#N/A	xylulokinase activity	#N/A
	510674	1.25322	2.83529e-09	#N/A	proteolysis	#N/A
	241430	1.25102	4.75319e-07	#N/A	diacylglycerol kinase activity	#N/A
	595451	1.24865	0.0114529	#N/A	#N/A	#N/A
	184535	1.2475	0.0165602	#N/A	#N/A	#N/A
	521187	1.24563	1.44863e-05	#N/A	transporter activity	#N/A
	548360	1.24507	0.000834097	#N/A	transporter activity	MFS monosaccharide transporter
	45800	1.24499	0.000100205	#N/A	homoserine O-acetyltransferase activity	#N/A
	569143	1.24332	0.030657	#N/A	#N/A	#N/A
	517194	1.24278	0.000448463	#N/A	selenium binding	#N/A
	216497	1.23992	0.00956026	#N/A	#N/A	#N/A
	534997	1.23926	1.27246e-07	#N/A	electron transport	#N/A
	359688	1.23822	0.000220363	#N/A	#N/A	#N/A
	247782	1.23798	1.64136e-07	#N/A	#N/A	#N/A
	448990	1.23693	1.58853e-05	#N/A	#N/A	#N/A
	526968	1.23634	0.000177381	#N/A	#N/A	#N/A
	447387	1.23458	0.000132112	#N/A	#N/A	#N/A
	318622	1.23431	0.0058038	#N/A	catalytic activity	#N/A
	536148	1.23402	5.91956e-08	#N/A	catalytic activity	#N/A
	440278	1.23391	0.0317387	#N/A	catalytic activity	#N/A
	195021	1.2327	0.00742696	Glycoside Hydrolase Family 17 protein	glucan 1,3-beta-glucosidase activity	#N/A
	114160	1.23258	4.50431e-06	Glycoside Hydrolase Family 72 / Carbohydrate-Binding Module Family 43 protein	#N/A	#N/A
	515128	1.22891	1.49091e-06	#N/A	#N/A	#N/A
	23670	1.22848	0.000341861	#N/A	L-lactate dehydrogenase (cytochrome) activity	#N/A
	351080	1.22818	0.00274095	#N/A	allantoinase activity	#N/A
	137177	1.22809	4.69563e-06	#N/A	nucleic acid binding	#N/A
	509515	1.22664	0.00269025	#N/A	#N/A	#N/A
	433784	1.22417	0.000104067	#N/A	#N/A	#N/A
	134131	1.22275	0.00191787	#N/A	#N/A	#N/A
	278414	1.22202	0.00737131	#N/A	catalytic activity	#N/A
	29140	1.22108	0.00097057	#N/A	#N/A	#N/A
	515740	1.21936	1.06051e-06	#N/A	#N/A	#N/A
	274719	1.21923	1.30428e-06	#N/A	#N/A	#N/A
	518300	1.21893	0.0035965	#N/A	#N/A	#N/A
	527030	1.21813	7.83949e-07	#N/A	asparaginase activity	#N/A
	537537	1.21792	0.000134788	#N/A	#N/A	#N/A
	172045	1.21405	6.66137e-05	#N/A	#N/A	#N/A
	572233	1.21346	0.000206073	#N/A	#N/A	#N/A
	3800	1.2057	0.000164385	#N/A	nucleus	#N/A
	45811	1.20341	1.51008e-05	#N/A	alanine-tRNA ligase activity	#N/A
	534651	1.20153	0.000373675	#N/A	catalytic activity	#N/A
	512051	1.2006	0.000438747	#N/A	#N/A	#N/A
	549063	1.20055	1.51078e-05	#N/A	glycerol-1-phosphatase activity	#N/A
	433420	1.19453	0.0127303	#N/A	transcription factor activity	#N/A
	440763	1.19305	4.37146e-06	#N/A	calcium ion binding	#N/A
	447859	1.193	0.000261922	#N/A	metabolic process	#N/A
	532197	1.19293	0.00293984	#N/A	#N/A	#N/A
	44715	1.18248	1.97169e-07	#N/A	protein kinase CK2 activity	#N/A
	299876	1.17967	0.000341766	#N/A	#N/A	#N/A
	347176	1.1787	6.00302e-05	#N/A	glucan 1,4-alpha-glucosidase activity	#N/A
	263405	1.17602	1.29475e-05	#N/A	nucleotide binding	#N/A
	595690	1.17586	0.00129728	#N/A	#N/A	#N/A
	199567	1.17308	1.58853e-05	#N/A	#N/A	#N/A
	520961	1.17163	1.98916e-06	#N/A	catalytic activity	#N/A
	572496	1.17099	0.000542424	#N/A	protein complex assembly	#N/A
	184510	1.16923	0.000857874	#N/A	integral to peroxisomal membrane	#N/A
	493364	1.16839	0.0136935	#N/A	catalytic activity	#N/A
	447744	1.16828	7.95513e-05	#N/A	protein kinase activity	#N/A
	39724	1.16194	0.00172291	#N/A	#N/A	#N/A
	482633	1.16011	0.0165341	#N/A	nucleic acid binding	#N/A
	514880	1.15959	0.0212061	Glycoside Hydrolase Family 3 protein	hydrolase activity, hydrolyzing O-glycosyl compounds	extracellular beta-glucosidase
	430661	1.15758	3.73311e-07	#N/A	#N/A	#N/A
	305500	1.15575	0.00100534	#N/A	#N/A	#N/A
	519331	1.15569	0.000814823	#N/A	#N/A	#N/A
	510417	1.1543	1.98002e-05	#N/A	catalytic activity	#N/A
	603802	1.15395	6.91991e-08	Glycosyltransferase Family 22 protein	alpha-1,6-mannosyltransferase activity	#N/A
	531611	1.15344	0.000114251	#N/A	transcription factor activity	#N/A
	567729	1.15096	5.52915e-05	#N/A	#N/A	#N/A
	495209	1.14903	7.86838e-05	Carbohydrate Esterase Family 16 protein	lipid metabolic process	#N/A
	575880	1.14827	0.0189179	#N/A	#N/A	#N/A
	184867	1.14728	0.0193938	#N/A	#N/A	#N/A
	44354	1.14677	0.00328528	#N/A	catalytic activity	#N/A
	509628	1.14469	0.0137705	#N/A	metabolic process	#N/A
	532217	1.14449	0.00252943	#N/A	holocytochrome-c synthase activity	#N/A
	340642	1.14412	1.11779e-05	Glycoside Hydrolase Family 94 protein	catalytic activity	#N/A
	511475	1.14299	0.0378074	#N/A	#N/A	#N/A
	483647	1.1415	3.38315e-06	#N/A	metabolic process	#N/A
	520508	1.14087	0.000532893	#N/A	#N/A	#N/A
	529785	1.14069	2.23824e-06	#N/A	cytoplasm	#N/A
	570035	1.13703	2.42312e-07	#N/A	#N/A	#N/A
	366695	1.13539	0.000791579	#N/A	3,4-dihydroxy-2-butanone-4-phosphate synthase activity	#N/A
	556048	1.13538	0.022217	#N/A	#N/A	#N/A
	433943	1.13461	0.0259972	#N/A	#N/A	#N/A
	533581	1.13264	4.84128e-06	#N/A	estradiol 17-beta-dehydrogenase activity	#N/A
	568128	1.13147	0.00256554	#N/A	#N/A	#N/A
	52510	1.1313	7.98329e-05	#N/A	#N/A	#N/A
	25661	1.12998	4.61871e-08	#N/A	#N/A	#N/A
	101219	1.12908	0.000137462	#N/A	#N/A	#N/A
	569344	1.1283	0.000860043	#N/A	catalytic activity	#N/A
	167805	1.12704	8.07626e-05	#N/A	gluconolactonase activity	#N/A
	360082	1.12575	0.0151316	#N/A	metabolic process	L- and L-KDR aldolase LRA4
	514103	1.12282	1.21682e-05	#N/A	oxidoreductase activity	#N/A
	439895	1.12155	0.0433553	#N/A	#N/A	#N/A
	529552	1.12133	0.000412801	#N/A	nucleotide binding	#N/A
	531812	1.11973	0.0224633	#N/A	acyl-CoA dehydrogenase activity	#N/A
	538797	1.11732	0.00214393	#N/A	#N/A	#N/A
	505918	1.11625	0.000615817	#N/A	transporter activity	#N/A
	515056	1.11549	0.0179216	#N/A	#N/A	#N/A
	549280	1.11496	0.0162991	#N/A	#N/A	#N/A
	479686	1.1142	6.68807e-05	#N/A	#N/A	#N/A
	228760	1.1093	4.15424e-06	#N/A	inositol or phosphatidylinositol phosphatase activity	#N/A
	474307	1.10877	6.73448e-07	#N/A	catalytic activity	#N/A
	556738	1.10454	5.42265e-08	#N/A	catalytic activity	#N/A
	571771	1.10409	8.82871e-05	#N/A	#N/A	#N/A
	357190	1.10352	4.72618e-05	#N/A	heme binding	#N/A
	50293	1.10299	0.0062037	#N/A	monooxygenase activity	#N/A
	74510	1.10052	0.000662433	#N/A	#N/A	#N/A
	521082	1.09931	0.000310846	#N/A	catalytic activity	#N/A
	575938	1.09761	5.92961e-05	#N/A	#N/A	#N/A
	179785	1.09743	9.61241e-05	#N/A	ferric-chelate reductase activity	#N/A
	517339	1.09575	9.976e-06	#N/A	cyclin-dependent protein kinase activity	#N/A
	302609	1.09416	0.00492301	#N/A	catalytic activity	#N/A
	576197	1.09411	0.00913351	#N/A	#N/A	#N/A
	506335	1.0941	4.73832e-08	#N/A	Gly-X carboxypeptidase activity	#N/A
	532239	1.09404	7.47404e-06	#N/A	#N/A	#N/A
	347148	1.09399	7.52519e-06	#N/A	#N/A	#N/A
	113366	1.09328	4.80232e-05	#N/A	proteolysis	#N/A
	530659	1.09182	7.09149e-05	#N/A	#N/A	#N/A
	527649	1.09167	5.33903e-05	#N/A	#N/A	#N/A
	526642	1.09022	0.000883256	#N/A	#N/A	#N/A
	292959	1.08834	0.0315497	#N/A	#N/A	#N/A
	525115	1.08749	0.000928149	#N/A	ATP binding	#N/A
	434947	1.08522	0.00153616	#N/A	protein binding	#N/A
	295695	1.0848	7.56546e-07	#N/A	oxidoreductase activity	#N/A
	512567	1.08291	0.045415	#N/A	cysteine-type endopeptidase activity	#N/A
	550055	1.08286	0.00200238	#N/A	#N/A	#N/A
	528602	1.07904	0.000389213	#N/A	#N/A	#N/A
	450863	1.07881	7.71599e-08	Glycosyltransferase Family 1 protein	carbohydrate metabolic process	#N/A
	445382	1.077	8.97178e-06	#N/A	1-phosphatidylinositol 4-kinase activity	#N/A
	572552	1.07493	0.00200548	#N/A	#N/A	#N/A
	531885	1.07459	0.000889193	#N/A	binding	#N/A
	502377	1.07405	1.25026e-08	#N/A	glycylpeptide N-tetradecanoyltransferase activity	#N/A
	215279	1.07367	0.000107312	#N/A	RNA binding	#N/A
	551990	1.07237	0.0458706	#N/A	#N/A	#N/A
	515564	1.07046	2.24225e-07	#N/A	4-aminobutyrate transaminase activity	#N/A
	77586	1.06947	9.20453e-06	#N/A	DNA binding	#N/A
	572334	1.06933	0.0141262	#N/A	#N/A	#N/A
	516167	1.06859	1.4438e-08	#N/A	#N/A	#N/A
	509990	1.06852	5.31054e-06	#N/A	3-hydroxyanthranilate 3,4-dioxygenase activity	#N/A
	559774	1.06777	0.00737131	Glycoside Hydrolase Family 11 / Carbohydrate-Binding Module Family 1 protein	hydrolase activity, hydrolyzing O-glycosyl compounds	beta-1,4-endoxylanase
	504426	1.06461	5.81741e-06	#N/A	#N/A	#N/A
	529312	1.06427	0.00985964	#N/A	#N/A	#N/A
	523968	1.0642	0.0216102	#N/A	#N/A	#N/A
	244393	1.0639	0.000103363	#N/A	binding	#N/A
	348718	1.06348	5.21363e-08	#N/A	binding	#N/A
	488469	1.06121	0.0221682	#N/A	DNA binding	#N/A
	527319	1.05064	0.000182352	#N/A	#N/A	#N/A
	449719	1.04902	0.00105929	#N/A	catalytic activity	#N/A
	555008	1.04882	0.0143697	#N/A	#N/A	#N/A
	523853	1.04824	3.05917e-06	#N/A	catalytic activity	#N/A
	559034	1.04785	0.0209686	#N/A	#N/A	#N/A
	472308	1.04616	0.00420461	#N/A	alcohol dehydrogenase (NADP+) activity	#N/A
	72227	1.04608	0.00566675	#N/A	transcription factor activity	#N/A
	82682	1.04509	0.00017704	#N/A	metabolic process	L-threo-3-deoxy-hexulosonate adolase (GaaC)
	509365	1.04437	4.88842e-06	#N/A	purine nucleosidase activity	#N/A
	446657	1.04422	0.000244319	#N/A	protein binding	#N/A
	603675	1.04357	0.00690267	#N/A	phospholipase activity	#N/A
	98549	1.03998	1.47255e-07	#N/A	dihydrofolate reductase activity	#N/A
	448371	1.03996	0.000136971	#N/A	nucleus	#N/A
	571724	1.0389	0.00315319	#N/A	protein kinase CK2 activity	#N/A
	185996	1.03867	0.00959458	#N/A	#N/A	#N/A
	238562	1.0383	0.0282626	#N/A	#N/A	#N/A
	509993	1.0381	1.65476e-05	#N/A	C-8 sterol isomerase activity	#N/A
	246326	1.03699	0.0293866	#N/A	heme binding	#N/A
	514264	1.03393	0.000518223	#N/A	structural constituent of ribosome	#N/A
	512990	1.03343	0.0194646	#N/A	#N/A	#N/A
	200075	1.03209	0.00737131	#N/A	transport	#N/A
	531581	1.03176	0.0242002	#N/A	formamidase activity	#N/A
	88533	1.02781	6.20858e-05	#N/A	#N/A	#N/A
	258433	1.02714	0.000391615	#N/A	protein binding	#N/A
	207985	1.0265	5.42722e-05	Glycosyltransferase Family 35 protein	phosphorylase activity	#N/A
	86616	1.02554	0.000414294	#N/A	#N/A	#N/A
	223168	1.02537	0.000135222	#N/A	proteolysis	#N/A
	513605	1.02357	0.000521065	#N/A	#N/A	#N/A
	535416	1.02233	1.06736e-05	#N/A	riboflavin synthase activity	#N/A
	525762	1.02226	0.023194	#N/A	#N/A	#N/A
	514332	1.02202	0.00188749	#N/A	#N/A	#N/A
	333183	1.02128	0.0353116	#N/A	succinate dehydrogenase activity	#N/A
	540330	1.02053	0.0103441	#N/A	#N/A	#N/A
	43951	1.01992	5.41536e-05	#N/A	magnesium ion binding	#N/A
	517380	1.01927	7.66432e-06	#N/A	uracil phosphoribosyltransferase activity	#N/A
	265788	1.0156	0.00272468	#N/A	GTPase activity	#N/A
	103352	1.01404	0.00291532	#N/A	#N/A	#N/A
	445560	1.01248	0.0099382	#N/A	catalytic activity	#N/A
	609364	1.01184	1.12863e-05	#N/A	#N/A	#N/A
	582543	1.01066	0.0314991	#N/A	nucleotide binding	#N/A
	526172	1.01007	0.0447283	#N/A	nucleotide binding	#N/A
	438174	1.0087	9.79736e-05	#N/A	catalytic activity	#N/A
	447167	1.0078	0.00392072	#N/A	inositol or phosphatidylinositol phosphatase activity	#N/A
	443995	1.00778	0.00535306	#N/A	#N/A	#N/A
	368173	1.00625	0.00149505	#N/A	#N/A	#N/A
	90335	1.00624	0.0234268	#N/A	#N/A	#N/A
	276031	1.00429	9.53197e-06	#N/A	#N/A	#N/A
	518939	1.00377	0.000230468	#N/A	protein folding	#N/A
	514490	1.00333	7.66432e-06	#N/A	peroxisome	#N/A
	534844	1.00284	0.000185189	#N/A	structural constituent of ribosome	#N/A
	100294	1.00163	1.87735e-05	#N/A	catalytic activity	#N/A
	230841	1.00041	9.0743e-07	#N/A	lysophospholipase activity	#N/A
	556698	-1.00033	0.00422046	#N/A	#N/A	#N/A
	10285	-1.00141	0.00019985	#N/A	protein kinase activity	#N/A
	450779	-1.00537	0.00688602	#N/A	nucleic acid binding	#N/A
	546950	-1.0063	0.000693339	#N/A	GTPase activity	#N/A
	229385	-1.00677	0.000575897	#N/A	integral to membrane	#N/A
	577863	-1.00749	8.79059e-06	#N/A	ATP binding	#N/A
	572584	-1.00769	0.0222695	#N/A	#N/A	#N/A
	342462	-1.00806	0.00367805	#N/A	calcium ion binding	#N/A
	532320	-1.0091	0.00785192	#N/A	#N/A	#N/A
	569507	-1.00931	0.0339749	#N/A	#N/A	#N/A
	570083	-1.00934	0.0254791	#N/A	hydrolase activity	#N/A
	211260	-1.00949	0.0256908	#N/A	#N/A	#N/A
	536511	-1.01042	0.000517041	#N/A	transporter activity	#N/A
	564037	-1.01164	0.00289739	#N/A	binding	#N/A
	532844	-1.01203	0.00844035	#N/A	catalytic activity	#N/A
	490606	-1.01241	0.00936686	#N/A	#N/A	#N/A
	514588	-1.01577	0.00584971	#N/A	nucleic acid binding	#N/A
	180235	-1.01815	3.42575e-08	#N/A	nucleotide binding	#N/A
	490271	-1.0195	0.00010795	#N/A	#N/A	#N/A
	527310	-1.02318	0.0456592	#N/A	catalytic activity	#N/A
	92078	-1.0233	0.037549	#N/A	catalytic activity	#N/A
	452715	-1.02534	0.00037178	#N/A	protein binding	#N/A
	92539	-1.02542	0.0003529	#N/A	#N/A	#N/A
	57206	-1.02594	0.000428282	#N/A	#N/A	#N/A
	508665	-1.02601	0.00157517	#N/A	#N/A	#N/A
	135664	-1.02632	0.000136971	#N/A	#N/A	#N/A
	170949	-1.02672	0.00348615	#N/A	cysteine-type endopeptidase activity	#N/A
	157133	-1.02742	0.0294443	#N/A	#N/A	#N/A
	440729	-1.02749	0.000329405	#N/A	#N/A	#N/A
	15357	-1.02787	2.0208e-05	#N/A	#N/A	#N/A
	219911	-1.02813	0.000266712	#N/A	subtilase activity	#N/A
	340977	-1.02853	0.0215925	#N/A	monooxygenase activity	#N/A
	528472	-1.02892	0.00217276	#N/A	#N/A	#N/A
	521844	-1.02975	0.00218018	#N/A	diacylglycerol pyrophosphate phosphatase activity	#N/A
	165588	-1.03147	0.00134419	#N/A	#N/A	#N/A
	170640	-1.03149	1.65193e-05	#N/A	catalytic activity	#N/A
	318944	-1.03171	0.000526427	#N/A	#N/A	#N/A
	580222	-1.032	0.000299227	Ferroxidase	copper ion binding	#N/A
	595917	-1.03312	0.011849	#N/A	#N/A	#N/A
	562878	-1.03421	0.0111982	#N/A	rhodopsin-like receptor activity	#N/A
	521665	-1.0343	0.011849	#N/A	#N/A	#N/A
	441204	-1.03496	0.000490242	#N/A	#N/A	#N/A
	223428	-1.03503	0.000181649	#N/A	transporter activity	#N/A
	540661	-1.03538	0.0166343	#N/A	#N/A	#N/A
	448240	-1.03622	0.0251554	#N/A	DNA binding	#N/A
	453038	-1.03645	0.0306714	#N/A	RNA binding	#N/A
	512642	-1.03814	0.000275258	#N/A	#N/A	#N/A
	432451	-1.03859	1.70879e-05	#N/A	#N/A	#N/A
	257274	-1.0387	7.29397e-05	#N/A	catalytic activity	#N/A
	360888	-1.03891	1.08052e-05	#N/A	#N/A	#N/A
	579075	-1.03922	0.000311103	#N/A	protein tyrosine phosphatase activity	#N/A
	226802	-1.04006	0.00437086	#N/A	protein binding	#N/A
	140649	-1.04231	0.000148623	#N/A	aspartic-type endopeptidase activity	#N/A
	431429	-1.04251	7.1578e-07	#N/A	#N/A	#N/A
	589860	-1.0434	0.00460917	#N/A	transcription factor activity	#N/A
	224108	-1.04397	0.0246488	#N/A	catalytic activity	#N/A
	298316	-1.0441	0.00665806	#N/A	#N/A	#N/A
	214247	-1.04466	0.0278197	#N/A	#N/A	#N/A
	520225	-1.04606	0.000707868	#N/A	#N/A	#N/A
	574821	-1.04693	0.0272209	#N/A	#N/A	#N/A
	423862	-1.04759	0.046172	#N/A	metabolic process	#N/A
	573996	-1.04833	0.000978154	#N/A	#N/A	#N/A
	439434	-1.04922	0.000651721	#N/A	#N/A	#N/A
	567971	-1.05222	0.00673424	#N/A	transport	#N/A
	438136	-1.053	0.000227035	#N/A	#N/A	#N/A
	32639	-1.05329	0.0141878	#N/A	#N/A	#N/A
	594054	-1.05418	0.0215347	#N/A	#N/A	#N/A
	320213	-1.05505	0.00168671	#N/A	#N/A	#N/A
	197758	-1.05514	1.73708e-05	#N/A	catalytic activity	#N/A
	62047	-1.0557	0.000526059	#N/A	transport	#N/A
	548984	-1.05591	0.00509071	#N/A	#N/A	#N/A
	9294	-1.05748	0.000191096	#N/A	#N/A	#N/A
	449922	-1.05752	0.0182732	#N/A	#N/A	#N/A
	172809	-1.05865	1.27246e-07	#N/A	adenylate cyclase activity	#N/A
	323091	-1.05914	0.000411294	#N/A	#N/A	#N/A
	569576	-1.05952	5.05824e-06	#N/A	#N/A	#N/A
	494294	-1.06022	0.00261499	#N/A	#N/A	#N/A
	444862	-1.06184	0.00498196	#N/A	#N/A	#N/A
	296549	-1.06227	0.000913181	#N/A	#N/A	#N/A
	440098	-1.0634	0.0440007	#N/A	nucleic acid binding	#N/A
	535374	-1.06414	7.04768e-07	Glycosyltransferase Family 22 protein	dolichyl-phosphate-mannose-glycolipid alpha-mannosyltransferase activity	#N/A
	227656	-1.06417	0.026056	#N/A	#N/A	#N/A
	142053	-1.06446	0.0340998	#N/A	#N/A	#N/A
	570773	-1.06559	0.000916866	#N/A	#N/A	#N/A
	569939	-1.06583	0.0213547	#N/A	nucleic acid binding	#N/A
	555564	-1.06795	0.0180663	#N/A	#N/A	#N/A
	530772	-1.06975	0.00559182	#N/A	#N/A	#N/A
	434924	-1.07175	0.0049709	#N/A	#N/A	#N/A
	574081	-1.07186	0.00632098	#N/A	#N/A	#N/A
	568624	-1.073	0.0105714	#N/A	#N/A	#N/A
	442552	-1.07348	0.00392868	#N/A	#N/A	#N/A
	594914	-1.0739	0.00832694	#N/A	#N/A	#N/A
	444315	-1.07554	1.60141e-05	#N/A	transporter activity	#N/A
	309239	-1.07574	1.70312e-05	#N/A	#N/A	#N/A
	437131	-1.07627	4.60639e-05	#N/A	protein binding	#N/A
	332878	-1.07683	3.85977e-05	#N/A	#N/A	#N/A
	437875	-1.07814	0.019431	#N/A	#N/A	#N/A
	240836	-1.07923	0.022741	#N/A	transporter activity	#N/A
	353891	-1.08007	0.000445765	Glycosyltransferase Family 31 protein	#N/A	#N/A
	117147	-1.08039	0.000204686	#N/A	#N/A	#N/A
	188596	-1.08374	0.012589	#N/A	transporter activity	#N/A
	519043	-1.08439	0.000220363	#N/A	#N/A	#N/A
	183777	-1.08471	3.77415e-06	#N/A	#N/A	#N/A
	438890	-1.08574	0.0060792	#N/A	#N/A	#N/A
	569201	-1.08583	0.00198867	#N/A	protein folding	#N/A
	185878	-1.08619	0.00387735	#N/A	DNA binding	#N/A
	223669	-1.0881	0.0141251	#N/A	diacylglycerol pyrophosphate phosphatase activity	#N/A
	18433	-1.09098	0.000233794	#N/A	#N/A	#N/A
	307197	-1.09114	0.00940446	#N/A	#N/A	#N/A
	9802	-1.09136	5.81129e-06	#N/A	#N/A	#N/A
	575987	-1.09192	0.0033042	#N/A	transport	#N/A
	261868	-1.09202	0.000974702	#N/A	#N/A	#N/A
	573871	-1.09223	0.0376633	#N/A	#N/A	#N/A
	570991	-1.09237	0.0023041	#N/A	#N/A	#N/A
	554221	-1.09764	0.0167469	#N/A	nitrilase activity	#N/A
	69517	-1.09772	0.0111819	#N/A	#N/A	#N/A
	337433	-1.09794	0.00561913	#N/A	#N/A	#N/A
	69930	-1.0995	9.31854e-06	#N/A	#N/A	#N/A
	572256	-1.10005	0.00779938	#N/A	#N/A	#N/A
	517842	-1.10263	9.0743e-07	#N/A	membrane	#N/A
	511164	-1.10371	0.00217276	#N/A	#N/A	#N/A
	567768	-1.10513	0.00482937	#N/A	nucleus	#N/A
	214120	-1.10826	0.00737131	#N/A	#N/A	#N/A
	497068	-1.10859	0.00141498	#N/A	#N/A	#N/A
	575107	-1.11174	0.0243596	Carbohydrate-Binding Module Family 18 protein	chitin binding	#N/A
	587537	-1.11252	0.0171982	#N/A	#N/A	#N/A
	536956	-1.1132	0.00616009	#N/A	metabolic process	#N/A
	542798	-1.1156	0.043779	#N/A	#N/A	#N/A
	539236	-1.11586	0.00821416	#N/A	protein kinase activity	#N/A
	485931	-1.11628	0.0106127	#N/A	#N/A	#N/A
	533269	-1.11765	0.000711626	#N/A	ribonucleoprotein complex	#N/A
	47493	-1.11923	0.00311381	#N/A	#N/A	#N/A
	520866	-1.11986	0.00021995	#N/A	protein binding	#N/A
	479809	-1.11996	0.00150729	#N/A	#N/A	#N/A
	341282	-1.12024	0.000142647	#N/A	#N/A	#N/A
	432226	-1.12241	0.000190061	#N/A	#N/A	#N/A
	179071	-1.12273	7.48081e-06	#N/A	protein binding	#N/A
	555607	-1.12331	0.000678549	#N/A	catalytic activity	#N/A
	498733	-1.1254	4.34557e-05	#N/A	#N/A	#N/A
	111064	-1.1255	0.0116559	#N/A	#N/A	#N/A
	515202	-1.12589	0.00139919	#N/A	#N/A	#N/A
	450331	-1.12805	5.92525e-07	#N/A	integral to membrane	#N/A
	180201	-1.12827	0.00142744	#N/A	#N/A	#N/A
	596113	-1.12879	0.00562106	#N/A	#N/A	#N/A
	541135	-1.13382	0.0464093	#N/A	monooxygenase activity	#N/A
	609115	-1.13394	3.32346e-05	#N/A	protein binding	#N/A
	321258	-1.13455	0.000145029	#N/A	#N/A	#N/A
	150805	-1.13538	0.00109641	#N/A	#N/A	#N/A
	116977	-1.13591	0.00704921	#N/A	#N/A	#N/A
	285593	-1.13859	0.0301031	#N/A	#N/A	#N/A
	434932	-1.13971	0.00109619	#N/A	#N/A	#N/A
	575153	-1.1399	0.000383516	Glycoside Hydrolase Family 55 protein	#N/A	#N/A
	532533	-1.14078	0.00164948	#N/A	#N/A	#N/A
	511621	-1.1414	0.000288334	#N/A	#N/A	#N/A
	341630	-1.14178	9.0293e-05	#N/A	monooxygenase activity	#N/A
	321344	-1.14249	0.000394711	#N/A	#N/A	#N/A
	571741	-1.14264	0.000784818	#N/A	#N/A	#N/A
	448672	-1.14328	0.000383516	#N/A	monooxygenase activity	#N/A
	441905	-1.14369	1.73463e-06	#N/A	membrane	#N/A
	348605	-1.14464	1.58853e-05	#N/A	#N/A	#N/A
	576766	-1.14466	0.0404624	#N/A	#N/A	#N/A
	432380	-1.14485	5.48127e-05	#N/A	#N/A	#N/A
	144660	-1.14539	0.012154	#N/A	#N/A	#N/A
	231725	-1.14579	0.0229855	#N/A	#N/A	#N/A
	532406	-1.14616	0.000179257	#N/A	#N/A	#N/A
	569668	-1.14985	0.00300618	#N/A	#N/A	#N/A
	360679	-1.1509	0.03145	#N/A	glucan 1,4-alpha-glucosidase activity	#N/A
	224123	-1.15103	0.0011912	#N/A	#N/A	#N/A
	518018	-1.15416	0.000940557	#N/A	#N/A	#N/A
	554935	-1.15468	0.0184656	#N/A	#N/A	#N/A
	291000	-1.15481	6.45592e-05	#N/A	#N/A	#N/A
	136210	-1.15594	4.23344e-06	#N/A	NAD+ kinase activity	#N/A
	430680	-1.15609	0.0031879	#N/A	#N/A	#N/A
	309225	-1.15644	1.07105e-06	#N/A	protein binding	#N/A
	576548	-1.15702	0.0291079	#N/A	#N/A	#N/A
	335340	-1.15725	2.27263e-06	#N/A	#N/A	#N/A
	596952	-1.15726	0.0175622	#N/A	#N/A	#N/A
	247256	-1.16039	0.000124866	#N/A	#N/A	#N/A
	569966	-1.16588	0.00318035	#N/A	membrane	#N/A
	156607	-1.1664	0.0193938	#N/A	#N/A	#N/A
	571840	-1.16663	0.00545803	#N/A	#N/A	#N/A
	533343	-1.16895	0.00141611	#N/A	electron transport	#N/A
	521366	-1.1699	3.81895e-06	#N/A	nucleic acid binding	#N/A
	523553	-1.17004	0.000531675	#N/A	#N/A	#N/A
	587152	-1.17187	0.0146846	#N/A	DNA binding	#N/A
	438606	-1.17242	0.0073131	#N/A	#N/A	#N/A
	120542	-1.17324	0.000362846	#N/A	protein binding	#N/A
	447203	-1.17391	0.0156537	#N/A	#N/A	#N/A
	530663	-1.17428	0.0092134	#N/A	myosin ATPase activity	#N/A
	451656	-1.17465	4.04081e-06	#N/A	#N/A	#N/A
	568682	-1.17517	0.000267955	#N/A	#N/A	#N/A
	573764	-1.17518	0.00541261	#N/A	#N/A	#N/A
	124486	-1.1764	0.000276819	#N/A	phosphoinositide phospholipase C activity	#N/A
	214029	-1.17846	1.20815e-05	#N/A	nucleotide binding	#N/A
	509773	-1.17912	0.000829035	#N/A	#N/A	#N/A
	211280	-1.17985	0.00109619	#N/A	#N/A	#N/A
	449452	-1.18152	0.00290545	#N/A	#N/A	#N/A
	190758	-1.18189	0.011647	#N/A	#N/A	#N/A
	452216	-1.18282	0.000793481	#N/A	transmembrane receptor protein serine/threonine kinase activity	#N/A
	275477	-1.18373	1.14752e-05	#N/A	transcription factor activity	#N/A
	522424	-1.18419	0.00897829	#N/A	#N/A	#N/A
	581801	-1.18636	0.0472568	#N/A	exo-alpha-sialidase activity	#N/A
	576146	-1.18791	6.54479e-05	#N/A	ketohexokinase activity	#N/A
	315856	-1.18906	0.00292779	#N/A	transcription factor activity	#N/A
	521013	-1.18907	0.00623448	#N/A	#N/A	#N/A
	436397	-1.19111	0.0370827	#N/A	#N/A	#N/A
	233930	-1.19201	6.17463e-06	#N/A	zinc ion binding	#N/A
	530869	-1.19249	0.00115437	#N/A	catalytic activity	#N/A
	569324	-1.19454	0.000661291	#N/A	transcription factor activity	#N/A
	438587	-1.1964	0.000466796	#N/A	#N/A	#N/A
	52919	-1.20052	0.0448678	#N/A	catalytic activity	#N/A
	83515	-1.20055	0.00203422	#N/A	#N/A	#N/A
	447462	-1.20171	0.00422046	#N/A	#N/A	#N/A
	436101	-1.20214	0.00507108	#N/A	#N/A	#N/A
	441764	-1.20285	0.000573053	#N/A	#N/A	#N/A
	522657	-1.20467	0.000135222	#N/A	#N/A	#N/A
	328507	-1.20493	1.79844e-06	#N/A	#N/A	#N/A
	432820	-1.20577	0.0127455	#N/A	#N/A	#N/A
	571191	-1.20754	0.00341471	#N/A	DNA binding	#N/A
	576388	-1.21203	0.0200202	#N/A	#N/A	#N/A
	528247	-1.21276	0.0483542	#N/A	#N/A	#N/A
	340811	-1.21305	9.28673e-07	#N/A	#N/A	#N/A
	569243	-1.21331	0.00669765	#N/A	#N/A	#N/A
	516670	-1.21351	0.0454925	#N/A	#N/A	#N/A
	567796	-1.21366	0.00921751	#N/A	#N/A	#N/A
	55697	-1.21401	3.4313e-06	#N/A	#N/A	#N/A
	76097	-1.21452	9.55888e-06	#N/A	#N/A	#N/A
	575741	-1.21546	2.58107e-05	#N/A	exo-alpha-sialidase activity	#N/A
	175514	-1.21569	0.000793481	#N/A	#N/A	#N/A
	449017	-1.21572	0.000454931	#N/A	transporter activity	#N/A
	441302	-1.2163	0.000726633	#N/A	nucleic acid binding	#N/A
	510399	-1.21784	1.84347e-06	#N/A	iduronate-2-sulfatase activity	#N/A
	575673	-1.21843	0.00367983	#N/A	beta-lactamase activity	#N/A
	77710	-1.21849	9.18081e-05	#N/A	isoprenoid biosynthetic process	#N/A
	600164	-1.21859	0.000196672	#N/A	#N/A	#N/A
	539699	-1.22118	0.0041334	#N/A	aspartate kinase activity	#N/A
	588483	-1.22177	0.0420843	#N/A	transporter activity	#N/A
	587533	-1.22361	1.06665e-05	#N/A	#N/A	#N/A
	442819	-1.22468	0.000802792	#N/A	transporter activity	#N/A
	546897	-1.22561	0.00238857	#N/A	#N/A	#N/A
	584795	-1.22569	0.000612178	#N/A	#N/A	#N/A
	524400	-1.22603	0.000710462	#N/A	#N/A	#N/A
	605002	-1.22611	0.0243561	#N/A	#N/A	#N/A
	453139	-1.22927	0.00503882	#N/A	#N/A	#N/A
	246785	-1.22977	0.00246289	#N/A	#N/A	#N/A
	598485	-1.23398	0.000227035	#N/A	#N/A	#N/A
	518421	-1.23701	0.0188104	#N/A	#N/A	#N/A
	436133	-1.23766	6.63667e-05	#N/A	protein kinase activity	#N/A
	441578	-1.23789	0.00277437	#N/A	aspartic-type endopeptidase activity	#N/A
	549786	-1.23985	0.00211305	#N/A	#N/A	#N/A
	363660	-1.24089	0.018061	#N/A	protein kinase activity	#N/A
	520860	-1.24114	0.0369284	#N/A	transport	#N/A
	313114	-1.2412	2.37547e-05	#N/A	zinc ion binding	#N/A
	548000	-1.24181	8.61097e-05	#N/A	hydrolase activity	#N/A
	112381	-1.24295	0.0103946	#N/A	#N/A	#N/A
	84691	-1.2439	1.74326e-06	#N/A	#N/A	#N/A
	547020	-1.24433	0.000546749	#N/A	#N/A	#N/A
	46878	-1.24531	0.0327873	#N/A	#N/A	#N/A
	453501	-1.24679	0.00278664	#N/A	#N/A	#N/A
	549181	-1.24745	0.00160869	#N/A	#N/A	#N/A
	6778	-1.25124	4.84399e-05	#N/A	hydrolase activity	#N/A
	572176	-1.2515	0.000787653	#N/A	#N/A	#N/A
	573704	-1.25309	0.0423108	#N/A	#N/A	#N/A
	433202	-1.25693	0.0170504	#N/A	nucleotide binding	#N/A
	255832	-1.25732	0.00720866	#N/A	#N/A	#N/A
	539432	-1.25834	0.000272725	#N/A	catalytic activity	#N/A
	543585	-1.26142	0.0186845	#N/A	C-3 sterol dehydrogenase (C-4 sterol decarboxylase) activity	#N/A
	479595	-1.26177	2.58623e-05	#N/A	#N/A	#N/A
	583090	-1.26228	0.00916547	#N/A	#N/A	#N/A
	571403	-1.26523	0.0091738	#N/A	#N/A	#N/A
	572680	-1.26661	0.000938927	#N/A	#N/A	#N/A
	524741	-1.26807	0.0342273	#N/A	#N/A	#N/A
	509899	-1.2686	0.000664187	Glycoside Hydrolase Family 5 protein	hydrolase activity, hydrolyzing O-glycosyl compounds	#N/A
	263147	-1.26944	0.0314295	#N/A	RNA binding	#N/A
	530406	-1.2695	8.15171e-06	#N/A	#N/A	#N/A
	575646	-1.26959	0.00248534	#N/A	transporter activity	#N/A
	522190	-1.27008	0.000684651	#N/A	mitosis	#N/A
	451412	-1.27234	0.000346878	#N/A	acetylcholinesterase activity	#N/A
	568207	-1.27291	6.47419e-06	#N/A	#N/A	#N/A
	239425	-1.27333	0.00497578	Glycoside Hydrolase Family 13 protein	catalytic activity	intracellular alpha-glucosidase
	550938	-1.27444	0.00508204	#N/A	glucan 1,4-alpha-glucosidase activity	#N/A
	329541	-1.27482	4.14626e-06	#N/A	#N/A	#N/A
	262255	-1.27601	0.00101066	#N/A	nucleotide binding	#N/A
	185817	-1.27753	0.00105588	#N/A	protein kinase activity	#N/A
	160906	-1.28097	5.44487e-05	#N/A	zinc ion binding	#N/A
	445830	-1.28101	1.63071e-06	#N/A	catalytic activity	#N/A
	450252	-1.28176	0.0277771	#N/A	catalytic activity	#N/A
	159458	-1.2828	0.000178328	#N/A	#N/A	#N/A
	201904	-1.28365	0.000350908	#N/A	#N/A	#N/A
	257306	-1.28781	9.42323e-05	#N/A	#N/A	#N/A
	568025	-1.28811	0.00126592	#N/A	#N/A	#N/A
	272794	-1.28842	0.000225016	#N/A	glucan 1,4-alpha-glucosidase activity	#N/A
	444715	-1.29477	0.0188773	#N/A	#N/A	#N/A
	589073	-1.295	0.000794155	#N/A	#N/A	#N/A
	574299	-1.29557	5.4977e-05	Glycoside Hydrolase Family 105 protein	catalytic activity	#N/A
	541487	-1.29903	0.00028341	#N/A	#N/A	#N/A
	432976	-1.29939	0.00525456	#N/A	#N/A	#N/A
	52860	-1.30014	0.0137111	#N/A	oxidoreductase activity	#N/A
	542731	-1.30214	0.00160305	#N/A	magnesium ion binding	#N/A
	535402	-1.30222	1.41691e-05	#N/A	#N/A	#N/A
	149516	-1.30329	2.08469e-06	#N/A	#N/A	#N/A
	588110	-1.30573	0.000347963	#N/A	#N/A	#N/A
	547542	-1.30634	0.0353592	#N/A	transporter activity	#N/A
	535581	-1.3138	0.00425137	#N/A	#N/A	#N/A
	341639	-1.31436	6.47234e-05	#N/A	#N/A	#N/A
	351951	-1.31541	0.000728594	#N/A	glycine hydroxymethyltransferase activity	#N/A
	574315	-1.31932	4.52374e-06	#N/A	#N/A	#N/A
	553523	-1.32126	0.00407046	#N/A	monooxygenase activity	#N/A
	527224	-1.32196	0.0175896	#N/A	#N/A	#N/A
	547129	-1.322	0.0114908	#N/A	#N/A	#N/A
	505094	-1.32246	0.000432665	#N/A	calcium ion binding	#N/A
	129730	-1.32266	0.000296858	#N/A	oxidoreductase activity	#N/A
	530885	-1.32339	8.77952e-05	#N/A	lipid metabolic process	#N/A
	113378	-1.32409	0.00017704	#N/A	glucan 1,4-alpha-glucosidase activity	#N/A
	570785	-1.3285	0.000197493	#N/A	#N/A	#N/A
	113159	-1.32989	3.10427e-05	#N/A	#N/A	#N/A
	445211	-1.3307	0.00014192	#N/A	#N/A	#N/A
	110136	-1.33594	7.49666e-06	#N/A	regulation of pH	#N/A
	450194	-1.33849	0.0311862	#N/A	#N/A	#N/A
	109281	-1.33888	0.000222739	#N/A	#N/A	#N/A
	453313	-1.33992	0.00385412	#N/A	#N/A	#N/A
	129529	-1.34131	2.58987e-06	#N/A	transcription factor activity	#N/A
	572093	-1.34233	0.0125183	#N/A	#N/A	#N/A
	551992	-1.34334	0.0300841	#N/A	C-3 sterol dehydrogenase (C-4 sterol decarboxylase) activity	#N/A
	525689	-1.34408	0.0186974	#N/A	#N/A	#N/A
	36775	-1.34642	3.75068e-06	#N/A	#N/A	#N/A
	553350	-1.34651	0.0001589	#N/A	#N/A	#N/A
	242479	-1.34748	0.000799261	#N/A	protein serine/threonine kinase activity	#N/A
	570514	-1.34769	0.000547526	#N/A	#N/A	#N/A
	271790	-1.35097	6.71217e-06	#N/A	catalytic activity	#N/A
	576264	-1.35181	0.00259969	#N/A	#N/A	#N/A
	108066	-1.35292	9.01374e-05	#N/A	#N/A	#N/A
	534379	-1.35371	1.43596e-05	#N/A	rRNA (adenine-N6,N6-)-dimethyltransferase activity	#N/A
	217497	-1.35548	0.0478763	#N/A	#N/A	#N/A
	540769	-1.35611	4.23052e-05	#N/A	#N/A	#N/A
	526911	-1.35656	0.000149904	#N/A	catalytic activity	#N/A
	434975	-1.35808	0.000706926	#N/A	#N/A	#N/A
	362448	-1.35901	0.000477358	Glycoside Hydrolase Family 45 / Carbohydrate-Binding Module Family 1 protein	hydrolase activity, hydrolyzing O-glycosyl compounds	beta-1,4-endoglucanase
	516377	-1.36005	0.000230468	#N/A	#N/A	#N/A
	556073	-1.36056	3.8502e-07	#N/A	#N/A	#N/A
	255802	-1.36265	0.0295889	#N/A	#N/A	#N/A
	523342	-1.36526	6.80949e-05	#N/A	#N/A	#N/A
	569712	-1.36594	0.00219803	#N/A	#N/A	#N/A
	522577	-1.36669	2.32616e-05	#N/A	acid phosphatase activity	#N/A
	597781	-1.36938	2.58623e-05	#N/A	#N/A	#N/A
	89652	-1.37139	0.00267888	#N/A	#N/A	#N/A
	557726	-1.37232	0.0393836	#N/A	carboxy-lyase activity	#N/A
	33245	-1.37456	0.00198768	#N/A	#N/A	#N/A
	543262	-1.37473	1.12558e-05	#N/A	DNA ligase (ATP) activity	#N/A
	152317	-1.37581	5.86549e-05	#N/A	#N/A	#N/A
	523547	-1.3821	0.0237743	#N/A	#N/A	#N/A
	341263	-1.38586	3.50763e-06	#N/A	#N/A	#N/A
	430786	-1.38617	0.0185073	#N/A	#N/A	#N/A
	91206	-1.38929	0.0164495	#N/A	N-acetyltransferase activity	#N/A
	572887	-1.39143	0.000871601	#N/A	#N/A	#N/A
	569875	-1.39229	2.43853e-05	#N/A	#N/A	#N/A
	520739	-1.39284	0.0152125	#N/A	ATP binding	#N/A
	291677	-1.39289	0.0056487	#N/A	#N/A	#N/A
	568206	-1.39433	1.65402e-06	#N/A	DNA binding	#N/A
	522980	-1.39466	0.000902718	#N/A	#N/A	#N/A
	551677	-1.39545	1.24017e-06	#N/A	metabolic process	#N/A
	545326	-1.39953	0.00252423	#N/A	#N/A	#N/A
	452588	-1.39986	0.0159614	#N/A	#N/A	#N/A
	249256	-1.40105	0.00550269	#N/A	DNA binding	#N/A
	283662	-1.40161	3.00852e-05	#N/A	#N/A	#N/A
	445226	-1.40166	0.0353272	#N/A	#N/A	#N/A
	567727	-1.402	0.00126343	#N/A	#N/A	#N/A
	430278	-1.40301	0.00198043	#N/A	#N/A	#N/A
	290860	-1.40309	0.00646457	Glycoside Hydrolase Family 55 protein	#N/A	#N/A
	601276	-1.40344	1.25755e-05	#N/A	#N/A	#N/A
	575304	-1.40658	6.60044e-06	#N/A	transcription factor activity	#N/A
	518782	-1.40676	0.000248552	#N/A	#N/A	#N/A
	430215	-1.41049	0.00306588	#N/A	ciliary or flagellar motility	#N/A
	490490	-1.41084	0.0462687	#N/A	catalytic activity	#N/A
	572223	-1.41164	0.0173406	#N/A	#N/A	#N/A
	565083	-1.41267	0.00959975	#N/A	#N/A	#N/A
	572082	-1.4132	0.000304634	#N/A	#N/A	#N/A
	62048	-1.41354	0.00021995	#N/A	glycine amidinotransferase activity	#N/A
	234859	-1.41398	0.00189965	#N/A	DNA-directed RNA polymerase activity	#N/A
	554528	-1.41815	0.00300097	#N/A	#N/A	#N/A
	223207	-1.41899	0.0085981	Glycoside Hydrolase Family 16 protein	hydrolase activity, hydrolyzing O-glycosyl compounds	#N/A
	574149	-1.4198	3.82249e-06	#N/A	transcription factor activity	#N/A
	363771	-1.42339	7.71022e-08	#N/A	#N/A	#N/A
	356527	-1.42397	0.0147154	#N/A	#N/A	#N/A
	568923	-1.42665	0.000652717	#N/A	C-3 sterol dehydrogenase (C-4 sterol decarboxylase) activity	#N/A
	571144	-1.42695	4.32107e-05	#N/A	#N/A	#N/A
	526115	-1.42731	4.73832e-08	#N/A	#N/A	#N/A
	33081	-1.43236	0.012162	#N/A	acid phosphatase activity	#N/A
	520624	-1.43251	0.00994541	#N/A	#N/A	#N/A
	521058	-1.43395	0.00659347	#N/A	#N/A	#N/A
	567266	-1.43407	0.000267009	Glycoside Hydrolase Family 15 protein	catalytic activity	intracellular alpha-glucosidase
	574097	-1.43416	0.000842143	#N/A	#N/A	#N/A
	448271	-1.43567	4.28705e-06	#N/A	#N/A	#N/A
	81715	-1.43736	5.43509e-05	#N/A	serine carboxypeptidase activity	#N/A
	64671	-1.43815	0.0370319	#N/A	#N/A	#N/A
	242792	-1.43836	1.73097e-05	#N/A	protein kinase activity	#N/A
	555288	-1.44399	0.000456487	#N/A	#N/A	#N/A
	575305	-1.44701	0.000475494	#N/A	#N/A	#N/A
	52475	-1.44733	0.00819678	#N/A	#N/A	#N/A
	432610	-1.45023	0.000135222	#N/A	#N/A	#N/A
	557799	-1.4504	0.0021422	#N/A	#N/A	#N/A
	599705	-1.45315	0.0462687	Iron reductase domain / Cellobiose dehydrogenase	catalytic activity	cellobiose dehydrogenase
	572136	-1.45345	0.000903409	#N/A	#N/A	#N/A
	302503	-1.4549	9.09485e-05	#N/A	#N/A	#N/A
	537875	-1.45499	0.000109897	#N/A	electron transport	#N/A
	87932	-1.45554	0.012484	#N/A	#N/A	#N/A
	53522	-1.45765	0.0139178	#N/A	#N/A	#N/A
	445573	-1.45811	0.000776103	#N/A	mating pheromone activity	#N/A
	570802	-1.45943	0.00118368	#N/A	#N/A	#N/A
	542450	-1.46005	0.0001943	#N/A	#N/A	#N/A
	435427	-1.46133	0.000323559	#N/A	#N/A	#N/A
	535758	-1.46144	1.58658e-06	#N/A	phosphoinositide phospholipase C activity	#N/A
	525221	-1.46146	2.37612e-05	#N/A	#N/A	#N/A
	552018	-1.46413	4.32943e-05	#N/A	nucleic acid binding	#N/A
	571742	-1.46525	0.0198446	#N/A	#N/A	#N/A
	128077	-1.46797	1.39374e-05	#N/A	#N/A	#N/A
	575242	-1.46914	0.0153907	#N/A	catalytic activity	#N/A
	448263	-1.47029	2.54847e-05	#N/A	#N/A	#N/A
	203790	-1.4728	3.22741e-06	#N/A	nucleic acid binding	#N/A
	543320	-1.47664	0.0201839	#N/A	copper ion binding	#N/A
	453740	-1.4791	9.33636e-06	#N/A	#N/A	#N/A
	143049	-1.48515	0.000902505	#N/A	#N/A	#N/A
	526062	-1.48854	8.97178e-06	#N/A	transport	#N/A
	544897	-1.4894	0.000382778	Glycoside Hydrolase Family 81 protein	#N/A	#N/A
	84102	-1.4897	0.0092134	#N/A	ubiquitin-protein ligase activity	#N/A
	586810	-1.49242	0.0011465	#N/A	metabolic process	#N/A
	451398	-1.49371	4.83186e-07	#N/A	glucan 1,4-alpha-glucosidase activity	#N/A
	521178	-1.49597	0.0436763	#N/A	metabolic process	#N/A
	544047	-1.50559	0.0112033	#N/A	#N/A	#N/A
	34371	-1.50571	1.76151e-06	#N/A	potassium ion transport	#N/A
	214220	-1.50726	0.0252002	#N/A	#N/A	#N/A
	167458	-1.50812	0.00147739	#N/A	aspartic-type endopeptidase activity	#N/A
	481114	-1.50834	5.98449e-05	#N/A	#N/A	#N/A
	538887	-1.50856	0.00143096	#N/A	DNA-directed DNA polymerase activity	#N/A
	190120	-1.50995	0.000258746	#N/A	nucleic acid binding	#N/A
	436064	-1.51222	1.01416e-06	#N/A	nucleic acid binding	#N/A
	466422	-1.51428	7.10239e-05	#N/A	nucleic acid binding	#N/A
	522122	-1.51504	0.00266198	#N/A	#N/A	#N/A
	363617	-1.51535	0.0059128	#N/A	#N/A	#N/A
	513121	-1.51582	9.73939e-05	Glycoside Hydrolase Family 75 protein	#N/A	#N/A
	569393	-1.51606	0.000431392	#N/A	#N/A	#N/A
	549116	-1.52371	1.58627e-06	#N/A	nucleotide binding	#N/A
	598185	-1.52594	0.0154854	#N/A	#N/A	#N/A
	571528	-1.52773	0.00169321	#N/A	#N/A	#N/A
	228284	-1.53331	1.9891e-05	#N/A	#N/A	#N/A
	159484	-1.53423	9.9581e-06	#N/A	#N/A	#N/A
	599524	-1.53587	1.45141e-06	#N/A	calcium ion binding	#N/A
	539873	-1.53647	0.000978154	Glycoside Hydrolase Family 47 protein	mannosyl-oligosaccharide 1,2-alpha-mannosidase activity	#N/A
	172661	-1.53743	1.85901e-07	#N/A	ATP binding	#N/A
	453138	-1.541	0.0174969	#N/A	#N/A	#N/A
	530720	-1.54135	4.30528e-05	#N/A	catalytic activity	#N/A
	541215	-1.54273	0.00424645	#N/A	#N/A	#N/A
	287519	-1.5439	1.91229e-08	#N/A	glucan 1,4-alpha-glucosidase activity	#N/A
	542379	-1.54439	0.000370986	#N/A	protein kinase activity	#N/A
	452986	-1.54568	1.05284e-06	#N/A	#N/A	#N/A
	543332	-1.54779	0.00286846	#N/A	#N/A	#N/A
	340356	-1.55024	0.000474284	#N/A	copper ion binding	#N/A
	539980	-1.55059	0.000472353	#N/A	#N/A	#N/A
	75025	-1.55142	7.98273e-07	#N/A	#N/A	#N/A
	327512	-1.55158	1.97142e-07	#N/A	#N/A	#N/A
	121067	-1.5524	0.000132968	#N/A	endonuclease activity	#N/A
	299661	-1.55305	2.70951e-07	#N/A	oxidoreductase activity	#N/A
	575216	-1.55457	6.72842e-07	#N/A	#N/A	#N/A
	511686	-1.55578	2.82291e-05	#N/A	GTPase activity	#N/A
	18435	-1.55799	1.59365e-07	#N/A	#N/A	#N/A
	449651	-1.55848	0.000114132	#N/A	#N/A	#N/A
	571369	-1.55908	6.77716e-05	#N/A	#N/A	#N/A
	170810	-1.55923	0.0205889	#N/A	#N/A	#N/A
	62081	-1.56052	0.00326295	#N/A	#N/A	#N/A
	364124	-1.56105	0.00472643	#N/A	protein binding	#N/A
	598522	-1.56126	8.84334e-05	#N/A	transporter activity	MFS maltose permease MalP
	34768	-1.56153	0.00654718	#N/A	#N/A	#N/A
	149414	-1.56567	0.000922621	#N/A	#N/A	#N/A
	319515	-1.56671	2.74024e-06	#N/A	#N/A	#N/A
	127959	-1.56745	4.40332e-05	#N/A	#N/A	#N/A
	527610	-1.56799	0.0107627	#N/A	#N/A	#N/A
	453975	-1.56882	2.65421e-05	#N/A	1-phosphatidylinositol-3-phosphate 5-kinase activity	#N/A
	523737	-1.56986	2.04636e-05	#N/A	#N/A	#N/A
	340444	-1.57084	1.31471e-05	#N/A	#N/A	#N/A
	118199	-1.57115	0.00730832	#N/A	#N/A	#N/A
	435939	-1.57194	6.84543e-10	#N/A	protein kinase activity	#N/A
	539117	-1.57399	9.51726e-08	#N/A	cysteine-type endopeptidase activity	#N/A
	65787	-1.58204	0.00206916	#N/A	nicotianamine synthase activity	#N/A
	19583	-1.58291	2.97076e-07	#N/A	#N/A	#N/A
	604972	-1.58354	1.58853e-05	#N/A	protein binding	#N/A
	247017	-1.58465	0.000193203	#N/A	#N/A	#N/A
	569081	-1.58696	0.000319482	#N/A	#N/A	#N/A
	596623	-1.59262	2.93753e-05	#N/A	#N/A	#N/A
	572605	-1.59313	0.0467751	Iron reductase domain protein	catalytic activity	#N/A
	440897	-1.59341	6.23593e-09	#N/A	#N/A	#N/A
	535153	-1.59425	3.40348e-07	#N/A	nucleotide binding	#N/A
	288610	-1.59838	0.0111265	#N/A	carbonate dehydratase activity	#N/A
	572089	-1.60058	0.00243389	#N/A	#N/A	#N/A
	87542	-1.60205	0.00469764	#N/A	#N/A	#N/A
	596410	-1.60567	0.00418998	#N/A	#N/A	#N/A
	557549	-1.61308	0.00192626	#N/A	nucleic acid binding	#N/A
	571652	-1.61606	0.0120446	#N/A	#N/A	#N/A
	442032	-1.62193	3.26846e-07	#N/A	regulation of apoptosis	#N/A
	284696	-1.62203	4.50431e-06	#N/A	#N/A	#N/A
	555728	-1.62214	3.92576e-05	#N/A	#N/A	#N/A
	175206	-1.62503	0.000479232	#N/A	#N/A	#N/A
	597087	-1.63017	1.1788e-05	#N/A	#N/A	#N/A
	339019	-1.63594	0.0226822	#N/A	#N/A	#N/A
	593956	-1.6416	0.000934739	#N/A	#N/A	#N/A
	476103	-1.64321	0.00230466	#N/A	#N/A	#N/A
	542700	-1.64446	0.000373894	#N/A	#N/A	#N/A
	521685	-1.6547	0.000871181	#N/A	transporter activity	#N/A
	598344	-1.65843	0.000333273	#N/A	#N/A	#N/A
	558284	-1.66037	0.00356655	Laccase-like multicopper oxidase	copper ion binding	#N/A
	523312	-1.66186	6.48634e-06	#N/A	#N/A	#N/A
	209528	-1.66237	0.00247475	#N/A	#N/A	#N/A
	522420	-1.66497	8.96126e-06	#N/A	#N/A	#N/A
	123818	-1.66959	0.000339735	#N/A	#N/A	#N/A
	553234	-1.67071	9.42239e-06	#N/A	#N/A	#N/A
	439815	-1.67097	0.0047902	#N/A	magnesium ion binding	#N/A
	122808	-1.67439	2.46057e-06	#N/A	DNA binding	#N/A
	568894	-1.67499	3.2487e-05	#N/A	#N/A	#N/A
	466571	-1.67529	0.000196458	#N/A	#N/A	#N/A
	574318	-1.68185	0.00140441	#N/A	#N/A	#N/A
	145990	-1.68196	5.6128e-06	#N/A	#N/A	#N/A
	531569	-1.68452	3.50599e-06	#N/A	#N/A	#N/A
	157937	-1.69379	2.21154e-05	#N/A	#N/A	#N/A
	574878	-1.69402	1.23925e-05	#N/A	catalytic activity	#N/A
	5064	-1.70193	1.56747e-07	#N/A	transporter activity	#N/A
	300521	-1.7058	0.000225016	#N/A	structural molecule activity	#N/A
	453704	-1.70979	0.0122396	#N/A	monooxygenase activity	#N/A
	243837	-1.70995	0.000194608	#N/A	#N/A	#N/A
	63845	-1.71015	0.00499613	#N/A	#N/A	#N/A
	433777	-1.71018	1.43497e-05	#N/A	#N/A	#N/A
	237764	-1.71232	5.39464e-07	#N/A	#N/A	#N/A
	166719	-1.71267	2.54847e-05	#N/A	#N/A	#N/A
	520545	-1.71385	3.6805e-05	#N/A	#N/A	#N/A
	515076	-1.71771	0.00821416	#N/A	#N/A	#N/A
	132058	-1.71803	0.000304294	#N/A	#N/A	#N/A
	242532	-1.7193	9.20132e-07	#N/A	catalytic activity	#N/A
	507434	-1.72365	9.73939e-05	#N/A	#N/A	#N/A
	535897	-1.72528	0.000281706	#N/A	#N/A	#N/A
	438954	-1.72586	0.00166892	#N/A	cation transport	#N/A
	525539	-1.72594	0.003942	#N/A	#N/A	#N/A
	514623	-1.72897	4.96497e-08	#N/A	oxidoreductase activity, acting on paired donors, with incorporation or reduction of molecular oxygen, 2-oxoglutarate as one donor, and incorporation of one atom each of oxygen into both donors	#N/A
	570895	-1.73227	0.00171805	#N/A	#N/A	#N/A
	171078	-1.73239	1.73623e-06	#N/A	#N/A	#N/A
	283517	-1.73252	2.08896e-06	#N/A	#N/A	#N/A
	90969	-1.73314	0.00753731	#N/A	#N/A	#N/A
	111155	-1.73683	0.0114328	#N/A	#N/A	#N/A
	567872	-1.7373	0.000160489	#N/A	#N/A	#N/A
	224395	-1.74456	8.55294e-08	#N/A	diacylglycerol pyrophosphate phosphatase activity	#N/A
	19651	-1.74868	0.0188773	#N/A	#N/A	#N/A
	516459	-1.75033	0.00329718	#N/A	#N/A	#N/A
	343340	-1.75035	1.05284e-06	#N/A	nucleic acid binding	#N/A
	599028	-1.75062	0.0243443	#N/A	#N/A	#N/A
	86413	-1.75258	3.41832e-06	#N/A	protein kinase activity	#N/A
	158941	-1.75364	5.7973e-05	#N/A	#N/A	#N/A
	452124	-1.75756	0.00114082	#N/A	#N/A	#N/A
	553575	-1.76439	1.20169e-07	#N/A	#N/A	#N/A
	478152	-1.76514	0.0106819	#N/A	#N/A	#N/A
	521021	-1.76571	5.90685e-06	#N/A	#N/A	#N/A
	572362	-1.76778	0.000102137	#N/A	regulation of pH	#N/A
	529090	-1.77284	4.64695e-05	#N/A	transcription factor activity	#N/A
	307914	-1.77647	0.000619154	#N/A	catalytic activity	#N/A
	513687	-1.7792	3.1093e-08	#N/A	lipid metabolic process	#N/A
	433177	-1.78114	3.53404e-05	#N/A	#N/A	#N/A
	50178	-1.7918	1.22851e-07	Glycoside Hydrolase Family 18 protein	hydrolase activity, hydrolyzing O-glycosyl compounds	#N/A
	13269	-1.79377	9.30891e-05	#N/A	#N/A	#N/A
	528922	-1.79436	0.00434099	#N/A	catalytic activity	#N/A
	76381	-1.79441	0.000187245	#N/A	#N/A	#N/A
	573251	-1.7957	0.000517808	#N/A	#N/A	#N/A
	475977	-1.79584	8.11529e-05	#N/A	catalytic activity	#N/A
	556611	-1.79731	9.47282e-06	#N/A	#N/A	#N/A
	609397	-1.79734	0.00149718	#N/A	#N/A	#N/A
	282118	-1.79995	1.00864e-09	#N/A	#N/A	#N/A
	450352	-1.80341	0.0350795	#N/A	triacylglycerol lipase activity	#N/A
	280181	-1.80922	0.000157804	#N/A	#N/A	#N/A
	548044	-1.81105	0.00439359	#N/A	DNA binding	#N/A
	192450	-1.81142	2.99398e-05	#N/A	flavin-containing monooxygenase activity	#N/A
	530793	-1.81608	9.68131e-05	#N/A	ion channel activity	#N/A
	527875	-1.821	8.42255e-07	#N/A	#N/A	#N/A
	148600	-1.82253	3.4619e-05	#N/A	transporter activity	#N/A
	157328	-1.82717	6.8939e-07	#N/A	catalytic activity	#N/A
	570020	-1.82819	8.35603e-05	#N/A	#N/A	#N/A
	448903	-1.82834	0.000349028	#N/A	#N/A	#N/A
	87481	-1.82961	0.00367236	#N/A	#N/A	#N/A
	513626	-1.82963	1.90122e-09	#N/A	lipid metabolic process	#N/A
	266932	-1.82989	2.31171e-07	#N/A	catalytic activity	#N/A
	526413	-1.8299	0.0046596	#N/A	#N/A	#N/A
	178976	-1.83018	6.73144e-07	#N/A	#N/A	#N/A
	588019	-1.83191	0.000802792	#N/A	#N/A	#N/A
	127874	-1.83878	2.88821e-05	Glycoside Hydrolase Family 72 protein	#N/A	#N/A
	335957	-1.83918	0.000293575	#N/A	DNA binding	#N/A
	599736	-1.84251	0.000247715	#N/A	#N/A	#N/A
	95400	-1.84762	7.7157e-11	#N/A	#N/A	#N/A
	127495	-1.84776	0.0261365	#N/A	#N/A	#N/A
	143430	-1.8496	0.00164948	Glycoside Hydrolase Family 125 protein	catalytic activity	#N/A
	40689	-1.85127	1.59805e-05	#N/A	#N/A	#N/A
	152901	-1.85176	1.84178e-05	#N/A	#N/A	#N/A
	519261	-1.85298	0.00166206	#N/A	electron transport	#N/A
	147739	-1.85756	9.38418e-05	#N/A	#N/A	#N/A
	301602	-1.85837	0.00146696	#N/A	#N/A	#N/A
	559812	-1.86026	0.0272406	#N/A	#N/A	#N/A
	516605	-1.86359	0.000124525	#N/A	#N/A	#N/A
	588637	-1.86532	0.0306714	#N/A	#N/A	#N/A
	326049	-1.86883	0.00541858	#N/A	catalytic activity	#N/A
	570523	-1.86936	7.30338e-05	#N/A	#N/A	#N/A
	585491	-1.87122	0.000922621	Glycosyltransferase Family 32 protein	glycolipid 6-alpha-mannosyltransferase activity	#N/A
	536167	-1.87894	0.000194608	#N/A	DNA binding	#N/A
	435185	-1.88025	0.00219623	#N/A	#N/A	#N/A
	6998	-1.88077	6.09727e-05	#N/A	#N/A	#N/A
	123668	-1.88422	0.000523376	#N/A	#N/A	#N/A
	451518	-1.88615	0.000607363	#N/A	#N/A	#N/A
	359922	-1.88896	0.0119058	#N/A	peptidyl-prolyl cis-trans isomerase activity	#N/A
	583023	-1.892	2.69914e-05	#N/A	#N/A	#N/A
	535159	-1.89535	0.000200496	#N/A	catalytic activity	#N/A
	13065	-1.89598	1.32326e-07	#N/A	DNA-directed RNA polymerase activity	#N/A
	318657	-1.89744	0.00143845	#N/A	#N/A	#N/A
	481538	-1.89939	0.0032572	Lytic polysaccharide monooxygenase	#N/A	#N/A
	568850	-1.90426	0.0103576	#N/A	#N/A	#N/A
	107835	-1.90453	0.0311931	#N/A	electron transport	#N/A
	508311	-1.91256	9.90775e-06	#N/A	#N/A	#N/A
	569028	-1.91305	5.77928e-06	#N/A	integral to membrane	#N/A
	507405	-1.91454	0.0100498	#N/A	#N/A	#N/A
	530883	-1.91836	0.000580423	#N/A	#N/A	#N/A
	580718	-1.91899	0.006042	#N/A	exo-alpha-sialidase activity	#N/A
	76406	-1.9234	0.00949882	#N/A	#N/A	#N/A
	574410	-1.92415	0.00839156	#N/A	#N/A	#N/A
	430969	-1.92846	1.10753e-05	#N/A	DNA binding	#N/A
	572103	-1.92943	2.23995e-07	#N/A	C-3 sterol dehydrogenase (C-4 sterol decarboxylase) activity	#N/A
	544985	-1.93364	6.72842e-07	#N/A	#N/A	#N/A
	598064	-1.93467	0.0118789	#N/A	transporter activity	#N/A
	337621	-1.93714	0.00501088	#N/A	#N/A	#N/A
	571074	-1.94295	0.000265834	#N/A	protein kinase activity	#N/A
	241918	-1.94433	0.00041066	#N/A	metalloendopeptidase activity	#N/A
	601500	-1.94497	2.18382e-07	#N/A	#N/A	#N/A
	69896	-1.94519	0.000364256	#N/A	#N/A	#N/A
	573385	-1.94686	0.0292805	#N/A	#N/A	#N/A
	569846	-1.95118	0.00779938	#N/A	transcription factor activity	#N/A
	186081	-1.95177	0.000228564	#N/A	#N/A	#N/A
	545568	-1.95443	0.00258247	#N/A	DNA binding	#N/A
	535244	-1.95551	1.73097e-05	#N/A	#N/A	#N/A
	448947	-1.95653	1.49103e-08	#N/A	nucleic acid binding	#N/A
	512312	-1.95696	4.25237e-09	#N/A	catalytic activity	#N/A
	522361	-1.95805	0.004439	#N/A	#N/A	#N/A
	355939	-1.96192	0.000269918	#N/A	#N/A	#N/A
	575576	-1.96246	0.000526427	#N/A	#N/A	#N/A
	113986	-1.96661	0.00447541	#N/A	#N/A	#N/A
	23312	-1.96762	3.98545e-06	#N/A	#N/A	#N/A
	570736	-1.96982	0.00479986	#N/A	#N/A	#N/A
	521155	-1.9705	7.30768e-06	#N/A	#N/A	#N/A
	541201	-1.9731	2.60619e-06	#N/A	#N/A	#N/A
	522890	-1.97811	0.0117911	#N/A	#N/A	#N/A
	156343	-1.98075	2.90139e-05	#N/A	monooxygenase activity	#N/A
	299083	-1.98259	0.000186876	#N/A	#N/A	#N/A
	531099	-1.99029	1.17921e-06	#N/A	#N/A	#N/A
	525702	-1.99052	0.0434059	#N/A	N-acetyltransferase activity	#N/A
	550373	-1.99372	0.0114328	#N/A	#N/A	#N/A
	568192	-1.99581	0.0101224	#N/A	#N/A	#N/A
	541167	-1.99748	7.57545e-06	#N/A	#N/A	#N/A
	155322	-1.99778	0.00229417	Glycosyltransferase Family 2 protein	#N/A	#N/A
	453885	-1.99986	2.4471e-08	#N/A	#N/A	#N/A
	430184	-2.00574	0.00160962	#N/A	#N/A	#N/A
	550392	-2.0065	2.60157e-11	#N/A	#N/A	#N/A
	522669	-2.00764	0.0238726	#N/A	#N/A	#N/A
	546926	-2.00832	1.75619e-05	#N/A	protein binding	#N/A
	556210	-2.01216	2.51475e-05	#N/A	#N/A	#N/A
	531689	-2.02242	0.00279793	#N/A	#N/A	#N/A
	453586	-2.03364	0.0185682	#N/A	#N/A	#N/A
	588985	-2.03843	0.00234549	#N/A	#N/A	#N/A
	515179	-2.03904	0.00874971	#N/A	#N/A	#N/A
	304114	-2.04561	7.97985e-06	#N/A	carboxylesterase activity	#N/A
	311554	-2.05159	0.0132159	#N/A	nucleic acid binding	#N/A
	96971	-2.05428	9.53197e-06	#N/A	#N/A	#N/A
	89830	-2.05583	5.13925e-06	#N/A	#N/A	#N/A
	572556	-2.05629	0.000367291	#N/A	monooxygenase activity	#N/A
	568342	-2.06847	1.80221e-05	#N/A	#N/A	#N/A
	521010	-2.07192	1.60141e-05	#N/A	#N/A	#N/A
	148648	-2.07224	0.00042699	#N/A	#N/A	#N/A
	448719	-2.07452	0.000313896	#N/A	#N/A	#N/A
	574297	-2.07459	3.97807e-10	#N/A	nucleic acid binding	#N/A
	548822	-2.07734	1.08027e-07	Glycoside Hydrolase Family 2 protein	hydrolase activity, hydrolyzing O-glycosyl compounds	#N/A
	554357	-2.08299	0.000941037	#N/A	#N/A	#N/A
	546865	-2.08394	4.9731e-07	#N/A	catalytic activity	#N/A
	44401	-2.08823	5.28354e-08	#N/A	#N/A	#N/A
	526017	-2.0995	0.00252423	#N/A	#N/A	#N/A
	569954	-2.11549	0.00275008	#N/A	#N/A	#N/A
	517299	-2.11564	9.61069e-05	#N/A	#N/A	#N/A
	557348	-2.11788	3.99841e-07	#N/A	catalytic activity	#N/A
	549150	-2.12105	0.000453895	#N/A	#N/A	#N/A
	568360	-2.12127	4.45751e-05	#N/A	#N/A	#N/A
	210871	-2.12698	9.10039e-06	#N/A	#N/A	#N/A
	357446	-2.13196	0.000197413	#N/A	mating-type factor pheromone receptor activity	#N/A
	527540	-2.1427	0.00270703	#N/A	#N/A	#N/A
	557349	-2.14688	3.43114e-07	#N/A	zinc ion binding	#N/A
	579047	-2.15012	0.000137462	#N/A	nucleic acid binding	#N/A
	453965	-2.1535	1.83537e-10	#N/A	#N/A	#N/A
	109374	-2.15881	5.81129e-06	#N/A	catalytic activity	#N/A
	519537	-2.16766	0.0175896	#N/A	#N/A	#N/A
	568466	-2.16938	0.00887633	#N/A	#N/A	#N/A
	364112	-2.17212	1.05919e-06	#N/A	#N/A	#N/A
	49092	-2.17726	2.66678e-11	#N/A	nucleic acid binding	#N/A
	510316	-2.17893	0.0246162	#N/A	#N/A	#N/A
	173601	-2.18193	0.00138272	#N/A	intracellular	#N/A
	573014	-2.18895	2.02866e-07	#N/A	transporter activity	#N/A
	591911	-2.19997	0.000228138	#N/A	electron transport	#N/A
	450676	-2.21128	5.53967e-06	#N/A	#N/A	#N/A
	532462	-2.22042	4.92022e-07	#N/A	#N/A	#N/A
	16281	-2.22076	5.61169e-07	#N/A	transferase activity, transferring groups other than amino-acyl groups	#N/A
	582614	-2.22157	0.000150875	#N/A	#N/A	#N/A
	289791	-2.22448	2.23423e-07	#N/A	#N/A	#N/A
	538799	-2.22769	0.00019503	#N/A	#N/A	#N/A
	573780	-2.22854	3.17623e-06	#N/A	#N/A	#N/A
	105235	-2.23118	5.28415e-05	#N/A	#N/A	#N/A
	432002	-2.2314	4.3963e-09	#N/A	biosynthetic process	#N/A
	30589	-2.23488	0.0002546	#N/A	#N/A	#N/A
	95296	-2.24996	1.00115e-06	#N/A	#N/A	#N/A
	89038	-2.25665	8.94411e-06	#N/A	intracellular	#N/A
	512885	-2.25676	0.01536	#N/A	metabolic process	#N/A
	543313	-2.2613	9.6769e-08	#N/A	#N/A	#N/A
	537750	-2.26563	3.63097e-06	#N/A	catalytic activity	#N/A
	518154	-2.2657	1.96976e-05	Glycoside Hydrolase Family 13 protein	catalytic activity	intracellular alpha-glucosidase
	526225	-2.26843	2.27906e-06	Glycoside Hydrolase Family 47 protein	mannosyl-oligosaccharide 1,2-alpha-mannosidase activity	#N/A
	550851	-2.27368	0.00010316	#N/A	#N/A	#N/A
	601432	-2.27615	0.0081599	#N/A	two-component sensor activity	#N/A
	539463	-2.27644	0.00832694	#N/A	#N/A	#N/A
	511796	-2.28495	9.58917e-05	#N/A	multidrug transport	#N/A
	158285	-2.29587	4.30528e-05	#N/A	nucleic acid binding	#N/A
	512756	-2.29928	3.20717e-10	#N/A	#N/A	#N/A
	569938	-2.29973	1.32326e-07	#N/A	#N/A	#N/A
	445546	-2.30117	1.38324e-06	#N/A	#N/A	#N/A
	530568	-2.30165	0.00054915	#N/A	#N/A	#N/A
	355908	-2.30503	0.000270364	#N/A	#N/A	#N/A
	264092	-2.30791	0.0054138	#N/A	#N/A	#N/A
	424722	-2.31064	4.54963e-06	#N/A	#N/A	#N/A
	523201	-2.3135	0.000172411	#N/A	#N/A	#N/A
	604386	-2.31479	0.0323487	#N/A	#N/A	#N/A
	554279	-2.3173	0.000949343	#N/A	hexokinase activity	#N/A
	542558	-2.32311	2.96777e-07	#N/A	#N/A	#N/A
	451276	-2.3255	0.000614815	#N/A	#N/A	#N/A
	433871	-2.33135	8.1533e-06	#N/A	#N/A	#N/A
	559334	-2.33475	0.00133614	#N/A	#N/A	#N/A
	498572	-2.34561	0.0283421	#N/A	#N/A	#N/A
	609752	-2.35563	0.00784912	#N/A	catalytic activity	#N/A
	286751	-2.3583	0.00072788	#N/A	#N/A	#N/A
	442796	-2.37289	0.011111	#N/A	transporter activity	#N/A
	537778	-2.38311	0.00198622	#N/A	transporter activity	#N/A
	485532	-2.39143	0.0201098	#N/A	#N/A	#N/A
	550355	-2.39381	7.3939e-05	#N/A	#N/A	#N/A
	564151	-2.40101	2.75455e-05	#N/A	transcription factor activity	#N/A
	334753	-2.40623	0.000445765	#N/A	#N/A	#N/A
	305833	-2.40623	0.00012383	#N/A	#N/A	#N/A
	30743	-2.41766	0.00266208	#N/A	#N/A	#N/A
	436315	-2.42232	4.69158e-06	#N/A	#N/A	#N/A
	553066	-2.42275	0.0151193	#N/A	catechol O-methyltransferase activity	#N/A
	579270	-2.42582	0.00296054	#N/A	#N/A	#N/A
	531706	-2.427	0.000562872	#N/A	DNA binding	#N/A
	112999	-2.43009	0.00274095	#N/A	#N/A	#N/A
	576550	-2.43016	0.00040135	#N/A	#N/A	#N/A
	585096	-2.43398	1.94401e-06	#N/A	#N/A	#N/A
	335679	-2.43969	0.000145885	#N/A	#N/A	#N/A
	554043	-2.4441	8.62563e-11	#N/A	nucleotide binding	#N/A
	280130	-2.44595	1.64783e-05	#N/A	#N/A	#N/A
	355889	-2.44671	8.8136e-06	#N/A	transporter activity	high affinity glucose transporter
	531037	-2.45482	4.31604e-05	#N/A	catalytic activity	#N/A
	574441	-2.46519	0.000158149	#N/A	#N/A	#N/A
	519523	-2.46841	3.20928e-09	#N/A	nucleic acid binding	#N/A
	574177	-2.47034	0.000373894	#N/A	mitochondrial envelope	#N/A
	555755	-2.47158	0.00375374	#N/A	#N/A	#N/A
	445904	-2.487	0.00110384	#N/A	#N/A	#N/A
	570806	-2.48902	5.90685e-06	Polysaccharide Lyase Family 1 protein	monooxygenase activity	#N/A
	480137	-2.49038	0.000645976	#N/A	#N/A	#N/A
	568965	-2.51802	2.22726e-05	#N/A	#N/A	#N/A
	558345	-2.51927	0.0106776	#N/A	#N/A	#N/A
	543378	-2.53118	4.111e-07	#N/A	#N/A	#N/A
	213037	-2.5328	0.0130949	#N/A	transcription factor activity	#N/A
	448257	-2.54189	6.564e-06	Laccase-like multicopper oxidase	copper ion binding	#N/A
	303977	-2.54669	0.000367291	#N/A	#N/A	#N/A
	243131	-2.55028	4.14172e-07	#N/A	#N/A	#N/A
	561670	-2.56135	0.00147689	#N/A	catalytic activity	#N/A
	598346	-2.56674	2.46045e-07	#N/A	response to stress	#N/A
	444392	-2.57502	1.09016e-06	#N/A	#N/A	#N/A
	523077	-2.57593	0.00300097	#N/A	#N/A	#N/A
	575524	-2.57743	3.70446e-07	#N/A	#N/A	#N/A
	451244	-2.57972	5.55353e-10	#N/A	GTPase activity	#N/A
	443681	-2.58205	9.90775e-06	#N/A	#N/A	#N/A
	557266	-2.58333	3.71499e-07	#N/A	catalytic activity	#N/A
	73728	-2.58898	5.91363e-10	#N/A	nucleic acid binding	#N/A
	518827	-2.59487	0.000256747	#N/A	two-component sensor activity	#N/A
	65592	-2.60141	9.766e-07	#N/A	#N/A	#N/A
	526858	-2.60228	2.42868e-05	#N/A	#N/A	#N/A
	350885	-2.60362	3.91684e-07	#N/A	transcription factor activity	#N/A
	598903	-2.60418	0.000212221	#N/A	protein kinase activity	#N/A
	266862	-2.62051	0.00106781	#N/A	carnitine O-acetyltransferase activity	#N/A
	53816	-2.63209	1.47878e-06	#N/A	#N/A	#N/A
	447758	-2.63391	1.83043e-07	#N/A	#N/A	#N/A
	111036	-2.64534	4.03979e-07	#N/A	#N/A	#N/A
	554708	-2.65518	7.17319e-05	#N/A	#N/A	#N/A
	569554	-2.66484	0.00292474	#N/A	#N/A	#N/A
	579053	-2.66586	0.000184721	#N/A	#N/A	#N/A
	224665	-2.66976	0.00437417	#N/A	#N/A	#N/A
	441072	-2.67025	1.89806e-06	#N/A	#N/A	#N/A
	338076	-2.67633	1.84322e-05	#N/A	#N/A	#N/A
	442145	-2.67903	0.0136395	#N/A	hemolysis by symbiont of host red blood cells	#N/A
	568026	-2.6876	2.35446e-08	#N/A	#N/A	#N/A
	437260	-2.69094	0.0173337	Glycosyltransferase Family 55 protein	#N/A	#N/A
	223224	-2.69781	3.03595e-05	#N/A	transporter activity	#N/A
	109694	-2.70156	0.0129572	#N/A	mitochondrial envelope	#N/A
	567338	-2.70419	0.000165171	#N/A	#N/A	#N/A
	226771	-2.7067	0.000287488	#N/A	#N/A	#N/A
	575299	-2.72324	0.00372887	#N/A	#N/A	#N/A
	522170	-2.73169	0.000456965	#N/A	#N/A	#N/A
	575630	-2.75605	0.00256958	#N/A	#N/A	#N/A
	555144	-2.75639	0.000229356	#N/A	#N/A	#N/A
	549608	-2.76964	2.87233e-08	Glycoside Hydrolase Family 79 protein	#N/A	extracellular beta-glucuronidase
	65613	-2.7768	0.00040135	#N/A	#N/A	#N/A
	555942	-2.78316	0.000387593	#N/A	DNA binding	#N/A
	242937	-2.7843	5.97206e-06	#N/A	#N/A	#N/A
	514927	-2.78965	0.00355237	#N/A	#N/A	#N/A
	453748	-2.79217	0.000134757	#N/A	exo-alpha-sialidase activity	#N/A
	432352	-2.79776	6.91799e-05	#N/A	#N/A	#N/A
	72404	-2.80745	0.0188785	#N/A	aspartic-type endopeptidase activity	#N/A
	129363	-2.81131	2.3193e-06	#N/A	#N/A	#N/A
	141090	-2.81147	5.1088e-05	#N/A	#N/A	#N/A
	511712	-2.81402	5.48127e-05	#N/A	catalytic activity	#N/A
	545629	-2.82011	0.000262952	#N/A	microtubule motor activity	#N/A
	61329	-2.8281	4.7303e-05	#N/A	#N/A	#N/A
	274942	-2.83009	2.40901e-07	#N/A	DNA binding	#N/A
	526008	-2.84139	3.53758e-11	#N/A	nucleus	#N/A
	227066	-2.85519	1.19011e-11	#N/A	#N/A	#N/A
	527048	-2.85658	5.29878e-05	#N/A	#N/A	#N/A
	437348	-2.87453	1.17375e-07	#N/A	nucleotide binding	#N/A
	571072	-2.88102	8.90152e-10	#N/A	protein kinase activity	#N/A
	573709	-2.88611	6.14554e-06	Glycoside Hydrolase Family 18 protein	#N/A	#N/A
	532764	-2.89343	0.0167387	#N/A	prenyltransferase activity	#N/A
	595893	-2.90103	8.41829e-06	#N/A	#N/A	#N/A
	575231	-2.90563	0.00199401	#N/A	#N/A	#N/A
	203419	-2.91986	7.71707e-06	#N/A	#N/A	#N/A
	434856	-2.9359	5.38357e-06	#N/A	#N/A	#N/A
	563470	-2.94765	8.54889e-06	#N/A	extracellular region	#N/A
	594159	-2.9686	0.000991344	#N/A	#N/A	#N/A
	572631	-2.97856	2.03763e-05	#N/A	#N/A	#N/A
	224408	-2.98076	1.80517e-07	#N/A	electron transport	#N/A
	31905	-2.98841	1.21727e-06	#N/A	#N/A	#N/A
	570060	-2.98907	0.0380491	#N/A	#N/A	#N/A
	525675	-3.0015	0.0010118	#N/A	#N/A	#N/A
	514176	-3.00685	5.97289e-09	#N/A	#N/A	#N/A
	120500	-3.00736	1.73097e-05	Auxilliary Activities Family 12 protein	catalytic activity	#N/A
	438828	-3.01212	2.3193e-06	#N/A	iron ion binding	#N/A
	587457	-3.01441	5.73628e-08	#N/A	#N/A	#N/A
	598036	-3.02497	1.51078e-05	#N/A	#N/A	#N/A
	575285	-3.02507	1.29475e-05	#N/A	DNA-directed RNA polymerase activity	#N/A
	550861	-3.02621	0.00014192	#N/A	#N/A	#N/A
	511722	-3.02832	0.00193183	#N/A	metabolic process	#N/A
	572604	-3.0546	1.5338e-08	#N/A	transporter activity	#N/A
	431072	-3.06196	0.0139378	#N/A	#N/A	#N/A
	278815	-3.06515	5.72337e-12	#N/A	#N/A	#N/A
	174122	-3.06928	5.43051e-06	#N/A	#N/A	#N/A
	513745	-3.0813	3.48619e-06	#N/A	#N/A	#N/A
	149737	-3.08825	1.11171e-08	Glycoside Hydrolase Family 31 protein	subtilase activity	extracellular alpha-glucosidase
	264797	-3.12571	0.000489914	#N/A	hydrolase activity, hydrolyzing O-glycosyl compounds	#N/A
	430649	-3.14328	0.000418993	#N/A	#N/A	#N/A
	568902	-3.14883	0.000814823	#N/A	#N/A	#N/A
	452988	-3.16276	2.20897e-05	#N/A	#N/A	#N/A
	522588	-3.16372	2.97653e-07	#N/A	catalytic activity	#N/A
	278004	-3.17223	1.24576e-10	#N/A	#N/A	#N/A
	521263	-3.17319	2.44855e-06	#N/A	#N/A	#N/A
	46040	-3.18791	0.00172291	Laccase-like multicopper oxidase	protein tyrosine phosphatase activity	#N/A
	570982	-3.22147	1.57211e-07	#N/A	N-acetyltransferase activity	#N/A
	211204	-3.24499	1.69633e-06	Glycoside Hydrolase Family 92 protein	#N/A	#N/A
	274021	-3.26351	1.38324e-06	#N/A	#N/A	#N/A
	571524	-3.26374	4.47839e-05	#N/A	subtilase activity	#N/A
	248551	-3.3318	1.90299e-07	#N/A	#N/A	#N/A
	153298	-3.35895	5.78172e-06	#N/A	#N/A	#N/A
	248839	-3.37001	4.43488e-05	#N/A	#N/A	#N/A
	527729	-3.37157	0.00292474	#N/A	#N/A	#N/A
	431977	-3.39849	0.000265834	#N/A	#N/A	#N/A
	520022	-3.42221	1.81432e-06	#N/A	#N/A	#N/A
	197410	-3.46758	3.3734e-06	Glycoside Hydrolase Family 16 protein	hydrolase activity, hydrolyzing O-glycosyl compounds	#N/A
	551955	-3.46898	0.00176459	#N/A	#N/A	#N/A
	181351	-3.47794	4.1147e-05	#N/A	#N/A	#N/A
	575946	-3.50611	0.000222739	#N/A	electron transport	#N/A
	532434	-3.572	0.000161651	#N/A	transcription factor activity	#N/A
	144769	-3.60137	1.89806e-06	#N/A	#N/A	#N/A
	540421	-3.60162	0.000536832	#N/A	#N/A	#N/A
	432457	-3.60939	6.91991e-08	#N/A	#N/A	#N/A
	498498	-3.60988	0.000398304	#N/A	#N/A	#N/A
	443823	-3.62276	0.000210923	#N/A	#N/A	#N/A
	571082	-3.62357	1.43497e-05	#N/A	#N/A	#N/A
	601174	-3.6806	0.000221805	#N/A	#N/A	#N/A
	304385	-3.68698	8.90152e-10	#N/A	#N/A	#N/A
	545100	-3.70048	1.47924e-07	#N/A	#N/A	#N/A
	350913	-3.7121	0.00964096	#N/A	#N/A	#N/A
	414121	-3.74542	1.80757e-06	#N/A	#N/A	#N/A
	224588	-3.7577	3.74066e-05	#N/A	#N/A	#N/A
	363889	-3.75804	1.01233e-08	#N/A	catalytic activity	#N/A
	199804	-3.77851	0.000144079	#N/A	#N/A	#N/A
	511889	-3.78325	8.05603e-05	#N/A	#N/A	#N/A
	518672	-3.78773	1.52293e-05	#N/A	#N/A	#N/A
	501936	-3.83225	1.1788e-05	#N/A	#N/A	#N/A
	536569	-3.83417	8.97178e-06	#N/A	#N/A	#N/A
	144839	-3.84707	9.19837e-05	#N/A	monooxygenase activity	#N/A
	31002	-3.86143	3.65996e-05	#N/A	#N/A	#N/A
	570130	-3.91699	6.46671e-06	#N/A	#N/A	#N/A
	24837	-3.91952	7.02424e-07	Glycoside Hydrolase Family 2 protein	hydrolase activity, hydrolyzing O-glycosyl compounds	extracellular beta-mannosidase
	235090	-3.96577	0.0037814	#N/A	#N/A	#N/A
	524936	-3.97041	0.00199156	#N/A	monooxygenase activity	#N/A
	59575	-3.99046	2.32898e-06	#N/A	#N/A	#N/A
	311745	-4.00562	3.89115e-08	#N/A	#N/A	#N/A
	572094	-4.07631	8.55285e-06	#N/A	#N/A	#N/A
	437191	-4.1045	7.14047e-10	#N/A	#N/A	#N/A
	570502	-4.1405	0.000323939	#N/A	#N/A	#N/A
	301817	-4.2397	2.35042e-06	#N/A	#N/A	#N/A
	522386	-4.25616	3.03448e-05	#N/A	#N/A	#N/A
	529087	-4.26354	1.86127e-05	#N/A	#N/A	#N/A
	200725	-4.3725	2.82927e-07	#N/A	#N/A	#N/A
	432347	-4.50134	0.00617702	#N/A	#N/A	#N/A
	573117	-4.50634	6.14349e-05	Alcohol oxidase	alcohol metabolic process	#N/A
	602175	-4.54223	3.95932e-05	#N/A	#N/A	#N/A
	523075	-4.56232	8.21501e-05	#N/A	#N/A	#N/A
	350911	-4.58258	0.000144388	#N/A	phosphatidylserine decarboxylase activity	#N/A
	594741	-4.61835	0.00178696	#N/A	#N/A	#N/A
	311707	-4.75374	1.26358e-08	#N/A	#N/A	#N/A
	572345	-4.76913	2.31397e-05	#N/A	monooxygenase activity	#N/A
	365147	-4.87059	1.58853e-05	#N/A	#N/A	#N/A
	287086	-4.95446	0.00621483	#N/A	glucosamine-6-phosphate deaminase activity	#N/A
	441236	-5.07576	1.52071e-05	#N/A	#N/A	#N/A
	291780	-5.0983	1.15328e-09	Auxilliary Activities Family 12 protein	catalytic activity	#N/A
	526188	-5.10618	0.000250999	#N/A	electron transport	#N/A
	195247	-5.14555	0.000100297	#N/A	#N/A	#N/A
	98555	-5.19847	5.91726e-08	#N/A	#N/A	#N/A
	123762	-5.47697	0.000107103	#N/A	#N/A	#N/A
	538763	-5.90063	0.00243727	#N/A	proteolysis	#N/A
	147489	-6.13523	2.03415e-06	#N/A	#N/A	#N/A
	291824	-6.28016	1.71242e-07	#N/A	#N/A	#N/A
	523357	-7.00306	0.00481801	#N/A	#N/A	#N/A
	283423	-7.52504	0.000121355	#N/A	transporter activity	sugar transporter 4
	532907	-8.38013	0.00169321	#N/A	#N/A	#N/A
	273743	-9.80169	5.98924e-10	#N/A	structural constituent of cell wall	#N/A
	588689	-10.992	0.000218978	Glycoside Hydrolase Family 10 protein	hydrolase activity, hydrolyzing O-glycosyl compounds	beta-1,4-endoxylanase

## Sheet: 2C
	JGI protein ID	Okara	Avicel	Soy polysaccharides	Rhamnogalacturonan	Stachyose	Raffinose	Cellobiose	Galactose	Rhamnose	Galacturonic acid	Mannose	Xylose	Arabinose
	432986	4.03108	0.165734	7.65825	5.453	0.906381	-0.314747	0.278542	3.28848	1.12484	3.11871	0.16927	0.290135	4.68355
	490212	4.61414	1.06963	5.28075	2.05617	0.634549	0.926185	1.30299	4.81381	1.309	0.303055	0.127703	1.00313	5.8241
	357033	5.11331	3.69338	6.72723	5.44082	-0.0179833	0.447348	-0.698134	1.10937	0.280286	2.41685	0.0982972	-0.103241	-0.419962
	520753	4.24554	2.85165	5.15202	2.69987	-1.5447	-0.662045	-0.0627406	0.558114	5.05364	6.11731	-1.13415	-0.0839738	1.31678
	530901	4.03013	3.56492	1.92605	1.0169	-1.64278	-3.13525	-1.92959	-2.80969	0.983293	-0.110363	-3.46817	-2.70249	-1.17436
	549776	5.28608	8.83908	0.923394	1.58973	1.0943	-0.545565	2.20718	0.0654692	-0.222638	-1.29498	-0.753318	-5.63112e-05	0.701396
	53068	4.34206	6.71801	-0.102654	-0.346195	-0.378005	-0.490063	0.432987	-0.635816	-0.0215121	-0.874493	-1.32562	-0.665372	-0.650948
	506499	5.08021	7.9026	-0.548026	0.71684	-1.68218	-0.0939442	1.37849	-0.410394	-1.00429	-0.798104	-0.612417	0.60337	-0.278766
	480919	5.05862	8.29292	-0.877128	0.447548	-1.12159	-0.518187	1.33209	-0.553075	0.958191	-0.781709	-0.129619	0.509012	-0.169009
	529794	4.86345	-1.10186	0.578563	1.29548	-2.70287	-0.133471	3.59677	0.259011	0.208946	-0.397442	2.45277	2.04717	-0.169265
	538463	4.58182	-1.35367	-0.0411634	0.787483	-1.7382	-0.347855	2.74526	0.0917204	0.79508	-0.761298	2.00141	1.75297	-0.368542
	3776	4.23227	0.0416236	0.468437	1.05096	-1.29253	-0.115285	2.69022	0.0425169	-0.408789	-0.559895	1.84559	1.7239	0.0891684
	576181	5.25567	-0.57185	0.597374	0.983939	-1.12498	0.107473	2.89225	0.464286	0.793524	0.073065	2.03601	1.92303	0.198342
	528065	4.96113	-0.0996127	0.643555	1.4858	-0.873268	0.210757	3.36639	0.287257	0.288974	-0.12763	2.67487	2.20683	0.221704
	533462	7.45743	-1.08051	-0.482154	3.01701	-2.50832	0.335279	2.7629	-0.448206	-2.19158	-0.682998	3.69486	3.12181	-0.483701
	524191	6.25587	0.0673573	0.961781	3.39131	-2.152	0.901078	4.40323	0.0257783	-1.47586	0.128965	3.56278	2.99419	0.147751
	524189	6.04743	0.488711	1.39236	3.75055	-2.82005	1.00068	4.41623	-0.000620095	-2.04307	-0.0889064	3.44822	3.24802	0.0162899
	527281	5.06144	-0.0225905	0.961819	2.59681	-1.32074	0.651701	3.85675	0.23156	-0.392625	-0.532669	2.96662	2.43215	0.280879
	299215	5.18312	-0.54034	1.04764	2.61403	-2.59174	0.537273	3.48681	-0.0580282	-1.09957	-0.849468	2.74662	2.37734	0.0267272
	479714	4.15735	-0.65872	0.82666	2.46193	-3.05592	0.404759	3.39907	-0.264704	-1.83238	-1.00308	2.62453	2.32249	-0.476122
	164864	4.54123	-0.0478711	0.249441	0.638112	2.40647	0.493339	1.79292	0.705968	4.74205	3.59034	1.57855	1.40015	0.878361
	442209	4.44578	2.84995	1.88356	2.69704	-0.405603	-0.644402	2.24077	0.102727	6.51005	0.485469	0.739128	1.37381	1.36197
	130505	4.5102	-0.111691	-0.833838	-0.614267	-1.63133	-0.815874	-0.0824617	-0.428349	-1.16692	0.264882	-0.0524458	0.440599	-0.269081
	570526	4.73573	-0.020433	0.422909	0.339399	0.0745331	-0.560386	-0.356852	-0.57425	1.69328	0.955352	-0.761889	-0.260452	0.230137
	594518	4.14503	-1.15212	-0.670018	0.718315	-0.474999	0.101044	-1.52159	0.0786522	0.896834	-0.300046	-0.46265	-0.427349	0.15905
	38386	8.79585	1.332	1.67179	2.32782	1.12661	1.09276	1.69675	0.110256	-0.0767628	2.50899	1.56314	0.929735	0.976587
	516864	4.17794	3.91557	0.633816	0.831813	-0.708124	-0.326594	1.54193	-0.262878	0.439372	1.11108	0.569257	0.901819	-0.0852328
	173393	4.54708	-0.231248	0.656058	0.516937	-0.0580794	-0.08798	1.04098	-0.0284169	0.000877885	0.33219	0.988875	0.968394	-0.263268
	356738	4.73665	-0.301943	0.378289	0.832389	0.876605	0.48179	0.766659	0.385736	1.63863	1.83441	0.970406	0.6773	0.332075
	516515	4.42361	0.375222	1.14861	1.48936	0.448644	0.289964	1.89765	0.381077	1.15356	0.677541	1.2355	1.17072	0.673714

## Sheet: 2D
	Pre			Post
	1	2	3	1	2	3
Ara	23.4855	24.4205	25.4165	7.8617	10.5886	11.4509
Gal	50.0029	45.9169	43.8135	23.7821	27.5819	28.6975

## Sheet: 2E
			Cellulase activity (mU/mL)
		1	2	3
	Suc	0.287423	0.213625	-0.0245993
	Avi	37.5792	45.8625	79.9647
	Oka	51.5995	43.3186	45.0187
	Rhg	3.44686	2.67133	3.65494

## Sheet: 2F
			Cellulase activity (mU/mL)
	Pre			Post
	1	2	3	1	2	3
	0.0161579	0	0.0110974	15.5871	14.3505	14.1909
