# Supplementary material for: Neurospora intermedia from a traditional fermented food enables waste-to-food conversion
Source: Nat Microbiol. 2024 Aug 29;9(10):2666–83. doi: 10.1038/s41564-024-01799-3 (PMC11445060; doi:10.1038/s41564-024-01799-3)
Supplement: Supplementary file 6 — Source data. [file 41564_2024_1799_MOESM6_ESM.zip]

Archive with 16 entries (14 files):
- Fig3-sourcedata/
- Fig3-sourcedata/.DS_Store
- __MACOSX/Fig3-sourcedata/._.DS_Store
- Fig3-sourcedata/Fig3-sourcedata-Fig3Btree/
- Fig3-sourcedata/Fig3-sourcedata_numerical.xlsx
- __MACOSX/Fig3-sourcedata/._Fig3-sourcedata_numerical.xlsx
- Fig3-sourcedata/Fig3-sourcedata-Fig3Btree/SUPERMATRIX.partitions
- __MACOSX/Fig3-sourcedata/Fig3-sourcedata-Fig3Btree/._SUPERMATRIX.partitions
- Fig3-sourcedata/Fig3-sourcedata-Fig3Btree/Core_pan_Genome_plot.xlsx
- __MACOSX/Fig3-sourcedata/Fig3-sourcedata-Fig3Btree/._Core_pan_Genome_plot.xlsx
- Fig3-sourcedata/Fig3-sourcedata-Fig3Btree/SUPER_MATRIX.zip
- __MACOSX/Fig3-sourcedata/Fig3-sourcedata-Fig3Btree/._SUPER_MATRIX.zip
- Fig3-sourcedata/Fig3-sourcedata-Fig3Btree/SUPERMATRIX.partitions.contree
- __MACOSX/Fig3-sourcedata/Fig3-sourcedata-Fig3Btree/._SUPERMATRIX.partitions.contree
- Fig3-sourcedata/Fig3-sourcedata-Fig3Btree/readme.txt
- __MACOSX/Fig3-sourcedata/Fig3-sourcedata-Fig3Btree/._readme.txt
