# Supplementary material for: Neurospora intermedia from a traditional fermented food enables waste-to-food conversion
Source: Nat Microbiol. 2024 Aug 29;9(10):2666–83. doi: 10.1038/s41564-024-01799-3 (PMC11445060; doi:10.1038/s41564-024-01799-3)
Supplement: Supplementary file 6 — Source data. [file 41564_2024_1799_MOESM6_ESM.zip › Fig3-sourcedata/Fig3-sourcedata_numerical.xlsx]

## Sheet: Fig 3A
	Strain	Pan genome	Core genome
	1	8417	8417
	1	8399	8399
	1	8393	8393
	1	8410	8410
	1	8420	8420
	1	8401	8401
	1	8379	8379
	1	8333	8333
	1	8338	8338
	1	8425	8425
	1	8333	8333
	1	8374	8374
	1	8392	8392
	1	8376	8376
	1	8409	8409
	1	8341	8341
	1	8326	8326
	1	8344	8344
	1	8391	8391
	1	8317	8317
	1	8400	8400
	2	8734	8013
	2	8689	8053
	2	8723	8094
	2	8717	8093
	2	8799	8000
	2	8740	8062
	2	8733	8014
	2	8708	8103
	2	8735	8110
	2	8481	8171
	2	8712	8013
	2	8711	8007
	2	8708	8083
	2	8743	8025
	2	8736	8066
	2	8733	8051
	2	8726	8024
	2	8440	8275
	2	8781	8018
	2	8733	8061
	2	8726	8001
	3	8926	7879
	3	8969	7912
	3	8889	7949
	3	8810	8034
	3	8945	7904
	3	8942	7914
	3	8876	7958
	3	8921	7931
	3	8921	7993
	3	8931	7912
	3	8929	7955
	3	8957	7895
	3	8941	7917
	3	8945	7981
	3	8826	7999
	3	8977	7895
	3	8973	7888
	3	8953	7898
	3	8869	8034
	3	8926	7903
	3	8967	7907
	4	9027	7893
	4	9081	7891
	4	9027	7919
	4	9095	7848
	4	9013	7878
	4	9030	7941
	4	9014	7887
	4	9071	7888
	4	9032	7887
	4	9062	7910
	4	9012	7924
	4	9031	7938
	4	9079	7863
	4	9064	7884
	4	9051	7925
	4	9103	7852
	4	9014	7905
	4	9022	7932
	4	9122	7882
	4	9013	7957
	4	9080	7874
	5	9201	7826
	5	9151	7886
	5	9211	7834
	5	9237	7828
	5	9201	7835
	5	9154	7871
	5	9208	7815
	5	9177	7862
	5	9166	7840
	5	9215	7817
	5	9222	7818
	5	9175	7839
	5	9180	7843
	5	9179	7870
	5	9249	7819
	5	9152	7839
	5	9105	7868
	5	9175	7853
	5	9268	7799
	5	9207	7828
	5	9211	7852
	6	9272	7826
	6	9254	7840
	6	9359	7775
	6	9225	7817
	6	9325	7808
	6	9324	7786
	6	9317	7773
	6	9277	7822
	6	9381	7795
	6	9336	7787
	6	9319	7798
	6	9161	7867
	6	9259	7820
	6	9316	7781
	6	9368	7772
	6	9309	7794
	6	9232	7819
	6	9296	7786
	6	9270	7815
	6	9270	7819
	6	9368	7785
	7	9384	7777
	7	9297	7814
	7	9384	7772
	7	9438	7761
	7	9403	7770
	7	9285	7816
	7	9429	7746
	7	9468	7771
	7	9370	7773
	7	9409	7754
	7	9460	7754
	7	9425	7753
	7	9408	7759
	7	9443	7749
	7	9415	7757
	7	9474	7754
	7	9396	7774
	7	9461	7745
	7	9361	7798
	7	9385	7775
	7	9348	7788
	8	9501	7740
	8	9514	7743
	8	9538	7756
	8	9478	7752
	8	9458	7750
	8	9445	7764
	8	9529	7743
	8	9514	7730
	8	9534	7736
	8	9489	7755
	8	9486	7741
	8	9506	7750
	8	9467	7761
	8	9543	7735
	8	9446	7772
	8	9387	7772
	8	9432	7748
	8	9467	7760
	8	9555	7727
	8	9471	7759
	8	9481	7759
	9	9492	7761
	9	9551	7710
	9	9546	7732
	9	9522	7727
	9	9613	7712
	9	9533	7726
	9	9614	7721
	9	9600	7719
	9	9481	7756
	9	9557	7729
	9	9519	7730
	9	9557	7725
	9	9557	7727
	9	9521	7728
	9	9592	7713
	9	9493	7733
	9	9527	7734
	9	9585	7717
	9	9535	7737
	9	9560	7724
	9	9524	7736
	10	9667	7694
	10	9635	7726
	10	9570	7739
	10	9689	7696
	10	9623	7710
	10	9650	7709
	10	9636	7714
	10	9662	7700
	10	9663	7712
	10	9604	7716
	10	9652	7702
	10	9611	7729
	10	9629	7716
	10	9658	7706
	10	9643	7715
	10	9645	7706
	10	9601	7729
	10	9664	7701
	10	9636	7706
	10	9655	7686
	10	9651	7711
	11	9597	7704
	11	9726	7691
	11	9611	7706
	11	9576	7725
	11	9639	7698
	11	9662	7694
	11	9687	7688
	11	9685	7695
	11	9671	7694
	11	9722	7696
	11	9659	7687
	11	9679	7703
	11	9710	7689
	11	9634	7696
	11	9618	7716
	11	9613	7712
	11	9670	7704
	11	9631	7676
	11	9691	7691
	11	9647	7701
	11	9632	7704
	12	9655	7711
	12	9712	7694
	12	9694	7693
	12	9708	7680
	12	9708	7680
	12	9665	7673
	12	9697	7684
	12	9665	7685
	12	9744	7680
	12	9677	7691
	12	9677	7687
	12	9705	7682
	12	9738	7668
	12	9702	7701
	12	9638	7692
	12	9731	7680
	12	9730	7681
	12	9683	7701
	12	9730	7676
	12	9726	7678
	12	9646	7709
	13	9757	7667
	13	9747	7686
	13	9744	7678
	13	9684	7694
	13	9759	7685
	13	9744	7669
	13	9711	7679
	13	9683	7686
	13	9681	7685
	13	9721	7666
	13	9742	7675
	13	9762	7688
	13	9713	7692
	13	9712	7688
	13	9677	7681
	13	9733	7683
	13	9770	7672
	13	9732	7679
	13	9681	7686
	13	9704	7691
	13	9704	7669
	14	9693	7682
	14	9760	7684
	14	9752	7675
	14	9758	7676
	14	9747	7667
	14	9725	7690
	14	9738	7674
	14	9721	7679
	14	9755	7673
	14	9744	7649
	14	9726	7694
	14	9775	7663
	14	9763	7671
	14	9746	7657
	14	9769	7651
	14	9754	7666
	14	9757	7681
	14	9749	7673
	14	9760	7671
	14	9775	7673
	14	9778	7651
	15	9737	7674
	15	9768	7678
	15	9777	7670
	15	9790	7672
	15	9795	7667
	15	9779	7657
	15	9755	7654
	15	9808	7679
	15	9794	7668
	15	9750	7687
	15	9725	7678
	15	9752	7654
	15	9781	7666
	15	9738	7677
	15	9786	7663
	15	9796	7662
	15	9778	7670
	15	9802	7666
	15	9804	7658
	15	9757	7661
	15	9791	7658
	16	9758	7653
	16	9846	7644
	16	9819	7652
	16	9798	7663
	16	9803	7645
	16	9773	7653
	16	9823	7663
	16	9775	7670
	16	9779	7657
	16	9804	7669
	16	9823	7653
	16	9800	7660
	16	9834	7652
	16	9776	7640
	16	9804	7654
	16	9835	7649
	16	9815	7646
	16	9825	7640
	16	9756	7652
	16	9817	7659
	16	9794	7653
	17	9779	7668
	17	9835	7653
	17	9804	7632
	17	9798	7659
	17	9863	7639
	17	9813	7656
	17	9866	7642
	17	9865	7634
	17	9790	7667
	17	9851	7627
	17	9837	7645
	17	9860	7644
	17	9854	7654
	17	9819	7651
	17	9802	7667
	17	9795	7644
	17	9843	7651
	17	9854	7643
	17	9769	7667
	17	9833	7638
	17	9859	7633
	18	9853	7622
	18	9865	7629
	18	9858	7641
	18	9841	7644
	18	9824	7643
	18	9842	7639
	18	9827	7627
	18	9801	7646
	18	9885	7629
	18	9883	7629
	18	9891	7631
	18	9890	7625
	18	9856	7638
	18	9870	7632
	18	9876	7629
	18	9879	7626
	18	9834	7635
	18	9833	7642
	18	9919	7627
	18	9838	7635
	18	9846	7639
	19	9840	7622
	19	9875	7636
	19	9917	7623
	19	9866	7639
	19	9866	7636
	19	9869	7634
	19	9843	7643
	19	9876	7620
	19	9893	7635
	19	9838	7633
	19	9908	7627
	19	9878	7631
	19	9887	7628
	19	9831	7625
	19	9836	7636
	19	9894	7638
	19	9852	7625
	19	9894	7624
	19	9868	7634
	19	9849	7638
	19	9856	7638
	20	9829	7636
	20	9909	7619
	20	9872	7628
	20	9870	7626
	20	9902	7622
	20	9843	7626
	20	9895	7629
	20	9898	7624
	20	9885	7622
	20	9833	7620
	20	9856	7634
	20	9882	7623
	20	9851	7636
	20	9911	7621
	20	9849	7631
	20	9888	7626
	20	9862	7640
	20	9854	7615
	20	9888	7629
	20	9845	7616
	20	9835	7624
	21	9920	7620
	21	9929	7617
	21	9943	7610
	21	9883	7606
	21	9875	7606
	21	9886	7604
	21	9941	7615
	21	9912	7621
	21	9961	7606
	21	9891	7624
	21	9939	7615
	21	9916	7612
	21	9916	7606
	21	9948	7617
	21	9943	7610
	21	9911	7617
	21	9898	7617
	21	9896	7613
	21	9884	7628
	21	9898	7622
	21	9865	7624
	22	9915	7617
	22	9899	7599
	22	9947	7608
	22	9967	7608
	22	9926	7615
	22	9923	7617
	22	9935	7596
	22	9954	7608
	22	9930	7601
	22	9937	7610
	22	9908	7621
	22	9944	7613
	22	9983	7608
	22	9880	7604
	22	9971	7603
	22	9926	7610
	22	9938	7605
	22	9919	7610
	22	9941	7615
	22	9916	7617
	22	9890	7602
	23	9957	7594
	23	9933	7594
	23	9962	7610
	23	9962	7596
	23	9965	7592
	23	9904	7602
	23	9990	7611
	23	9985	7605
	23	9938	7608
	23	9992	7596
	23	9975	7607
	23	9918	7594
	23	9972	7591
	23	9927	7604
	23	9951	7613
	23	9943	7596
	23	9939	7610
	23	9944	7592
	23	9940	7615
	23	9953	7601
	23	9928	7612
	24	9960	7607
	24	9948	7605
	24	9984	7584
	24	9992	7599
	24	9949	7609
	24	9996	7594
	24	9980	7588
	24	9953	7585
	24	10004	7606
	24	9928	7592
	24	9989	7599
	24	9952	7601
	24	9980	7599
	24	9951	7597
	24	9975	7591
	24	9957	7587
	24	9961	7601
	24	9972	7599
	24	9990	7603
	24	10013	7604
	24	10008	7594
	25	9983	7586
	25	10002	7585
	25	9999	7579
	25	9974	7583
	25	9953	7589
	25	10008	7602
	25	9960	7594
	25	9953	7597
	25	10019	7584
	25	9994	7595
	25	9977	7599
	25	9972	7583
	25	9973	7588
	25	10010	7590
	25	9980	7584
	25	9981	7600
	25	9996	7597
	25	10014	7585
	25	10000	7596
	25	9982	7585
	25	9987	7582
	26	9961	7584
	26	10008	7586
	26	9988	7588
	26	9988	7582
	26	9967	7587
	26	10003	7594
	26	9963	7588
	26	10013	7591
	26	9989	7583
	26	9982	7585
	26	9995	7582
	26	9966	7581
	26	10008	7578
	26	9961	7590
	26	9994	7580
	26	9999	7581
	26	9974	7601
	26	10013	7585
	26	10006	7588
	26	10023	7582
	26	10023	7581
	27	10002	7579
	27	10028	7576
	27	10028	7577
	27	10007	7586
	27	10012	7576
	27	10018	7581
	27	10046	7574
	27	10047	7577
	27	9968	7589
	27	10025	7582
	27	10020	7584
	27	10035	7590
	27	9982	7580
	27	9978	7584
	27	10024	7577
	27	10033	7586
	27	10046	7588
	27	10028	7578
	27	10033	7576
	27	9974	7586
	27	10000	7585
	28	10035	7575
	28	10042	7574
	28	10013	7580
	28	10007	7584
	28	10041	7574
	28	10049	7572
	28	10010	7576
	28	9998	7579
	28	10049	7572
	28	10026	7572
	28	10019	7581
	28	9997	7577
	28	10044	7571
	28	10046	7573
	28	10036	7575
	28	10037	7576
	28	10031	7576
	28	10043	7577
	28	10042	7572
	28	10033	7571
	28	9999	7575
	29	10049	7571

## Sheet: Fig 3C
							Normalized SNP number
	Locus	Neurospora_intermedia_1785	Neurospora_intermedia_1786	Neurospora_intermedia_1787	Neurospora_intermedia_1791	Neurospora_intermedia_1795	Neurospora_intermedia_1832	Neurospora_intermedia_1938	Neurospora_intermedia_2316	Neurospora_intermedia_2365	Neurospora_intermedia_2557	Neurospora_intermedia_2559	Neurospora_intermedia_2685	Neurospora_intermedia_3194	Neurospora_intermedia_5124	Neurospora_intermedia_5342	Neurospora_intermedia_5642	Neurospora_intermedia_5644	Neurospora_intermedia_6249	Neurospora_intermedia_6263	Neurospora_intermedia_6595	Neurospora_intermedia_7402	Neurospora_intermedia_7426	Neurospora_intermedia_7427	Neurospora_intermedia_7429	Neurospora_intermedia_8761	Neurospora_intermedia_8767	Neurospora_intermedia_8769	Neurospora_intermedia_8793
	0.1	3.40136	3.40136	3.96825	3.96825	6.80272	3.40136	4.53515	9.63719	4.53515	5.10204	1.70068	2.26757	2.83447	3.96825	6.23583	2.83447	1.70068	9.07029	9.07029	2.83447	3.96825	6.80272	3.40136	3.40136	3.40136	9.07029	1.70068	5.10204
	0.2	4.44022	4.12306	4.12306	0.634317	5.70885	4.75737	4.12306	10.1491	4.75737	0.951475	1.58579	1.58579	4.44022	5.70885	3.48874	0.317158	0.634317	9.51475	10.4662	5.07453	4.44022	5.07453	5.39169	4.12306	4.12306	10.4662	0.317158	2.85442
	0.3	6.34921	6.34921	6.34921	6.34921	11.1111	4.7619	7.93651	14.2857	11.1111	9.52381	6.34921	1.5873	9.52381	4.7619	9.52381	7.93651	6.34921	14.2857	12.6984	4.7619	9.52381	7.93651	9.52381	11.1111	9.52381	12.6984	3.1746	1.5873
	0.4	3.14465	3.14465	3.14465	4.71698	3.14465	4.71698	3.14465	4.71698	4.71698	7.86164	7.86164	7.86164	3.14465	3.14465	11.0063	4.71698	6.28931	4.71698	4.71698	3.14465	3.14465	4.71698	3.14465	3.14465	4.71698	4.71698	1.57233	3.14465
	0.5	1.70068	2.55102	3.40136	5.10204	5.95238	2.55102	5.10204	8.5034	5.95238	5.10204	3.40136	5.10204	4.2517	4.2517	5.10204	3.40136	5.95238	6.80272	5.95238	3.40136	5.10204	3.40136	7.65306	6.80272	5.10204	5.95238	3.40136	4.2517
	0.6	5.47046	6.19985	5.47046	1.82349	4.74106	5.10576	5.47046	8.75274	5.10576	2.91758	1.82349	1.82349	6.56455	5.10576	2.55288	1.09409	2.18818	9.48213	7.65864	4.37637	5.47046	5.83516	5.83516	5.83516	6.19985	7.65864	0.729395	2.18818
	0.7	3.22373	3.22373	3.22373	3.22373	3.86847	3.86847	3.22373	7.73694	3.22373	1.93424	1.93424	3.22373	3.86847	3.86847	1.93424	0.644745	1.28949	7.0922	7.0922	3.86847	3.86847	5.15796	3.22373	3.86847	3.22373	6.44745	1.28949	3.22373
	0.8	4.11523	5.48697	5.48697	5.48697	5.48697	9.60219	9.60219	13.7174	6.85871	5.48697	6.85871	2.74348	8.23045	8.23045	13.7174	6.85871	6.85871	13.7174	9.60219	6.85871	8.23045	9.60219	8.23045	6.85871	8.23045	10.9739	4.11523	9.60219
	0.9	7.0306	4.96278	5.78991	1.24069	7.44417	6.61704	5.78991	8.2713	7.0306	0.413565	0.82713	0.413565	7.85773	7.0306	4.13565	1.65426	0.413565	8.2713	7.44417	7.0306	7.0306	7.0306	7.85773	7.44417	7.44417	6.61704	0.413565	4.13565
	0.1	6.80272	4.53515	6.80272	9.07029	4.53515	4.53515	4.53515	11.3379	9.07029	4.53515	6.80272	2.26757	6.80272	4.53515	11.3379	2.26757	2.26757	11.3379	6.80272	4.53515	6.80272	9.07029	4.53515	6.80272	6.80272	6.80272	2.26757	2.26757
	0.11	4.99376	4.99376	4.99376	4.99376	7.49064	6.2422	2.49688	8.73908	8.73908	6.2422	8.73908	4.99376	3.74532	4.99376	3.74532	3.74532	6.2422	8.73908	7.49064	4.99376	4.99376	6.2422	3.74532	3.74532	4.99376	7.49064	1.24844	2.49688
	0.12	7.66802	8.57014	6.31484	1.35318	10.8254	7.66802	6.7659	12.6297	10.8254	2.2553	1.35318	1.80424	11.2765	7.66802	5.41272	1.80424	1.80424	12.6297	13.9829	8.11908	10.8254	11.7276	11.7276	11.2765	11.2765	13.5318	0.45106	4.05954
	0.13	0.63012	1.89036	1.89036	2.52048	3.78072	0.63012	2.52048	4.41084	0.63012	0.63012	1.89036	1.89036	1.26024	0.63012	4.41084	2.52048	1.89036	2.52048	3.78072	0.63012	0.63012	0.63012	1.26024	0.63012	0.63012	3.78072	1.26024	1.89036
	0.14	8.21018	6.56814	8.21018	4.92611	8.21018	9.85222	8.21018	9.85222	11.4943	13.1363	3.28407	4.92611	8.21018	8.21018	4.92611	4.92611	1.64204	9.85222	8.21018	8.21018	9.85222	9.85222	8.21018	8.21018	8.21018	9.85222	1.64204	4.92611
	0.15	7.18591	3.94066	3.94066	1.15902	6.4905	6.25869	3.24525	9.73574	7.41771	0.69541	0.69541	0.463607	6.02689	6.4905	3.01344	0.69541	0.927214	9.04033	8.80853	6.4905	7.18591	7.18591	5.56328	6.4905	6.02689	8.57673	0.463607	3.01344
	0.16	2.90939	2.49377	2.49377	2.07814	2.90939	3.32502	2.90939	4.5719	2.90939	2.07814	2.07814	2.07814	4.15628	3.32502	2.90939	0.415628	1.66251	4.5719	4.5719	2.49377	2.49377	3.74065	4.5719	3.74065	3.74065	4.98753	0.415628	0.831255
	0.17	3.14465	3.14465	3.14465	3.14465	3.14465	3.14465	3.14465	3.14465	3.14465	3.14465	3.14465	3.14465	3.14465	3.14465	3.14465	3.14465	3.14465	3.14465	3.14465	3.14465	3.14465	3.14465	3.14465	3.14465	3.14465	3.14465	3.14465	3.14465
	0.18	3.01205	4.01606	3.51406	0.502008	5.02008	8.03213	3.51406	6.5261	6.5261	2.00803	2.00803	1.50602	6.0241	5.52209	3.01205	1.00402	3.01205	6.5261	7.53012	5.02008	5.52209	4.51807	5.52209	6.0241	7.02811	6.5261	0.502008	2.00803
	0.19	2.53968	2.53968	6.34921	6.34921	7.61905	5.71429	6.34921	8.25397	5.71429	5.71429	7.61905	7.61905	2.53968	3.1746	7.61905	6.34921	6.34921	5.07937	2.53968	6.34921	4.44444	2.53968	6.34921	1.90476	3.1746	4.44444	5.07937	1.26984
	0.2	2.66667	2.66667	2.66667	2.66667	2.66667	2.66667	2.66667	2.66667	2.66667	8	5.33333	8	2.66667	2.66667	16	2.66667	2.66667	2.66667	2.66667	2.66667	2.66667	2.66667	2.66667	2.66667	2.66667	2.66667	2.66667	2.66667
	0.21	4.5186	2.43309	3.47584	1.73792	3.47584	4.86618	4.5186	4.17101	3.47584	0.695169	0.695169	0.347584	4.17101	5.21376	3.12826	1.39034	1.39034	4.17101	5.90893	3.82343	4.86618	3.47584	3.82343	3.82343	4.17101	5.21376	1.04275	2.43309
	0.22	3.33333	3.33333	3.33333	6.66667	3.33333	3.33333	3.33333	3.33333	3.33333	3.33333	3.33333	3.33333	3.33333	3.33333	6.66667	6.66667	3.33333	3.33333	3.33333	3.33333	3.33333	3.33333	3.33333	3.33333	3.33333	3.33333	3.33333	3.33333
	0.23	6.20476	4.82592	7.23888	2.41296	5.17063	7.58359	5.17063	6.54947	5.51534	2.75767	2.75767	2.41296	5.17063	5.86005	4.82592	2.75767	1.37883	7.23888	6.54947	4.1365	5.17063	4.82592	4.82592	4.48121	4.48121	8.96243	0.344709	2.75767
	0.24	9.86701	9.86701	9.43801	0.858001	13.728	10.296	9.43801	11.154	9.00901	0.858001	2.574	1.287	9.43801	9.43801	3.432	1.716	1.287	10.296	10.725	8.15101	13.299	9.43801	10.296	9.86701	9.86701	10.725	0.429	3.003
	0.25	1.0352	1.0352	1.0352	2.07039	3.10559	5.17598	2.07039	3.10559	3.10559	3.10559	3.10559	5.17598	2.07039	1.0352	7.24638	3.10559	6.21118	5.17598	4.14079	1.0352	1.0352	5.17598	1.0352	1.0352	1.0352	2.07039	1.0352	2.07039
	0.26	3.53669	2.65252	4.42087	2.65252	2.65252	2.65252	3.53669	5.30504	7.07339	1.76835	5.30504	2.65252	3.53669	5.30504	5.30504	3.53669	2.65252	5.30504	4.42087	2.65252	4.42087	5.30504	3.53669	4.42087	3.53669	3.53669	0.884173	3.53669
	0.27	2.82486	14.1243	11.2994	2.82486	2.82486	2.82486	2.82486	5.64972	2.82486	2.82486	2.82486	5.64972	2.82486	5.64972	8.47458	2.82486	2.82486	5.64972	5.64972	2.82486	2.82486	2.82486	2.82486	2.82486	2.82486	5.64972	2.82486	2.82486
	0.28	3.15956	5.26593	4.21274	1.57978	3.68615	3.68615	3.15956	6.31912	5.26593	1.05319	1.05319	1.05319	4.21274	4.21274	2.63296	1.05319	0.526593	5.79252	6.31912	3.15956	3.68615	6.31912	4.21274	3.68615	3.68615	6.31912	0.526593	2.10637
	0.29	10.1613	11.4866	10.3822	0.883587	16.1255	11.0448	11.9284	17.8926	11.2657	1.10448	0.662691	1.32538	13.0329	9.94036	4.63883	1.32538	1.32538	18.3344	12.5911	11.0448	9.71946	11.0448	13.4747	13.0329	13.4747	12.3702	0.441794	3.75525
	0.3	6.64452	11.0742	7.75194	3.32226	12.1816	8.85936	5.5371	13.289	14.3965	2.21484	5.5371	4.42968	14.3965	9.96678	6.64452	4.42968	3.32226	11.0742	12.1816	7.75194	14.3965	13.289	13.289	13.289	13.289	12.1816	2.21484	2.21484
	0.31	7.74194	7.31183	6.45161	0.430108	6.45161	6.45161	8.17204	9.03226	5.5914	0.860215	0.430108	1.72043	6.02151	7.74194	0.860215	1.72043	0.860215	9.03226	8.60215	7.31183	5.5914	4.30108	6.45161	6.45161	6.45161	9.03226	0.430108	0.860215
	0.32	11.6129	4.73118	9.89247	2.58065	6.02151	8.17204	8.17204	10.7527	5.16129	2.15054	0.860215	0.430108	6.45161	11.1828	4.73118	0.430108	1.29032	10.7527	10.3226	10.7527	6.02151	5.5914	6.88172	6.45161	6.45161	10.7527	0.430108	2.58065
	0.33	4.97512	4.97512	4.97512	4.97512	4.97512	4.97512	4.97512	4.97512	4.97512	4.97512	4.97512	4.97512	4.97512	4.97512	4.97512	4.97512	4.97512	4.97512	4.97512	4.97512	4.97512	4.97512	4.97512	4.97512	4.97512	4.97512	4.97512	4.97512
	0.34	2.66667	5.33333	2.66667	2.66667	5.33333	2.66667	5.33333	10.6667	5.33333	2.66667	2.66667	2.66667	5.33333	8	5.33333	8	2.66667	10.6667	8	2.66667	5.33333	5.33333	2.66667	2.66667	2.66667	5.33333	2.66667	5.33333
	0.35	4.44444	8.88889	11.1111	13.3333	17.7778	8.88889	8.88889	8.88889	8.88889	6.66667	11.1111	11.1111	11.1111	8.88889	13.3333	8.88889	15.5556	8.88889	11.1111	13.3333	8.88889	6.66667	11.1111	8.88889	6.66667	11.1111	4.44444	8.88889
	0.36	16.4103	19.4872	16.4103	1.02564	11.2821	14.359	19.4872	24.6154	19.4872	3.07692	4.10256	2.05128	7.17949	19.4872	6.15385	4.10256	4.10256	23.5897	22.5641	19.4872	16.4103	12.3077	7.17949	7.17949	8.20513	21.5385	1.02564	2.05128
	0.37	15.1515	12.9068	14.5903	2.24467	22.4467	14.5903	15.7127	21.8855	15.1515	3.367	1.6835	2.24467	17.9574	12.3457	3.367	2.24467	3.367	23.569	20.202	12.3457	20.7632	13.468	17.9574	18.5185	17.9574	20.7632	1.12233	3.367
	0.38	9.839	9.54085	9.2427	0.894454	8.64639	9.839	12.8205	13.1187	9.2427	0.298151	0.298151	0.894454	12.2242	9.2427	2.38521	0.894454	1.78891	13.1187	10.1371	9.2427	10.1371	8.94454	12.5224	11.9261	12.2242	11.3298	0.298151	2.38521
	0.39	8.94855	6.71141	6.71141	6.71141	6.71141	11.1857	6.71141	8.94855	8.94855	6.71141	4.47427	4.47427	6.71141	6.71141	13.4228	6.71141	4.47427	8.94855	8.94855	6.71141	4.47427	4.47427	6.71141	11.1857	8.94855	8.94855	4.47427	6.71141
	0.4	9.61538	7.47863	8.01282	0.534188	7.47863	5.87607	5.34188	11.2179	8.01282	2.13675	3.20513	1.06838	5.87607	8.01282	2.67094	1.60256	2.13675	11.2179	6.41026	6.94444	8.01282	8.01282	5.87607	5.87607	6.41026	10.1496	1.06838	2.67094
	0.41	14.9765	15.8323	10.6975	3.42319	14.1207	17.116	16.2602	18.3997	14.9765	0.855798	2.1395	2.1395	14.1207	14.9765	3.85109	2.1395	2.1395	18.3997	18.8276	15.4044	14.1207	13.6928	13.6928	14.5486	13.6928	17.9718	0.855798	1.7116
	0.42	9.70874	9.70874	8.09061	1.07875	11.3269	8.89968	9.70874	11.5965	11.3269	1.34844	1.34844	0.539374	11.5965	9.16936	2.42718	1.61812	1.34844	11.8662	11.3269	9.43905	9.70874	8.89968	11.5965	11.8662	11.8662	11.3269	0.539374	2.1575
	0.43	8.4108	10.1815	8.85347	0.442674	8.85347	8.85347	6.64011	8.4108	5.75476	1.32802	1.32802	2.21337	7.52545	6.19743	4.42674	1.32802	0.442674	7.96813	8.4108	6.19743	6.19743	6.19743	7.52545	7.08278	7.52545	7.52545	0.885347	3.09872
	0.44	13.1857	13.1857	12.6582	4.21941	15.8228	12.1308	16.3502	13.1857	18.4599	6.32911	5.80169	6.32911	16.3502	13.1857	10.5485	5.27426	6.85654	13.1857	17.9325	14.7679	14.2405	15.2954	16.8776	11.6034	17.9325	15.8228	1.05485	4.74684
	0.45	7.88955	13.8067	7.88955	1.97239	12.8205	19.7239	16.7653	19.7239	15.7791	3.94477	1.97239	2.95858	19.7239	14.7929	5.91716	4.93097	3.94477	16.7653	20.7101	14.7929	18.7377	17.7515	18.7377	19.7239	19.7239	19.7239	1.97239	3.94477
	0.46	19.5059	21.6732	21.2397	0.866927	22.1066	19.0724	19.0724	22.9736	19.5059	0.866927	1.73385	1.30039	20.8062	23.407	4.33463	1.73385	0.433463	22.1066	22.1066	23.407	17.3385	21.2397	20.8062	21.6732	20.3728	22.1066	0.866927	3.46771
	0.47	12.1739	10.1449	15.0725	0.57971	12.1739	10.1449	7.53623	16.8116	15.3623	0.57971	0.57971	0.57971	13.0435	11.0145	2.6087	0.289855	0.57971	17.1014	17.1014	10.7246	8.69565	14.4928	13.0435	13.0435	13.0435	17.1014	0.57971	2.02899
	0.48	6.63604	6.63604	7.1465	1.02093	16.8453	5.61511	5.10465	3.57325	8.6779	2.55232	1.53139	1.02093	8.6779	4.08372	4.59418	2.04186	0.510465	3.57325	4.08372	3.57325	7.65697	14.293	8.6779	9.18836	8.6779	4.59418	0.510465	4.08372
	0.49	11.7786	11.7786	12.1712	1.57048	14.1343	9.03023	10.6007	11.3859	13.7417	1.17786	1.57048	2.35571	9.81547	10.6007	4.31881	2.35571	3.14095	11.3859	10.9933	10.6007	12.9564	10.6007	9.81547	10.6007	9.81547	11.3859	0.785238	1.96309
	0.5	16.3112	13.8018	20.9118	1.67294	13.8018	15.0565	15.8929	18.8206	15.0565	3.34588	2.50941	1.25471	17.5659	12.9653	4.18235	3.34588	1.67294	18.4023	17.5659	12.5471	9.61941	9.61941	16.7294	17.5659	17.9841	17.1476	0.83647	2.92765
	0.51	28.5878	22.8702	22.8702	4.00229	2.28702	17.1527	28.5878	14.8656	25.729	1.14351	4.00229	1.71527	17.7244	17.7244	10.8634	1.71527	1.71527	16.0091	17.7244	12.0069	21.7267	25.729	24.0137	18.8679	14.2939	20.0114	0.571755	8.00457
	0.52	14.756	12.4858	8.70223	0.756716	13.6209	18.5395	17.0261	15.891	11.7291	1.89179	1.13507	1.13507	10.9724	14.756	3.02686	1.89179	1.13507	15.5127	15.5127	14.756	12.8642	13.2425	10.9724	10.9724	10.9724	15.5127	0.756716	3.40522
	0.53	13.6865	7.94702	13.6865	3.09051	16.777	14.128	13.6865	10.1545	14.128	2.64901	1.766	3.53201	12.362	12.8035	3.09051	1.766	2.20751	11.479	11.9205	13.6865	13.245	15.011	11.479	12.362	11.479	10.1545	0.441501	1.766
	0.54	6.90846	10.9384	6.33276	2.30282	6.33276	6.90846	5.75705	14.3926	7.48417	2.30282	1.15141	1.15141	6.33276	7.48417	2.87853	1.15141	2.87853	13.2412	11.5141	7.48417	6.33276	9.21128	6.33276	6.90846	6.90846	11.5141	0.575705	1.72712
	0.55	6.84932	9.13242	9.13242	5.70776	6.84932	6.84932	10.274	9.13242	10.274	3.42466	3.42466	5.70776	7.99087	10.274	4.56621	4.56621	3.42466	7.99087	9.13242	11.4155	10.274	5.70776	7.99087	7.99087	6.84932	6.84932	1.14155	2.28311
	0.56	12.3916	9.91326	16.7286	3.71747	13.0112	10.5328	19.2069	19.2069	8.6741	1.85874	0.619579	1.23916	13.0112	13.6307	4.95663	1.85874	0.619579	19.8265	20.4461	12.3916	10.5328	13.0112	12.3916	12.3916	11.772	19.2069	0.619579	3.09789
	0.57	14.0287	23.1778	15.2486	0.914913	12.1988	13.4187	12.1988	13.4187	11.2839	0.914913	0.304971	0.304971	13.1138	12.8088	4.26959	0.914913	0.914913	13.1138	13.7237	13.4187	14.6386	13.1138	12.5038	12.8088	12.5038	13.4187	0.304971	4.26959
	0.58	13.1291	12.3997	19.6937	0.729395	11.6703	11.6703	13.8585	13.8585	13.1291	2.18818	0.729395	1.45879	11.6703	13.8585	3.64697	4.37637	3.64697	13.1291	12.3997	14.5879	13.8585	9.48213	12.3997	11.6703	11.6703	13.1291	1.45879	4.37637
	0.59	23.4467	23.4467	25.0098	4.29855	27.7452	25.7913	25.7913	34.3884	27.3544	1.95389	1.95389	1.56311	23.4467	21.8835	5.08011	2.73544	2.73544	34.3884	33.9977	21.8835	33.2161	28.136	23.4467	24.2282	23.4467	27.7452	0.781555	2.73544
	0.6	20.1049	17.4825	19.2308	1.74825	22.1445	21.5618	15.1515	21.2704	21.2704	2.03963	1.74825	2.91375	18.648	21.2704	7.86713	2.331	1.74825	22.1445	21.2704	19.8135	20.1049	20.979	18.3566	18.3566	18.648	19.8135	1.1655	5.24476
	0.61	14.9177	21.0905	22.6337	2.05761	13.8889	20.5761	18.0041	21.6049	18.5185	1.54321	1.54321	3.08642	16.4609	13.8889	2.05761	3.08642	2.57202	20.0617	20.0617	13.3745	16.9753	20.5761	16.9753	15.9465	15.9465	21.0905	1.02881	3.60082
	0.62	4.4044	5.20521	3.6036	2.002	2.8028	3.8038	12.8128	4.4044	2.8028	2.4024	1.4014	2.002	3.2032	4.8048	3.2032	2.002	1.4014	4.004	4.004	3.6036	2.6026	4.4044	3.6036	3.2032	3.2032	4.004	0.600601	3.003
	0.63	4.38596	4.38596	3.28947	2.74123	3.28947	4.93421	2.74123	3.28947	4.93421	2.19298	2.19298	2.74123	3.83772	4.38596	3.28947	2.19298	1.64474	3.83772	3.28947	2.74123	3.28947	2.74123	4.93421	4.38596	4.38596	3.28947	1.09649	1.64474
	0.64	9.65108	12.2494	5.19673	1.48478	12.2494	12.2494	8.53749	18.1886	13.7342	2.59837	2.22717	2.59837	8.90869	13.7342	4.82554	2.96956	2.59837	18.1886	17.8174	14.8478	6.31032	16.7038	8.1663	8.53749	8.53749	17.4462	0.371195	2.96956
	0.65	23.2338	18.4922	23.2338	2.37079	22.7596	22.7596	22.7596	25.6046	23.2338	1.42248	1.89663	0.474158	22.7596	23.7079	4.74158	0.948317	0.474158	25.1304	25.1304	24.6562	23.7079	20.863	23.2338	22.7596	23.2338	26.0787	0.474158	4.26743
	0.66	5.12821	6.15385	8.71795	2.05128	7.17949	7.69231	8.20513	9.23077	7.69231	1.02564	2.5641	1.53846	8.20513	9.23077	4.10256	2.05128	1.53846	7.17949	6.66667	8.71795	6.15385	5.64103	7.69231	7.69231	7.69231	6.66667	1.53846	3.07692
	0.67	13.5364	15.9052	14.5516	1.01523	10.8291	16.9205	17.5973	14.2132	13.8748	0.676819	0.676819	1.35364	12.1827	17.2589	2.03046	1.35364	1.69205	13.198	14.2132	17.2589	9.81387	16.5821	12.1827	12.1827	12.1827	13.8748	0.338409	1.01523
	0.68	16.9389	24.1984	17.5439	3.0248	18.1488	13.9141	19.3587	23.5935	13.9141	1.20992	1.81488	1.20992	21.7786	20.5687	2.41984	1.20992	1.20992	22.9885	24.8034	20.5687	19.9637	18.7538	19.9637	20.5687	19.9637	23.5935	1.81488	2.41984
	0.69	22.0588	13.8889	15.5229	4.08497	20.4248	29.4118	22.0588	24.5098	30.2288	1.63399	3.26797	1.63399	24.5098	22.8758	5.71895	1.63399	4.08497	24.5098	23.6928	23.6928	31.8627	28.5948	25.3268	24.5098	22.0588	22.0588	1.63399	4.90196
	0.7	7.27802	7.27802	8.73362	5.82242	10.1892	7.27802	8.73362	13.1004	10.1892	8.73362	4.36681	13.1004	5.82242	8.73362	2.91121	2.91121	2.91121	11.6448	8.73362	5.82242	11.6448	8.73362	7.27802	5.82242	5.82242	10.1892	1.4556	2.91121
	0.71	3.98936	4.87589	3.5461	1.32979	4.43262	7.0922	3.5461	10.195	5.31915	3.10284	0.886525	1.77305	3.98936	3.98936	4.87589	1.32979	2.21631	9.75177	10.195	3.5461	5.76241	4.43262	3.98936	3.5461	3.5461	11.5248	0.443262	3.5461
	0.72	11.6959	12.4269	13.4016	1.21832	11.2086	10.9649	12.1832	11.6959	11.9396	1.21832	1.21832	1.21832	11.4522	11.4522	3.16764	0.730994	1.70565	11.6959	11.6959	11.4522	12.9142	14.3762	12.6706	11.4522	11.6959	11.6959	0.487329	1.94932
	0.73	23.6124	19.6259	20.2392	0.919963	26.0656	20.8525	19.9325	23.6124	22.3858	1.22662	1.53327	0.919963	22.0791	20.5458	5.82643	1.83993	2.14658	23.3057	22.6924	19.6259	24.839	22.6924	23.6124	22.3858	22.3858	22.9991	1.53327	3.67985
	0.74	13.1363	19.7044	17.2414	4.92611	18.8834	13.1363	18.0624	20.5255	22.1675	6.56814	4.92611	4.10509	20.5255	18.0624	4.92611	1.64204	4.92611	17.2414	19.7044	17.2414	16.4204	23.8095	14.7783	25.4516	17.2414	18.0624	4.10509	6.56814
	0.75	17.9641	23.9521	26.9461	2.99401	24.9501	23.9521	24.9501	27.9441	27.9441	1.99601	1.99601	1.99601	22.9541	20.9581	2.99401	1.99601	1.99601	27.9441	27.9441	20.9581	23.9521	18.9621	22.9541	23.9521	23.9521	26.9461	0.998004	2.99401
	0.76	12.1816	13.289	19.3798	2.76855	11.0742	14.3965	15.5039	18.2724	13.289	2.76855	2.76855	3.32226	14.3965	11.6279	4.98339	3.32226	3.32226	16.0576	15.5039	11.6279	15.5039	11.6279	15.5039	12.1816	13.289	13.8427	0.55371	3.87597
	0.77	15.5528	15.1324	10.929	2.94241	15.9731	14.2917	8.82724	23.119	16.3934	2.94241	2.94241	5.04414	18.9155	22.2783	7.5662	2.52207	2.52207	18.9155	18.9155	18.9155	7.5662	6.72551	6.72551	13.8714	13.451	17.2341	0.840689	3.7831
	0.78	16.5094	15.3302	14.1509	3.14465	16.1164	16.1164	16.5094	14.544	14.9371	3.53774	3.93082	2.75157	14.9371	16.1164	4.71698	4.71698	3.93082	15.7233	15.3302	16.5094	15.7233	17.2956	15.7233	16.5094	14.9371	15.7233	0.393082	1.57233
	0.79	16.4399	18.1406	11.3379	1.70068	14.7392	14.1723	14.7392	10.771	13.0385	1.70068	3.40136	0.566893	9.63719	10.2041	1.13379	3.40136	1.13379	11.3379	10.771	8.5034	10.2041	12.4717	10.2041	11.3379	11.3379	11.3379	1.70068	1.13379
	0.8	18.5185	24.2165	19.943	4.2735	24.2165	21.3675	22.792	28.49	32.7635	2.849	1.4245	2.849	21.3675	32.7635	5.69801	5.69801	4.2735	31.339	27.0655	28.49	17.094	15.6695	17.094	25.641	24.2165	25.641	1.4245	2.849
	0.81	14.5754	16.4766	19.0114	1.90114	12.0406	11.4068	15.2091	15.8428	14.5754	3.16857	1.90114	1.90114	15.2091	13.9417	2.53485	2.53485	1.90114	16.4766	15.8428	13.9417	12.0406	10.7731	12.0406	19.0114	19.0114	15.2091	0.633714	1.26743
	0.82	10.8696	6.52174	7.97101	3.62319	10.8696	8.69565	9.42029	16.6667	13.0435	2.89855	1.44928	0.724638	13.0435	10.8696	2.89855	1.44928	1.44928	17.3913	15.942	10.8696	15.2174	16.6667	15.2174	10.8696	10.8696	15.942	0.724638	2.89855
	0.83	16.7046	12.9081	13.6674	3.03721	15.9453	12.1488	13.6674	17.4639	12.1488	3.03721	0.759301	0.759301	12.1488	15.9453	5.31511	3.03721	3.79651	20.5011	18.9825	15.9453	11.3895	15.186	12.9081	13.6674	15.9453	18.9825	2.2779	3.03721
	0.84	4.83092	4.83092	4.83092	4.83092	4.83092	4.83092	4.83092	4.83092	4.83092	4.83092	4.83092	4.83092	4.83092	4.83092	19.3237	4.83092	4.83092	4.83092	4.83092	4.83092	4.83092	4.83092	4.83092	4.83092	4.83092	4.83092	4.83092	4.83092
	0.85	9.62696	6.01685	2.40674	4.81348	8.42359	8.42359	2.40674	8.42359	10.8303	6.01685	4.81348	3.61011	4.81348	4.81348	4.81348	2.40674	3.61011	12.0337	9.62696	4.81348	8.42359	9.62696	9.62696	8.42359	8.42359	8.42359	1.20337	4.81348
	0.86	12.2324	3.0581	6.11621	3.0581	9.17431	9.17431	9.17431	3.0581	15.2905	3.0581	3.0581	3.0581	3.0581	3.0581	9.17431	3.0581	3.0581	12.2324	3.0581	3.0581	15.2905	9.17431	3.0581	3.0581	3.0581	3.0581	3.0581	9.17431
	0.87	11.1111	12.2222	13.3333	2.22222	13.3333	10	8.88889	12.2222	15.5556	1.11111	2.22222	2.22222	14.4444	13.3333	2.22222	4.44444	2.22222	12.2222	11.1111	13.3333	10	13.3333	10	12.2222	12.2222	13.3333	1.11111	1.11111
	0.88	21.9298	11.4035	14.9123	3.50877	12.2807	12.2807	15.7895	20.1754	17.5439	3.50877	5.26316	10.5263	16.6667	19.2982	7.89474	6.14035	8.77193	21.0526	19.2982	19.2982	14.9123	14.9123	16.6667	16.6667	14.9123	20.1754	1.75439	4.38596
	0.89	20.9524	17.7778	20.3175	1.90476	21.5873	17.7778	17.1429	12.0635	20.9524	1.90476	2.53968	1.26984	18.4127	19.6825	5.07937	1.90476	2.53968	11.4286	11.4286	19.6825	11.4286	9.52381	10.7937	11.4286	10.7937	11.4286	0.634921	4.44444
	0.9	12.8558	15.6107	11.0193	3.67309	19.2837	18.3655	15.6107	10.101	17.4472	1.83655	3.67309	4.59137	12.8558	11.0193	4.59137	4.59137	2.75482	11.0193	11.0193	11.0193	12.8558	20.202	11.9376	25.7117	23.8751	11.0193	0.918274	4.59137
	0.91	24.478	19.4384	23.0382	5.0396	16.5587	20.8783	23.0382	19.4384	24.478	4.31965	0.719942	2.15983	21.5983	23.0382	4.31965	2.87977	0.719942	19.4384	18.7185	23.0382	23.7581	24.478	23.7581	23.7581	23.0382	19.4384	0.719942	2.15983
	0.92	10.0541	10.0541	9.28074	4.64037	11.6009	10.0541	9.28074	16.2413	10.0541	4.64037	2.32019	2.32019	9.28074	9.28074	4.64037	2.32019	3.09358	15.4679	15.4679	12.3743	13.1477	7.73395	12.3743	14.6945	13.1477	14.6945	1.54679	3.86698
	0.93	3.1746	6.34921	3.1746	9.52381	3.1746	3.1746	3.1746	3.1746	3.1746	3.1746	3.1746	3.1746	3.1746	3.1746	12.6984	3.1746	3.1746	3.1746	3.1746	3.1746	3.1746	3.1746	9.52381	3.1746	3.1746	3.1746	3.1746	3.1746
	0.94	6.48508	10.3761	5.18807	5.18807	6.48508	10.3761	15.5642	15.5642	18.1582	5.18807	9.07912	5.18807	7.7821	7.7821	7.7821	6.48508	6.48508	10.3761	7.7821	7.7821	5.18807	11.6732	9.07912	9.07912	2.59403	11.6732	1.29702	5.18807
	0.95	11.8203	11.8203	11.8203	2.36407	10.6383	12.4113	13.5934	10.0473	17.1395	0.591017	1.18203	2.95508	11.2293	11.2293	2.36407	1.18203	2.36407	10.6383	11.2293	11.2293	12.4113	12.4113	12.4113	12.4113	14.7754	10.6383	0.591017	1.77305
	0.96	21.5517	25.8621	14.3678	5.74713	22.9885	11.4943	24.4253	24.4253	22.9885	2.87356	8.62069	5.74713	22.9885	15.8046	10.0575	5.74713	2.87356	22.9885	21.5517	15.8046	18.6782	24.4253	20.1149	18.6782	25.8621	24.4253	1.43678	7.18391
	0.97	15.0632	13.6054	14.5773	2.42954	16.5209	16.035	16.035	17.4927	12.1477	2.91545	1.45773	2.91545	15.5491	15.0632	7.28863	2.91545	1.45773	17.9786	17.4927	14.0914	12.6336	12.1477	12.6336	12.6336	16.5209	16.035	0.485909	3.88727
	0.98	17.1569	14.7059	16.6667	1.96078	14.7059	12.2549	19.6078	15.6863	23.5294	0.980392	1.47059	1.96078	18.6275	17.6471	4.90196	1.96078	0.980392	20.098	14.7059	14.2157	24.5098	16.1765	23.0392	22.549	21.0784	12.7451	0.490196	2.94118
	0.99	18.3959	18.3959	16.9242	1.47167	17.66	16.9242	25.7542	23.5467	21.3392	1.47167	2.94334	4.41501	15.4525	16.9242	7.35835	1.47167	4.41501	24.2826	22.8109	17.66	22.0751	17.66	21.3392	22.8109	21.3392	24.2826	0.735835	5.88668
	0.1	2.0284	5.40906	2.0284	1.35227	4.0568	6.08519	5.40906	6.76133	5.40906	1.35227	2.70453	2.70453	6.76133	6.08519	5.40906	2.0284	3.38066	6.08519	6.08519	7.43746	7.43746	5.40906	6.76133	6.08519	5.40906	5.40906	0.676133	3.38066
	0.101	6.49954	7.89229	9.7493	1.85701	10.2136	12.5348	9.7493	11.1421	9.7493	0.928505	1.85701	1.39276	8.8208	10.2136	4.64253	1.39276	1.39276	12.0706	10.2136	9.7493	9.7493	10.6778	9.7493	9.28505	11.6063	10.6778	0.928505	3.24977
	0.102	2.05761	2.05761	2.05761	4.11523	4.11523	2.05761	2.05761	2.05761	2.05761	2.05761	4.11523	4.11523	2.05761	2.05761	6.17284	2.05761	2.05761	4.11523	2.05761	4.11523	2.05761	2.05761	2.05761	2.05761	2.05761	2.05761	2.05761	2.05761
	0.103	15.7534	22.8311	19.6347	1.14155	14.6119	13.9269	21.6895	21.9178	14.8402	0.913242	0.684932	0.913242	23.2877	14.1553	11.4155	1.82648	0.684932	21.2329	21.9178	20.0913	14.3836	23.0594	14.6119	14.3836	16.6667	22.6027	0.22831	9.36073
	0.104	21.1248	15.3635	15.9122	1.64609	17.8326	17.0096	20.0274	22.7709	15.3635	1.09739	1.09739	1.37174	18.93	15.9122	10.1509	0.548697	1.09739	23.0453	22.4966	15.0892	18.6557	14.8148	19.4787	20.5761	17.8326	22.2222	0.548697	7.13306
	0.105	21.978	21.978	18.9255	2.442	18.315	21.3675	20.757	12.8205	26.2515	2.442	1.8315	2.442	20.1465	21.3675	4.2735	1.8315	2.442	13.431	12.8205	20.1465	20.757	20.1465	20.757	20.757	24.42	12.8205	0.610501	4.884
	0.106	20.7715	23.7389	29.6736	1.97824	28.6845	27.6954	23.7389	29.6736	35.6083	0.98912	1.97824	2.96736	17.8042	32.6409	16.815	1.97824	0.98912	28.6845	25.7171	27.6954	26.7062	22.7498	26.7062	27.6954	24.728	25.7171	0.98912	5.93472
	0.107	20.202	26.1438	23.7671	2.97089	26.1438	21.3904	20.202	21.3904	24.3613	2.37671	2.37671	3.56506	23.1729	20.202	8.91266	2.97089	0.594177	20.7962	21.3904	20.202	23.1729	27.9263	23.1729	24.3613	27.3321	21.3904	2.97089	7.7243
	0.108	9.87654	11.1111	20.9877	3.29218	21.3992	7.40741	24.6914	23.8683	25.9259	4.11523	2.88066	4.11523	9.0535	22.2222	16.4609	4.11523	2.88066	24.2798	25.1029	21.3992	20.5761	25.9259	20.9877	20.5761	25.9259	23.4568	16.4609	16.4609
	0.109	6.44567	17.4954	1.84162	3.68324	8.28729	8.28729	22.0994	14.733	19.337	5.52486	4.60405	5.52486	10.1289	21.1786	15.6538	7.36648	6.44567	16.5746	12.8913	16.5746	8.28729	26.7035	7.36648	7.36648	17.4954	11.9705	10.1289	11.0497
	0.11	12.0805	13.4228	11.6331	3.57942	11.6331	12.528	15.2125	15.66	16.1074	4.02685	4.47427	4.02685	13.4228	12.9754	10.7383	4.47427	4.47427	15.2125	15.2125	12.9754	14.3177	15.66	17.0022	15.66	16.5548	12.0805	5.36913	4.9217
	0.111	14.5349	3.87597	4.84496	1.93798	14.5349	2.90698	5.81395	17.4419	3.87597	1.93798	1.93798	3.87597	4.84496	5.81395	3.87597	4.84496	2.90698	14.5349	13.5659	3.87597	12.5969	10.6589	12.5969	12.5969	12.5969	14.5349	1.93798	1.93798
	0.112	3.90843	7.25851	4.46678	1.11669	4.46678	5.02513	7.81686	7.81686	4.46678	2.79174	0.558347	2.23339	7.81686	7.81686	3.35008	1.11669	0.558347	7.81686	7.25851	8.37521	6.70017	5.02513	6.70017	7.25851	4.46678	8.37521	2.79174	2.79174
	0.113	9.98752	6.2422	6.2422	3.74532	8.73908	8.73908	4.99376	9.98752	9.98752	4.99376	1.24844	3.74532	8.73908	6.2422	1.24844	4.99376	1.24844	7.49064	7.49064	7.49064	6.2422	3.74532	6.2422	6.2422	7.49064	6.2422	1.24844	1.24844
	0.114	13.1381	10.1351	10.8859	1.87688	13.5135	12.7628	15.3904	12.7628	13.8889	1.5015	0.375375	1.87688	10.8859	12.012	3.003	1.12613	0.375375	14.6396	11.2613	12.012	12.012	12.012	12.012	12.012	16.1411	14.6396	3.003	3.75375
	0.115	11.29	9.06904	12.7707	0.555247	9.80937	13.3259	12.4005	10.7348	10.5497	0.555247	1.11049	0.740329	9.99445	12.4005	3.1464	1.11049	0.925412	10.7348	9.80937	12.4005	15.5469	11.29	15.732	15.732	12.7707	10.9199	2.40607	2.40607
	0.116	10.5525	9.31099	9.93172	1.8622	11.1732	10.5525	12.4146	11.7939	17.3805	1.24146	1.24146	4.34513	11.7939	12.4146	4.96586	3.10366	1.24146	9.93172	10.5525	11.1732	13.6561	10.5525	13.6561	13.6561	14.2768	9.93172	4.34513	3.72439
	0.117	8.93655	7.14924	6.25559	4.46828	16.9794	12.5112	5.36193	4.46828	11.6175	8.0429	9.83021	5.36193	14.2985	8.0429	8.93655	1.78731	7.14924	5.36193	7.14924	8.93655	4.46828	14.2985	9.83021	8.93655	9.83021	8.0429	4.46828	4.46828
	0.118	18.1818	13.4199	16.8831	3.0303	13.4199	10.3896	3.8961	4.7619	14.7186	0.865801	0.4329	0.865801	12.5541	17.316	3.0303	0.4329	0.4329	3.8961	3.4632	17.316	6.92641	15.5844	8.22511	6.92641	2.5974	5.62771	0.4329	2.1645
	0.119	23.1788	26.1221	24.6505	1.10375	28.3297	17.66	25.7542	22.8109	27.9617	1.10375	0.367918	1.83959	24.6505	26.1221	6.62252	1.47167	1.47167	20.9713	22.8109	26.858	23.9146	26.1221	22.0751	24.2826	27.5938	17.66	0.735835	6.62252
	0.12	12.0177	12.0177	12.0177	1.89753	10.7527	10.7527	12.6502	12.6502	8.85515	3.16256	2.53004	2.53004	13.9152	13.9152	6.95762	3.16256	1.26502	12.6502	12.6502	14.5478	12.0177	9.48767	10.7527	10.7527	13.2827	11.3852	2.53004	3.16256
	0.121	21.9204	17.8699	17.1551	0.714796	18.823	16.6786	18.1082	18.5847	22.8735	0.953062	0.238265	0.714796	30.498	16.9168	6.9097	1.66786	0.953062	19.776	19.0612	17.3934	17.3934	17.8699	17.8699	17.1551	22.8735	15.9638	0.238265	6.43317
	0.122	3.04878	4.06504	5.0813	2.03252	1.01626	1.01626	6.09756	3.04878	8.13008	6.09756	6.09756	7.11382	4.06504	3.04878	5.0813	4.06504	4.06504	4.06504	5.0813	5.0813	3.04878	8.13008	4.06504	2.03252	2.03252	3.04878	1.01626	3.04878
	0.123	14.4928	13.214	10.6564	1.27877	15.3453	11.0827	11.0827	11.0827	7.67263	1.27877	0.426257	0.852515	9.37766	11.0827	3.41006	1.27877	1.27877	10.6564	11.509	10.2302	10.2302	12.3615	10.6564	11.0827	14.0665	12.7877	0.426257	4.26257
	0.124	14.8148	12.6984	12.6984	5.29101	14.8148	15.873	13.7566	4.2328	14.8148	2.1164	3.1746	3.1746	14.8148	10.582	7.40741	3.1746	5.29101	2.1164	3.1746	11.6402	19.0476	14.8148	19.0476	19.0476	10.582	5.29101	1.0582	2.1164
	0.125	20.1661	21.7477	20.9569	0.395413	21.3523	22.5386	20.9569	23.7248	17.7936	0.790826	1.18624	0.790826	16.6074	18.5844	1.18624	0.395413	0.790826	23.3294	24.1202	15.0257	18.5844	20.1661	18.5844	18.9798	20.9569	22.934	0.395413	1.18624
	0.126	14.862	15.3928	18.0467	2.65393	16.9851	18.0467	17.5159	29.724	19.6391	2.65393	2.12314	2.65393	20.1699	15.9236	4.77707	1.59236	2.12314	29.724	30.2548	16.4544	16.9851	18.0467	16.4544	16.4544	21.2314	30.7856	0.530786	3.7155
	0.127	19.411	14.7256	18.7416	1.33869	18.7416	16.0643	13.3869	31.4592	16.7336	1.33869	2.00803	3.34672	10.7095	28.7818	6.69344	3.34672	2.00803	30.7898	30.7898	28.7818	15.3949	29.4511	15.3949	15.3949	14.7256	31.4592	0.669344	4.68541
	0.128	6.87285	13.7457	11.4548	1.14548	12.6002	3.43643	4.5819	19.4731	9.1638	1.14548	1.14548	2.29095	14.8912	19.4731	1.14548	6.87285	2.29095	19.4731	17.1821	19.4731	12.6002	14.8912	12.6002	12.6002	12.6002	18.3276	1.14548	2.29095
	0.129	19.6078	26.428	23.8704	2.55754	24.7229	20.4604	21.3129	28.9855	23.0179	2.55754	3.41006	2.55754	24.7229	28.133	3.41006	2.55754	1.70503	28.9855	27.2805	29.838	24.7229	25.5754	24.7229	23.8704	21.3129	26.428	0.852515	2.55754
	0.13	13.315	15.1515	19.2837	1.37741	15.1515	14.2332	19.7429	17.9063	9.64187	2.29568	1.37741	2.29568	17.4472	16.9881	5.96878	1.37741	1.83655	18.8246	16.9881	15.6107	12.8558	13.7741	12.8558	13.315	11.4784	19.2837	0.918274	4.59137
	0.131	13.1422	16.7264	17.9211	2.38949	14.3369	14.3369	19.1159	17.9211	17.9211	3.58423	3.58423	4.77897	19.1159	13.1422	4.77897	3.58423	5.97372	15.5317	16.7264	13.1422	17.9211	15.5317	17.9211	17.9211	14.3369	16.7264	1.19474	2.38949
	0.132	20.1855	20.1855	23.4588	0.545554	19.6399	16.3666	18.0033	9.81997	10.3655	1.63666	2.18221	2.72777	25.0955	12.5477	4.90998	2.18221	1.09111	8.18331	8.18331	13.6388	17.4577	19.6399	17.4577	16.9122	11.4566	9.27441	1.09111	2.18221
	0.133	18.0624	16.4204	4.92611	1.64204	21.3465	13.1363	13.1363	18.0624	14.7783	6.56814	1.64204	6.56814	19.7044	13.1363	3.28407	3.28407	1.64204	16.4204	22.9885	19.7044	14.7783	18.0624	14.7783	16.4204	19.7044	16.4204	1.64204	3.28407
	0.134	7.54401	9.22045	8.38223	1.11763	9.49986	7.54401	9.22045	8.66164	10.3381	0.838223	0.279408	1.39704	10.6175	9.49986	2.79408	0.279408	0.558815	8.94104	9.22045	9.22045	9.22045	9.49986	8.94104	8.94104	10.6175	8.38223	0.838223	3.35289
	0.135	7.49507	15.7791	11.0454	1.18343	16.9625	12.2288	14.5957	13.0178	14.9901	0.394477	0.788955	1.18343	14.5957	14.5957	2.76134	1.57791	0.394477	14.2012	13.0178	15.7791	15.3846	14.2012	15.3846	15.3846	10.2564	13.0178	0.394477	1.57791
	0.136	14.359	18.4615	16.4103	1.02564	17.4359	16.4103	12.3077	23.5897	20.5128	3.07692	1.02564	2.05128	19.4872	15.3846	12.3077	3.07692	4.10256	18.4615	16.4103	20.5128	20.5128	14.359	20.5128	20.5128	11.2821	16.4103	2.05128	6.15385
	0.137	11.0984	10.7157	18.7524	1.14811	9.95025	19.5178	19.9005	20.6659	11.8638	2.29621	2.67891	3.06162	9.18485	19.9005	2.29621	2.29621	1.91351	20.2832	19.5178	19.9005	8.03674	9.18485	9.18485	8.41944	18.7524	19.5178	1.14811	2.29621
	0.138	13.7405	20.8651	21.374	2.54453	19.8473	17.8117	18.3206	9.16031	20.8651	3.05344	0.508906	1.52672	24.4275	28.4987	2.54453	2.54453	2.54453	7.63359	8.14249	26.972	18.3206	19.3384	17.8117	17.3028	18.8295	8.6514	0.508906	2.54453
	0.139	11.813	13.8675	14.8947	4.6225	13.3539	15.9219	16.4355	21.5716	19.0036	2.05444	2.05444	1.54083	18.49	13.3539	5.64972	2.05444	2.56805	21.5716	21.5716	13.8675	17.4628	20.5444	17.4628	17.4628	20.0308	21.5716	0.513611	2.56805
	0.14	11.3304	18.6404	14.6199	1.82749	19.7368	6.21345	15.3509	16.8129	28.5088	3.28947	1.09649	1.46199	20.8333	14.6199	8.40643	1.82749	2.92398	16.0819	17.5439	13.8889	14.2544	14.6199	13.8889	14.6199	16.0819	17.5439	0.730994	8.04094
	0.141	13.3843	7.64818	15.2964	3.18674	9.56023	5.73614	14.659	15.2964	15.2964	3.82409	2.54939	3.18674	12.1096	10.8349	8.92288	1.91205	1.91205	14.0217	14.659	10.8349	12.1096	10.8349	12.747	12.747	7.64818	15.2964	0.637349	8.28553
	0.142	18.0807	18.0807	19.0079	2.78164	18.5443	10.663	16.6898	19.9351	16.6898	2.78164	4.17246	4.17246	16.2262	18.0807	12.5174	4.17246	3.24525	19.9351	19.0079	17.6171	18.0807	17.6171	18.5443	19.0079	17.6171	19.9351	0.927214	11.1266
	0.143	2.17865	2.17865	4.3573	6.53595	2.17865	2.17865	2.17865	2.17865	2.17865	8.7146	8.7146	6.53595	2.17865	2.17865	8.7146	2.17865	2.17865	2.17865	2.17865	10.8932	2.17865	2.17865	2.17865	2.17865	2.17865	2.17865	2.17865	2.17865
	0.144	30.581	32.8746	19.8777	2.29358	25.9939	22.1713	19.8777	18.3486	19.8777	0.764526	2.29358	1.52905	18.3486	20.6422	10.7034	1.52905	0.764526	19.1131	20.6422	20.6422	24.4648	25.9939	24.4648	24.4648	24.4648	19.1131	0.764526	8.40979
	0.145	4.24628	6.36943	2.12314	4.24628	2.12314	2.12314	2.12314	8.49257	4.24628	4.24628	8.49257	6.36943	4.24628	6.36943	4.24628	6.36943	2.12314	2.12314	2.12314	4.24628	2.12314	2.12314	2.12314	2.12314	2.12314	2.12314	2.12314	2.12314
	0.146	8.94855	8.94855	6.71141	2.23714	2.23714	6.71141	6.71141	8.94855	8.94855	2.23714	2.23714	4.47427	11.1857	2.23714	6.71141	6.71141	2.23714	8.94855	4.47427	4.47427	15.66	6.71141	11.1857	11.1857	8.94855	2.23714	2.23714	4.47427
	0.147	2.15054	15.0538	4.30108	6.45161	8.60215	6.45161	8.60215	12.9032	12.9032	4.30108	2.15054	4.30108	8.60215	8.60215	23.6559	2.15054	2.15054	4.30108	12.9032	4.30108	10.7527	6.45161	8.60215	8.60215	15.0538	12.9032	2.15054	6.45161
	0.148	9.64187	13.0854	13.0854	2.06612	17.2176	10.3306	14.4628	19.2837	15.1515	0.688705	2.06612	1.37741	11.708	11.708	3.44353	1.37741	1.37741	17.9063	20.6612	11.708	15.1515	16.5289	15.8402	15.1515	12.3967	22.0386	1.37741	3.44353
	0.149	22.2222	16.5079	15.873	2.53968	18.4127	20.9524	16.5079	13.3333	17.1429	3.1746	6.34921	1.26984	16.5079	21.5873	7.61905	3.80952	5.07937	15.2381	15.2381	22.2222	18.4127	26.0317	18.4127	19.0476	14.6032	13.9683	0.634921	4.44444
	0.15	2.00803	2.00803	2.00803	4.01606	2.00803	2.00803	6.0241	2.00803	2.00803	2.00803	4.01606	2.00803	2.00803	4.01606	2.00803	2.00803	4.01606	2.00803	2.00803	2.00803	2.00803	2.00803	2.00803	6.0241	4.01606	2.00803	2.00803	2.00803
	0.151	3.50877	3.50877	3.50877	3.50877	3.50877	3.50877	3.50877	3.50877	3.50877	3.50877	3.50877	3.50877	3.50877	3.50877	3.50877	3.50877	3.50877	3.50877	3.50877	3.50877	3.50877	3.50877	3.50877	3.50877	3.50877	3.50877	3.50877	3.50877
	0.152	31.3199	11.1857	8.94855	6.71141	11.1857	13.4228	13.4228	6.71141	31.3199	6.71141	6.71141	4.47427	6.71141	11.1857	13.4228	8.94855	6.71141	4.47427	4.47427	11.1857	6.71141	11.1857	6.71141	8.94855	11.1857	4.47427	4.47427	6.71141
	0.153	28.6156	29.389	27.8422	4.64037	30.1624	20.1083	21.6551	22.4285	25.522	3.09358	2.32019	1.54679	24.7486	30.1624	3.86698	3.09358	1.54679	20.8817	22.4285	30.1624	31.7092	31.7092	33.256	32.4826	31.7092	22.4285	0.773395	3.09358
	0.154	28.8641	30.7263	27.0019	2.7933	31.6574	30.7263	32.5885	31.6574	32.5885	2.7933	4.65549	2.7933	31.6574	28.8641	4.65549	1.8622	2.7933	32.5885	29.7952	27.933	34.4507	33.5196	35.3818	36.3128	32.5885	30.7263	0.931099	4.65549
	0.155	21.7391	18.1159	23.5507	3.62319	23.5507	1.81159	1.81159	28.9855	19.9275	7.24638	9.05797	1.81159	1.81159	27.1739	14.4928	9.05797	10.8696	28.9855	28.9855	25.3623	19.9275	25.3623	19.9275	19.9275	21.7391	28.9855	5.43478	9.05797
	0.156	18.0995	19.6078	22.6244	1.5083	18.0995	24.1327	24.1327	25.641	39.2157	1.5083	3.01659	6.03318	21.1161	27.1493	4.52489	1.5083	4.52489	25.641	24.1327	21.1161	1.5083	24.1327	1.5083	10.5581	16.5913	24.1327	1.5083	4.52489
	0.157	2.6455	2.6455	2.6455	5.29101	2.6455	2.6455	2.6455	2.6455	2.6455	2.6455	5.29101	2.6455	2.6455	7.93651	5.29101	2.6455	2.6455	7.93651	2.6455	7.93651	2.6455	2.6455	2.6455	2.6455	2.6455	2.6455	2.6455	2.6455
	0.158	13.0923	10.3907	9.55943	0.415628	10.3907	12.6766	10.8063	14.3392	10.8063	0.831255	1.03907	1.03907	12.6766	13.3001	2.28595	0.623441	1.24688	13.9235	14.7548	13.0923	9.97506	12.0532	10.1829	9.97506	12.4688	13.9235	0.207814	2.07814
	0.159	10.8225	14.0693	11.9048	2.1645	11.9048	14.0693	16.2338	10.8225	14.0693	3.24675	4.329	4.329	15.1515	16.2338	3.24675	5.41126	1.08225	10.8225	10.8225	14.0693	17.316	10.8225	17.316	17.316	11.9048	11.9048	1.08225	1.08225
	0.16	17.5439	18.1704	18.1704	0.626566	16.2907	18.797	20.6767	17.5439	16.2907	1.8797	2.50627	1.8797	18.1704	18.1704	4.38596	1.25313	0.626566	16.9173	16.2907	18.1704	15.6642	15.6642	15.6642	15.6642	16.2907	16.9173	2.50627	2.50627
	0.161	17.2091	17.5832	17.5832	0.748223	22.8208	18.7056	14.5903	19.8279	16.835	0.748223	1.49645	1.49645	17.9574	19.4538	8.23045	0.748223	0.748223	18.7056	19.8279	19.4538	17.9574	15.7127	18.3315	17.9574	19.4538	18.3315	0.374111	4.86345
	0.162	17.5439	17.5439	15.949	3.18979	17.5439	25.5183	22.3285	28.7081	19.1388	1.5949	3.18979	1.5949	9.56938	11.1643	6.37959	3.18979	3.18979	28.7081	25.5183	15.949	19.1388	23.9234	19.1388	19.1388	25.5183	22.3285	1.5949	4.78469
	0.163	10.8063	11.2219	10.3907	1.66251	8.31255	10.8063	10.3907	18.7032	11.2219	0.415628	2.49377	1.24688	10.8063	8.31255	4.98753	1.66251	0.831255	18.7032	10.8063	8.31255	9.55943	9.55943	9.14381	8.72818	10.3907	10.3907	0.415628	3.74065
	0.164	21.5488	26.936	20.8754	0.673401	26.936	24.9158	21.5488	27.6094	25.5892	2.6936	1.3468	0.673401	24.9158	26.936	9.42761	2.0202	2.0202	26.936	27.6094	23.569	27.6094	22.2222	29.6296	28.2828	24.9158	26.2626	0.673401	4.7138
	0.165	11.6195	15.9768	21.0603	1.45243	22.5127	16.703	24.6914	26.87	14.5243	0.726216	2.17865	1.45243	20.3341	10.167	4.3573	1.45243	2.17865	24.6914	22.5127	10.167	24.6914	13.0719	17.4292	21.0603	15.9768	19.6078	0.726216	3.63108
	0.166	14.7929	3.94477	6.90335	0.986193	3.94477	3.45168	14.2998	14.7929	12.8205	1.47929	2.46548	2.46548	4.43787	12.8205	4.93097	2.46548	0.986193	14.2998	14.2998	13.3136	13.3136	4.43787	13.8067	13.3136	2.95858	13.3136	0.493097	5.91716
	0.167	17.7824	20.5718	17.7824	1.04603	19.1771	18.4798	24.0586	20.2232	18.1311	1.04603	1.3947	1.04603	17.7824	20.5718	4.1841	2.09205	1.04603	20.5718	20.2232	20.5718	18.1311	21.2692	17.7824	18.1311	18.1311	20.2232	1.04603	3.83543
	0.168	4.33412	3.5461	3.94011	1.18203	22.0646	11.8203	3.94011	12.2143	19.7006	1.57604	1.18203	2.36407	9.45626	9.85028	2.75808	1.97006	1.57604	13.3964	13.0024	9.45626	21.2766	12.6084	20.4886	20.8826	10.6383	13.0024	0.788022	2.75808
	0.169	15.8151	19.4647	14.5985	3.64964	14.5985	17.0316	15.8151	24.3309	10.9489	4.86618	2.43309	3.64964	14.5985	14.5985	7.29927	1.21655	2.43309	21.8978	23.1144	12.1655	9.73236	20.6813	9.73236	9.73236	19.4647	20.6813	1.21655	4.86618
	0.17	11.4155	18.8356	13.1279	2.85388	14.2694	15.9817	16.5525	14.8402	14.8402	2.85388	2.28311	0.570776	15.9817	17.6941	2.28311	0.570776	0.570776	18.2648	15.411	18.2648	14.2694	12.5571	14.2694	14.2694	17.6941	15.9817	0.570776	3.42466
	0.171	7.29927	9.73236	12.1655	2.43309	7.29927	9.73236	13.382	17.0316	15.8151	2.43309	4.86618	2.43309	9.73236	12.1655	7.29927	4.86618	4.86618	12.1655	17.0316	12.1655	12.1655	12.1655	12.1655	15.8151	10.9489	4.86618	4.86618	3.64964
	0.172	24.2424	21.645	24.2424	6.92641	26.8398	19.9134	25.974	23.3766	27.7056	3.4632	1.7316	3.4632	19.0476	24.2424	6.92641	4.329	4.329	25.1082	23.3766	25.974	28.5714	24.2424	21.645	27.7056	21.645	23.3766	1.7316	5.19481
	0.173	6.68896	7.80379	7.80379	2.22965	13.3779	5.57414	8.91862	11.1483	10.0334	3.34448	7.80379	1.11483	6.68896	7.80379	3.34448	3.34448	5.57414	12.2631	12.2631	7.80379	7.80379	7.80379	8.91862	7.80379	10.0334	12.2631	1.11483	2.22965
	0.174	17.5695	17.0815	17.0815	3.90434	15.1293	19.5217	14.1532	19.5217	22.938	2.44021	1.95217	2.44021	16.1054	16.5935	2.92826	3.4163	1.95217	19.5217	20.0098	17.0815	22.45	13.1772	19.5217	21.4739	20.4978	20.0098	0.976086	2.92826
	0.175	9.66744	8.12065	11.6009	2.70688	9.66744	10.0541	9.28074	11.6009	8.89404	2.32019	3.09358	3.09358	9.28074	11.6009	3.86698	2.32019	2.70688	10.4408	10.0541	11.2142	11.2142	8.89404	10.8275	10.4408	8.12065	10.8275	0.386698	2.70688
	0.176	18.5518	19.1502	17.9533	1.79533	19.1502	18.5518	16.7564	22.7409	17.3549	1.79533	2.99222	3.59066	19.1502	18.5518	4.78755	4.18911	1.79533	22.1424	22.1424	18.5518	14.3627	16.158	14.9611	14.3627	14.9611	20.9455	0.598444	3.59066
	0.177	18.0668	24.3902	24.3902	2.71003	18.9702	25.2936	6.3234	17.1635	25.2936	1.80668	6.3234	2.71003	25.2936	6.3234	7.22674	6.3234	4.51671	18.0668	13.5501	6.3234	23.4869	25.2936	24.3902	23.4869	23.4869	15.3568	1.80668	7.22674
	0.178	31.2907	26.5102	25.2064	2.60756	29.5524	27.3794	25.2064	30.4216	28.2486	2.17297	2.17297	2.60756	27.3794	30.8561	6.08431	3.04216	2.17297	30.8561	32.1599	32.5945	25.641	28.2486	25.2064	26.0756	29.5524	30.8561	0.869187	5.21512
	0.179	14.2566	15.6144	17.6511	6.10998	26.4766	13.5777	15.6144	27.8344	24.4399	4.07332	5.43109	4.07332	18.3299	17.6511	8.14664	5.43109	4.07332	25.7977	16.9722	19.6877	19.0088	11.5411	23.0821	23.761	23.0821	21.0455	0.678887	3.39443
	0.18	2.87356	2.87356	2.87356	2.87356	2.87356	2.87356	2.87356	2.87356	2.87356	2.87356	2.87356	2.87356	2.87356	2.87356	2.87356	2.87356	2.87356	2.87356	2.87356	2.87356	2.87356	2.87356	2.87356	2.87356	2.87356	2.87356	2.87356	2.87356
	0.181	10.6667	9.6	10.1333	1.6	12.2667	6.4	9.06667	6.93333	9.6	2.13333	1.06667	1.06667	9.06667	10.6667	4.8	1.06667	1.6	6.4	7.46667	10.1333	8.53333	8	9.6	8.53333	8	5.86667	1.6	4.26667
	0.182	13.624	10.8992	12.7157	3.63306	9.99092	16.3488	13.624	14.5322	11.8074	3.63306	5.44959	3.63306	12.7157	11.8074	4.54133	5.44959	2.7248	15.4405	13.624	12.7157	9.99092	12.7157	10.8992	9.99092	9.99092	15.4405	4.54133	2.7248
	0.183	5.47445	8.51582	7.90754	6.08273	10.3406	7.90754	9.73236	9.73236	11.5572	5.47445	5.47445	3.04136	7.90754	5.47445	7.29927	5.47445	3.64964	11.5572	10.9489	6.691	6.691	9.12409	6.691	6.691	7.29927	9.12409	1.82482	6.08273
	0.184	18.8679	20.7547	20.7547	1.88679	25.1572	18.8679	21.3836	20.1258	18.239	3.77358	2.51572	1.88679	20.7547	17.6101	3.77358	3.77358	3.77358	20.1258	20.7547	16.9811	20.1258	20.1258	20.1258	20.1258	20.1258	20.7547	0.628931	1.88679
	0.185	28.3019	22.6415	29.5597	3.77358	28.9308	25.1572	30.1887	29.5597	27.044	3.77358	1.88679	1.25786	30.1887	28.9308	2.51572	1.88679	2.51572	30.1887	28.9308	28.3019	27.044	30.1887	26.4151	27.044	27.673	28.3019	0.628931	1.88679
	0.186	9.16936	10.2481	11.3269	2.1575	11.3269	9.70874	11.3269	12.945	15.1025	2.1575	2.1575	2.69687	10.7875	10.2481	3.23625	3.23625	3.23625	12.4056	13.4844	8.62999	11.8662	9.70874	11.3269	11.3269	11.3269	13.4844	1.07875	3.23625
	0.187	8.41566	7.31797	8.04976	0.731797	8.78156	8.04976	8.04976	9.14746	8.04976	1.82949	4.02488	1.82949	8.41566	8.04976	2.92719	1.09769	3.65898	9.14746	8.78156	7.68386	8.78156	7.68386	9.14746	8.78156	8.41566	8.78156	0.731797	2.92719
	0.188	4.69484	4.69484	4.69484	4.69484	4.69484	4.69484	4.69484	4.69484	4.69484	4.69484	4.69484	4.69484	4.69484	4.69484	4.69484	4.69484	4.69484	4.69484	4.69484	4.69484	4.69484	4.69484	4.69484	4.69484	4.69484	4.69484	4.69484	4.69484
	0.189	14.5455	14.5455	14.5455	8.48485	14.5455	20.6061	14.5455	19.3939	14.5455	6.06061	7.27273	2.42424	14.5455	15.7576	7.27273	2.42424	7.27273	15.7576	18.1818	18.1818	24.2424	14.5455	23.0303	24.2424	12.1212	18.1818	1.21212	7.27273
	0.19	13.173	16.0367	13.7457	0.572738	12.0275	20.0458	10.882	12.6002	8.59107	2.29095	4.5819	1.71821	13.7457	13.173	3.43643	1.14548	2.29095	11.4548	12.6002	13.173	11.4548	9.73654	11.4548	11.4548	15.4639	10.882	0.572738	4.00916
	0.191	17.6367	14.1093	14.1093	7.05467	10.582	14.1093	15.873	21.164	10.582	7.05467	5.29101	7.05467	10.582	21.164	5.29101	5.29101	8.81834	21.164	15.873	22.9277	10.582	17.6367	14.1093	5.29101	12.3457	15.873	3.52734	3.52734
	0.192	8.26446	16.5289	19.2837	5.50964	11.9376	18.3655	17.4472	20.202	11.0193	3.67309	1.83655	4.59137	17.4472	9.18274	1.83655	3.67309	3.67309	19.2837	18.3655	8.26446	7.34619	6.42792	7.34619	8.26446	15.6107	20.202	0.918274	0.918274
	0.193	12.5786	14.1509	11.0063	4.71698	11.7925	11.0063	12.5786	16.5094	11.0063	3.93082	1.57233	4.71698	12.5786	14.9371	2.35849	5.50314	2.35849	16.5094	14.1509	16.5094	15.7233	11.0063	16.5094	15.7233	14.9371	15.7233	1.57233	1.57233
	0.194	20.0236	21.7903	20.6125	7.06714	24.735	20.6125	19.4346	24.735	26.5018	8.24499	2.35571	7.65607	21.2014	21.2014	2.35571	7.06714	0.588928	24.735	23.5571	22.3793	24.735	20.0236	24.1461	24.1461	23.5571	23.5571	0.588928	2.35571
	0.195	23.6794	24.5902	20.9472	7.28597	20.0364	21.8579	22.7687	26.4117	23.6794	5.46448	2.73224	3.64299	26.4117	25.5009	2.73224	4.55373	0.910747	25.5009	30.0546	22.7687	15.4827	22.7687	15.4827	15.4827	20.0364	25.5009	0.910747	0.910747
	0.196	27.0019	21.4153	24.2086	3.72439	20.4842	18.622	23.2775	21.4153	22.3464	6.51769	1.8622	3.72439	23.2775	22.3464	4.65549	3.72439	1.8622	23.2775	21.4153	23.2775	23.2775	18.622	24.2086	22.3464	18.622	22.3464	3.72439	1.8622
	0.197	9.31677	9.31677	10.0069	3.45066	13.8026	17.9434	6.21118	8.9717	13.8026	4.14079	2.07039	3.10559	10.697	11.3872	2.41546	3.79572	2.41546	8.28157	8.62664	10.697	10.0069	10.352	10.352	10.0069	11.3872	8.62664	0.345066	1.72533
	0.198	8.01833	17.1821	12.6002	3.43643	9.1638	10.3093	19.4731	19.4731	16.0367	4.5819	2.29095	3.43643	14.8912	16.0367	8.01833	4.5819	1.14548	19.4731	20.6186	16.0367	11.4548	12.6002	11.4548	10.3093	10.3093	21.764	3.43643	10.3093
	0.199	22.3958	25.5208	19.2708	4.6875	22.9167	15.1042	18.75	21.3542	20.3125	4.6875	1.5625	5.20833	22.9167	22.9167	3.64583	5.20833	2.08333	21.3542	20.8333	22.9167	19.7917	20.8333	19.7917	19.7917	23.9583	20.8333	0.520833	3.125
	0.2	17.0316	17.0316	21.8978	7.29927	19.4647	17.0316	21.8978	18.2482	15.8151	4.86618	7.29927	4.86618	10.9489	23.1144	4.86618	7.29927	4.86618	18.2482	17.0316	21.8978	19.4647	18.2482	14.5985	18.2482	17.0316	18.2482	1.21655	3.64964
	0.201	9.71463	9.71463	8.5003	3.03582	13.9648	10.3218	10.3218	11.5361	13.9648	3.03582	4.25015	3.64299	10.3218	10.929	4.85732	4.25015	2.42866	11.5361	12.7505	10.3218	10.3218	15.1791	10.3218	10.3218	10.3218	12.1433	1.21433	2.42866
	0.202	16.8691	17.5439	16.1943	4.72335	13.4953	16.8691	16.1943	10.7962	14.17	5.39811	2.69906	6.07287	16.8691	13.4953	6.07287	6.07287	1.34953	10.7962	11.471	13.4953	12.8205	16.8691	13.4953	13.4953	16.8691	10.1215	0.674764	4.72335
	0.203	12.0256	12.0256	11.6498	1.50319	9.39496	10.5224	11.274	12.0256	8.64337	1.87899	1.1274	3.38219	11.6498	10.8982	3.00639	1.50319	0.375799	11.6498	12.4014	11.274	9.77076	10.1466	10.5224	10.1466	9.01917	12.0256	0.375799	3.00639
	0.204	18.3502	18.6869	18.6869	2.52525	21.3805	19.697	18.6869	26.5993	22.3906	1.85185	2.6936	2.6936	18.5185	18.3502	2.6936	2.6936	1.0101	25.9259	26.431	18.3502	21.8855	19.1919	23.064	22.8956	19.3603	25.2525	0.505051	2.3569
	0.205	8.29187	16.5837	9.95025	8.29187	3.31675	11.6086	14.9254	8.29187	13.267	3.31675	3.31675	3.31675	14.9254	13.267	4.97512	6.6335	4.97512	9.95025	13.267	14.9254	13.267	11.6086	11.6086	11.6086	6.6335	8.29187	1.65837	4.97512
	0.206	8.50735	6.96056	6.96056	4.64037	11.6009	9.28074	7.73395	10.0541	10.8275	2.32019	3.09358	1.54679	7.73395	6.96056	5.41377	4.64037	0.773395	10.0541	10.0541	7.73395	10.0541	10.8275	10.0541	10.0541	7.73395	9.28074	1.54679	5.41377
	0.207	24.3137	27.451	25.8824	5.4902	25.8824	25.8824	22.7451	30.5882	21.9608	3.92157	2.35294	3.92157	26.6667	29.8039	3.13725	3.92157	5.4902	30.5882	30.5882	25.8824	21.1765	23.5294	20.3922	21.1765	25.098	29.0196	1.56863	3.13725
	0.208	15.2582	17.6056	18.7793	8.21596	19.9531	16.4319	15.2582	22.3005	11.7371	4.69484	3.52113	3.52113	15.2582	18.7793	5.86854	8.21596	4.69484	18.7793	18.7793	19.9531	21.1268	21.1268	18.7793	17.6056	17.6056	18.7793	2.34742	5.86854
	0.209	17.3393	12.2571	14.9477	3.28849	10.4634	12.5561	18.8341	20.0299	16.7414	2.09268	2.98954	1.19581	20.3288	14.6487	2.69058	3.28849	1.19581	20.0299	19.133	14.6487	5.68012	7.7728	5.68012	5.97907	18.2362	20.3288	0.298954	1.49477
	0.21	5.74713	5.74713	7.66284	5.74713	7.66284	7.66284	13.41	7.66284	5.74713	1.91571	1.91571	5.74713	9.57854	9.57854	3.83142	5.74713	1.91571	9.57854	3.83142	3.83142	5.74713	3.83142	9.57854	7.66284	3.83142	3.83142	1.91571	1.91571
	0.211	9.31099	14.1527	11.1732	1.8622	10.0559	7.82123	11.5456	13.7803	10.8007	0.372439	1.48976	1.11732	11.1732	12.6629	2.23464	2.60708	2.60708	13.4078	13.7803	13.7803	14.5251	13.4078	14.1527	15.27	14.1527	13.0354	1.11732	1.11732
	0.212	4.42758	3.79507	3.79507	3.79507	8.22264	8.85515	5.6926	5.6926	8.85515	1.89753	1.89753	1.26502	4.42758	4.42758	1.89753	1.89753	2.53004	8.22264	5.6926	3.79507	5.06009	6.32511	5.06009	5.06009	7.59013	7.59013	0.632511	1.89753
	0.213	6.37959	4.78469	3.18979	6.37959	4.78469	6.37959	7.97448	11.1643	3.18979	7.97448	4.78469	7.97448	6.37959	4.78469	6.37959	4.78469	7.97448	9.56938	6.37959	4.78469	9.56938	4.78469	6.37959	3.18979	3.18979	6.37959	1.5949	7.97448
	0.214	9.14205	11.955	11.2518	2.1097	10.5485	11.2518	11.2518	16.1744	11.2518	4.21941	4.92264	3.51617	12.6582	11.955	4.21941	3.51617	5.62588	15.4712	16.8776	12.6582	9.84529	11.2518	9.14205	10.5485	11.2518	14.7679	1.40647	2.81294
	0.215	5.02513	8.37521	6.70017	3.35008	5.02513	5.02513	5.02513	10.0503	5.02513	1.67504	1.67504	5.02513	6.70017	10.0503	5.02513	6.70017	8.37521	6.70017	11.7253	10.0503	6.70017	8.37521	6.70017	8.37521	5.02513	11.7253	1.67504	1.67504
	0.216	3.26797	3.26797	3.26797	3.26797	3.26797	3.26797	3.26797	3.26797	3.26797	3.26797	3.26797	3.26797	3.26797	3.26797	13.0719	3.26797	3.26797	3.26797	3.26797	3.26797	3.26797	3.26797	3.26797	3.26797	3.26797	3.26797	3.26797	3.26797
	0.217	6.64503	7.10864	6.64503	0.463607	8.65399	7.10864	6.64503	7.72678	7.41771	0.463607	0.154536	0.463607	7.10864	7.10864	1.69989	0.463607	0.309071	7.72678	8.19039	6.64503	6.33596	6.33596	6.18142	6.18142	6.02689	8.34492	0.154536	1.69989
	0.218	7.27008	6.17957	9.45111	1.81752	10.5416	13.0862	7.63359	8.3606	8.7241	1.45402	0.727008	1.09051	6.17957	6.54308	3.63504	1.45402	1.45402	8.7241	9.0876	6.90658	12.3591	7.99709	11.9956	11.9956	6.90658	9.0876	0.363504	3.63504
	0.219	6.67881	7.89314	15.1791	0.607165	6.67881	14.5719	7.89314	11.5361	9.10747	3.03582	3.64299	1.82149	7.89314	8.5003	4.25015	1.21433	1.21433	10.3218	10.3218	9.10747	8.5003	11.5361	8.5003	8.5003	12.1433	10.3218	0.607165	4.25015
	0.22	6.78887	7.46775	8.14664	0.678887	6.10998	7.46775	8.14664	7.46775	8.82553	1.35777	1.35777	2.03666	7.46775	8.14664	0.678887	1.35777	0.678887	7.46775	7.46775	7.46775	8.14664	7.46775	7.46775	7.46775	8.14664	7.46775	0.678887	2.71555
	0.221	10.8527	4.65116	6.20155	1.55039	4.65116	10.8527	4.65116	9.30233	9.30233	3.10078	3.10078	3.10078	4.65116	4.65116	3.10078	6.20155	7.75194	9.30233	7.75194	6.20155	6.20155	12.4031	6.20155	6.20155	6.20155	9.30233	1.55039	3.10078
	0.222	7.15746	6.13497	5.62372	3.57873	4.08998	6.13497	6.64622	5.62372	5.62372	2.55624	3.57873	2.04499	5.62372	6.13497	2.55624	2.55624	2.04499	6.64622	5.62372	6.64622	5.11247	4.60123	4.60123	4.60123	5.62372	4.60123	0.511247	2.04499
	0.223	9.99286	9.27909	10.7066	4.99643	12.848	7.13776	11.4204	12.1342	9.27909	4.99643	2.8551	2.14133	11.4204	9.99286	4.28266	2.14133	2.8551	11.4204	12.1342	8.56531	9.27909	10.7066	10.7066	8.56531	11.4204	10.7066	0.713776	2.14133
	0.224	16.9294	15.1781	15.1781	2.91886	15.1781	16.3456	19.8482	18.6807	15.7618	1.16754	1.16754	1.75131	18.6807	19.2644	4.67017	1.75131	1.75131	18.6807	19.2644	19.2644	19.8482	17.5131	19.2644	19.2644	18.0969	18.6807	1.16754	2.91886
	0.225	23.3508	22.7671	22.7671	2.91886	29.1886	22.7671	24.5184	26.8535	23.3508	1.75131	0.583771	2.91886	21.0158	26.2697	1.16754	2.91886	3.50263	23.9346	25.1022	23.3508	29.7723	21.5995	28.021	28.6048	25.1022	28.021	0.583771	1.75131
	0.226	16.8998	16.8998	17.4825	3.4965	23.31	15.1515	16.317	18.0653	16.317	2.91375	3.4965	4.07925	16.8998	15.7343	5.82751	3.4965	2.91375	17.4825	17.4825	16.317	19.2308	18.0653	20.3963	20.3963	22.1445	16.317	1.74825	4.07925
	0.227	3.14465	3.14465	3.14465	6.28931	6.28931	9.43396	3.14465	15.7233	15.7233	9.43396	15.7233	6.28931	3.14465	6.28931	9.43396	6.28931	6.28931	12.5786	3.14465	15.7233	3.14465	6.28931	12.5786	15.7233	3.14465	3.14465	3.14465	6.28931
	0.228	13.2132	13.8138	14.4144	1.2012	9.00901	9.00901	15.015	16.8168	12.6126	1.2012	1.8018	1.8018	15.6156	15.015	6.60661	2.4024	1.8018	16.8168	15.6156	15.6156	15.015	15.6156	13.2132	13.8138	13.2132	15.6156	1.2012	3.003
	0.229	5.18135	4.31779	5.18135	7.77202	5.18135	4.31779	6.04491	6.04491	4.31779	3.45423	9.49914	4.31779	4.31779	5.18135	12.9534	4.31779	5.18135	6.04491	5.18135	6.04491	5.18135	5.18135	6.04491	4.31779	6.04491	6.90846	1.72712	8.63558
	0.23	18.8406	10.628	11.1111	1.93237	6.76329	15.942	12.0773	15.942	13.5266	0.966184	0.483092	0.966184	13.5266	10.628	3.86473	1.44928	0.966184	15.942	17.3913	10.1449	9.66184	11.1111	9.66184	9.66184	9.66184	15.4589	0.483092	2.41546
	0.231	16.2986	34.7003	35.2261	2.10305	20.5047	19.979	35.2261	25.2366	21.0305	2.62881	1.05152	1.05152	17.8759	38.9064	4.2061	1.57729	2.10305	25.2366	24.1851	17.8759	16.8244	17.3502	20.5047	18.9274	24.1851	24.1851	0.525762	3.15457
	0.232	14.2755	17.1306	15.7031	2.8551	11.4204	12.1342	15.7031	14.9893	13.5617	4.99643	4.99643	4.28266	14.2755	14.2755	4.99643	3.56888	3.56888	14.2755	14.9893	14.9893	11.4204	14.2755	12.848	12.848	12.1342	14.2755	0.713776	3.56888
	0.233	11.8302	9.74252	9.74252	1.39179	13.222	15.3097	13.9179	15.3097	13.222	3.47947	1.39179	3.47947	10.4384	10.4384	4.87126	3.47947	2.08768	15.3097	16.0056	10.4384	9.74252	11.8302	11.8302	9.74252	12.5261	14.6138	0.695894	5.56715
	0.234	15.7558	13.2939	13.2939	2.95421	8.37026	11.3245	15.2634	14.771	16.2482	4.43131	2.46184	1.96947	12.3092	16.7405	5.41605	1.96947	2.95421	14.2787	15.2634	11.8168	12.8016	11.8168	12.3092	13.2939	10.8321	14.771	0.984737	3.44658
	0.235	14.4444	14.4444	15.5556	2.22222	17.7778	16.6667	13.8889	18.8889	15	4.44444	5.55556	3.33333	16.1111	15	4.44444	3.88889	6.66667	18.3333	19.4444	15.5556	16.1111	16.6667	16.1111	16.1111	16.6667	17.2222	1.11111	1.11111
	0.236	4.56621	5.21853	5.87084	3.26158	10.4371	3.91389	3.91389	5.87084	9.13242	1.95695	2.60926	3.26158	5.87084	5.87084	5.87084	5.21853	3.26158	7.17547	7.82779	6.52316	3.91389	7.82779	4.56621	3.91389	3.26158	8.4801	1.30463	2.60926
	0.237	8.80503	8.80503	8.1761	6.91824	11.9497	8.1761	8.80503	10.6918	7.54717	5.03145	6.28931	6.91824	7.54717	6.91824	8.1761	5.66038	6.28931	12.5786	11.9497	6.28931	8.80503	8.80503	9.43396	8.80503	8.1761	11.3208	2.51572	1.88679
	0.238	9.71151	8.85461	8.56898	1.14253	10.2828	7.14082	8.56898	11.9966	9.42588	0.571265	1.14253	0.285633	8.85461	8.85461	0.856898	0.571265	1.14253	11.9966	11.1397	8.56898	9.14025	9.42588	9.14025	9.14025	8.28335	11.4253	0.571265	0.856898
	0.239	15.949	9.56938	14.3541	3.18979	14.3541	20.7337	17.5439	17.5439	15.949	4.78469	4.78469	1.5949	12.7592	15.949	6.37959	3.18979	7.97448	17.5439	20.7337	15.949	15.949	14.3541	15.949	15.949	15.949	17.5439	3.18979	3.18979
	0.24	11.8251	11.602	11.1557	1.11557	10.2633	13.1638	11.8251	8.70147	11.8251	0.892459	0.446229	0.446229	14.0562	12.2713	2.67738	0.223115	0.446229	8.25524	7.80901	12.0482	12.7175	8.47836	12.9407	13.1638	9.81705	8.92459	0.223115	2.90049
	0.241	20.2936	16.4076	15.9758	0.431779	20.2936	20.7254	18.5665	12.0898	17.2712	1.29534	0.431779	1.72712	16.4076	16.4076	3.02245	0.863558	0.431779	12.5216	12.5216	16.4076	18.5665	15.544	18.5665	18.9983	19.4301	12.5216	0.431779	2.59067
	0.242	23.2751	31.5877	27.4314	3.32502	23.2751	23.2751	31.5877	25.7689	24.9377	3.32502	3.32502	4.98753	29.0939	29.0939	12.4688	3.32502	3.32502	24.1064	26.6002	23.2751	20.7814	20.7814	20.7814	19.1189	29.9252	24.1064	0.831255	8.31255
	0.243	11.9225	9.93542	14.9031	2.48385	12.916	12.4193	11.4257	14.9031	10.4322	2.48385	2.98063	2.48385	13.9096	14.4064	4.96771	1.98708	1.98708	15.8967	16.3934	10.4322	6.95479	8.94188	7.45156	6.95479	13.4128	16.3934	0.496771	2.98063
	0.244	15.8273	15.8273	16.7866	2.39808	16.307	16.7866	17.2662	18.705	15.3477	0.959233	0.959233	1.43885	15.8273	15.8273	4.31655	0.959233	1.91847	18.705	19.1847	15.3477	15.8273	15.8273	15.8273	15.8273	12.47	19.1847	0.479616	4.31655
	0.245	18.5185	19.8413	17.1958	5.29101	13.2275	9.25926	17.1958	22.4868	6.61376	5.29101	1.32275	5.29101	18.5185	9.25926	6.61376	2.6455	3.96825	18.5185	18.5185	10.582	9.25926	19.8413	7.93651	9.25926	7.93651	22.4868	3.96825	3.96825
	0.246	23.7037	23.7037	22.963	1.48148	26.6667	34.0741	28.8889	28.1481	28.1481	0.740741	1.48148	0.740741	20	25.9259	4.44444	0.740741	1.48148	27.4074	28.8889	25.9259	25.9259	22.963	25.9259	25.9259	26.6667	28.1481	0.740741	4.44444
	0.247	12.6984	14.8148	11.6402	5.29101	15.873	15.873	14.8148	14.8148	11.6402	5.29101	2.1164	6.34921	13.7566	14.8148	1.0582	1.0582	2.1164	13.7566	13.7566	14.8148	12.6984	12.6984	12.6984	12.6984	11.6402	13.7566	1.0582	1.0582
	0.248	9.17431	3.0581	3.0581	9.17431	9.17431	3.0581	15.2905	9.17431	9.17431	12.2324	21.4067	9.17431	9.17431	9.17431	9.17431	12.2324	6.11621	3.0581	6.11621	3.0581	12.2324	3.0581	12.2324	12.2324	9.17431	15.2905	3.0581	6.11621
	0.249	32.5758	31.8182	32.5758	3.0303	35.6061	35.6061	33.3333	32.5758	33.3333	0.757576	0.757576	3.78788	34.0909	29.5455	4.54545	1.51515	2.27273	33.3333	33.3333	29.5455	27.2727	29.5455	27.2727	27.2727	25	31.0606	1.51515	2.27273
	0.25	20.141	26.1833	24.1692	4.0282	16.1128	18.1269	25.1762	27.1903	17.1198	5.03525	4.0282	3.02115	23.1621	24.1692	4.0282	1.00705	2.0141	26.1833	28.1974	24.1692	28.1974	23.1621	28.1974	28.1974	21.148	25.1762	1.00705	2.0141
	0.251	13.4995	4.15369	5.19211	2.07684	7.26895	15.5763	7.26895	14.5379	13.4995	1.03842	2.07684	2.07684	12.4611	8.30737	5.19211	1.03842	6.23053	13.4995	15.5763	6.23053	21.8069	13.4995	22.8453	21.8069	21.8069	13.4995	2.07684	2.07684
	0.252	20.7373	15.361	15.361	3.0722	12.2888	12.2888	15.361	12.2888	11.5207	3.0722	0.768049	0.768049	16.129	13.8249	4.60829	1.5361	2.30415	12.2888	10.7527	14.5929	13.8249	18.4332	14.5929	14.5929	16.129	10.7527	0.768049	5.37634
	0.253	16.1812	18.6084	8.89968	3.23625	12.1359	21.8447	17.7994	8.89968	16.1812	1.61812	2.42718	2.42718	16.9903	16.9903	9.70874	4.85437	1.61812	8.89968	9.70874	8.89968	18.6084	16.1812	19.4175	18.6084	7.28155	9.70874	0.809061	6.47249
	0.254	25.5831	24.8307	29.3454	1.50489	29.3454	27.8405	23.3258	30.0978	28.5929	4.51467	1.50489	0.752445	27.088	27.8405	9.02935	2.25734	3.76223	30.8503	28.5929	25.5831	30.8503	29.3454	27.8405	32.3552	33.1076	27.8405	0.752445	6.77201
	0.255	20.202	16.317	15.54	1.554	13.209	10.101	16.317	17.094	17.871	4.662	3.885	3.108	16.317	24.087	7.77001	3.885	1.554	15.54	16.317	17.871	12.432	12.432	13.986	11.655	22.533	17.094	1.554	7.77001
	0.256	1.6835	8.41751	8.41751	6.73401	6.73401	1.6835	6.73401	5.05051	8.41751	10.101	3.367	6.73401	1.6835	8.41751	13.468	6.73401	5.05051	3.367	3.367	5.05051	1.6835	8.41751	6.73401	5.05051	6.73401	3.367	1.6835	1.6835
	0.257	14.733	11.0497	16.5746	5.52486	16.5746	18.4162	9.2081	14.733	16.5746	7.36648	3.68324	1.84162	12.8913	12.8913	9.2081	1.84162	3.68324	12.8913	12.8913	12.8913	14.733	14.733	14.733	14.733	12.8913	12.8913	5.52486	5.52486
	0.258	7.21501	11.544	10.101	2.886	5.77201	11.544	12.987	15.873	8.65801	4.329	4.329	7.21501	7.21501	7.21501	8.65801	8.65801	1.443	15.873	14.43	7.21501	8.65801	8.65801	8.65801	8.65801	7.21501	15.873	1.443	4.329
	0.259	10.989	12.8205	16.4835	5.49451	14.652	12.8205	16.4835	21.978	21.978	3.663	7.32601	7.32601	18.315	14.652	12.8205	3.663	7.32601	21.978	20.1465	16.4835	18.315	18.315	18.315	18.315	16.4835	18.315	1.8315	5.49451
	0.26	2.02634	2.02634	5.06586	6.07903	4.05268	2.02634	3.03951	4.05268	4.05268	3.03951	4.05268	1.01317	3.03951	1.01317	6.07903	2.02634	1.01317	3.03951	4.05268	3.03951	2.02634	5.06586	4.05268	6.07903	5.06586	1.01317	1.01317	2.02634
	0.261	27.3224	38.2514	29.1439	3.64299	41.8944	29.1439	32.7869	34.6084	32.7869	3.64299	3.64299	1.82149	32.7869	32.7869	21.8579	5.46448	5.46448	30.9654	34.6084	38.2514	34.6084	32.7869	29.1439	29.1439	23.6794	29.1439	1.82149	20.0364
	0.262	33.7255	31.3725	31.3725	1.56863	16.4706	39.2157	34.5098	7.84314	21.1765	4.70588	0.784314	0.784314	32.9412	33.7255	22.7451	2.35294	0.784314	6.27451	7.05882	36.0784	31.3725	11.7647	29.8039	32.1569	10.1961	8.62745	0.784314	21.1765
	0.263	19.1257	11.7697	23.3291	1.26103	8.19672	18.9155	25.0105	8.82724	9.66793	0.420345	1.05086	0.210172	20.1765	19.7562	4.62379	1.26103	0.840689	7.98655	8.82724	19.7562	9.24758	10.0883	9.24758	9.03741	9.45776	8.40689	1.26103	4.41362
	0.264	1.85185	7.40741	12.963	1.85185	12.963	7.40741	11.1111	12.963	12.963	1.85185	3.7037	1.85185	9.25926	14.8148	12.963	7.40741	3.7037	14.8148	9.25926	9.25926	7.40741	1.85185	11.1111	3.7037	9.25926	3.7037	1.85185	7.40741
	0.265	12.2066	15.0235	13.615	1.40845	15.9624	12.2066	12.2066	5.16432	13.615	3.75587	2.34742	2.8169	12.6761	12.6761	3.75587	1.87793	2.8169	4.69484	4.69484	10.7981	10.7981	10.7981	10.3286	10.7981	12.6761	4.22535	0.938967	4.22535
	0.266	9.1047	8.59889	7.58725	1.01163	7.08144	9.1047	6.57562	9.1047	7.58725	2.52908	0.505817	1.01163	8.09307	6.0698	6.0698	1.01163	0.505817	9.1047	11.128	10.6222	7.58725	8.09307	7.58725	7.08144	8.09307	8.09307	0.505817	5.05817
	0.267	6.47878	8.09848	7.12666	1.29576	9.39423	6.47878	7.77454	10.0421	7.4506	0.647878	1.29576	1.94363	8.09848	7.77454	2.91545	0.971817	1.29576	9.71817	10.3661	8.09848	11.9857	6.80272	11.9857	12.3097	7.4506	10.69	0.323939	2.26757
	0.268	20.0445	18.5598	17.4462	1.48478	19.3022	18.5598	15.5902	21.5293	23.0141	2.22717	1.11359	0.371195	21.1581	18.931	5.93912	1.85598	2.22717	21.5293	22.2717	18.5598	17.075	21.1581	17.075	16.7038	18.5598	21.1581	0.74239	6.68151
	0.269	5.74713	9.57854	3.83142	7.66284	9.57854	7.66284	11.4943	5.74713	5.74713	9.57854	5.74713	5.74713	11.4943	1.91571	9.57854	9.57854	5.74713	3.83142	7.66284	5.74713	9.57854	5.74713	5.74713	5.74713	3.83142	5.74713	3.83142	7.66284
	0.27	25.0482	26.975	11.5607	5.78035	25.0482	25.0482	30.8285	26.975	26.975	1.92678	1.92678	1.92678	21.1946	15.4143	3.85356	5.78035	3.85356	28.9017	26.975	26.975	25.0482	21.1946	23.1214	21.1946	26.975	11.5607	1.92678	1.92678
	0.271	11.3909	11.9904	7.19424	1.79856	11.3909	5.9952	8.99281	9.59233	8.39329	4.79616	4.19664	2.39808	12.5899	12.5899	7.19424	2.9976	1.79856	8.39329	5.9952	11.3909	9.59233	7.79376	12.5899	13.1894	10.7914	7.19424	1.19904	3.59712
	0.272	21.7606	22.7498	25.7171	4.9456	17.8042	25.7171	22.7498	21.7606	17.8042	0.98912	2.96736	0.98912	19.7824	26.7062	5.93472	1.97824	2.96736	24.728	18.7933	21.7606	23.7389	19.7824	20.7715	23.7389	17.8042	19.7824	0.98912	3.95648
	0.273	19.4986	16.7131	18.5701	1.85701	13.9276	12.0706	18.5701	15.7846	17.6416	2.78552	3.71402	1.85701	15.7846	18.5701	5.57103	6.49954	1.85701	15.7846	16.7131	18.5701	11.1421	12.9991	12.0706	11.1421	10.2136	15.7846	2.78552	4.64253
	0.274	5.64972	6.77966	9.03955	3.38983	12.9944	7.34463	5.64972	10.7345	6.77966	2.25989	1.69492	3.38983	11.2994	5.64972	4.51977	3.9548	2.25989	10.1695	11.8644	5.64972	9.60452	8.47458	10.1695	9.03955	11.2994	10.1695	0.564972	1.69492
	0.275	11.5027	10.279	16.6422	2.20264	11.258	9.54479	11.0132	12.9711	10.5237	1.95791	1.46843	2.20264	9.54479	9.05531	4.16055	1.22369	1.95791	13.9501	12.9711	9.05531	11.258	9.54479	10.5237	10.5237	9.30005	12.7264	0.244738	2.44738
	0.276	16.0745	20.3046	20.3046	5.07614	21.1506	12.6904	17.7665	13.5364	19.4585	5.92217	0.846024	2.53807	18.6125	13.5364	7.61421	3.38409	2.53807	15.2284	13.5364	13.5364	10.9983	10.9983	10.9983	13.5364	13.5364	13.5364	0.846024	8.46024
	0.277	6.19579	6.19579	4.95663	2.47831	6.19579	14.8699	8.6741	9.91326	6.19579	4.95663	12.3916	7.43494	6.19579	6.19579	9.91326	8.6741	8.6741	9.91326	8.6741	4.95663	7.43494	3.71747	3.71747	7.43494	8.6741	6.19579	3.71747	2.47831
	0.278	12.8205	8.33333	28.2051	1.92308	14.1026	29.4872	19.8718	28.8462	25	1.28205	4.48718	4.48718	31.4103	14.7436	6.41026	1.92308	2.5641	31.4103	31.4103	13.4615	20.5128	16.6667	20.5128	21.1538	26.9231	30.7692	1.92308	5.76923
	0.279	14.652	20.1465	18.315	7.32601	20.1465	16.4835	20.1465	25.641	20.1465	1.8315	9.15751	5.49451	20.1465	16.4835	10.989	3.663	5.49451	23.8095	27.4725	16.4835	29.304	18.315	29.304	29.304	23.8095	20.1465	1.8315	3.663
	0.28	3.1746	3.1746	3.1746	3.1746	3.1746	3.1746	3.1746	3.1746	3.1746	3.1746	3.1746	3.1746	3.1746	3.1746	3.1746	3.1746	3.1746	3.1746	3.1746	3.1746	3.1746	3.1746	3.1746	3.1746	3.1746	3.1746	3.1746	3.1746
	0.281	16.9492	16.9492	17.5769	3.13873	18.2046	15.6937	10.6717	15.6937	11.2994	1.88324	1.25549	1.25549	6.27746	16.3214	3.76648	1.88324	3.76648	15.0659	15.6937	15.6937	15.0659	14.4382	14.4382	14.4382	15.0659	14.4382	1.25549	1.88324
	0.282	6.47249	6.47249	6.47249	9.70874	8.09061	4.85437	11.3269	4.85437	8.09061	6.47249	8.09061	11.3269	6.47249	6.47249	6.47249	4.85437	4.85437	4.85437	6.47249	6.47249	12.945	6.47249	6.47249	11.3269	9.70874	4.85437	3.23625	1.61812
	0.283	4.34202	8.68403	8.68403	1.002	5.01002	4.00802	5.01002	7.01403	4.34202	1.002	1.33601	1.33601	4.34202	6.01202	1.67001	1.33601	1.002	6.34603	6.34603	5.67802	5.01002	9.35204	6.01202	5.01002	4.34202	5.67802	0.668003	1.002
	0.284	8.26446	11.0193	11.0193	2.75482	16.5289	8.26446	11.0193	16.5289	19.2837	2.75482	2.75482	2.75482	11.0193	8.26446	11.0193	5.50964	2.75482	19.2837	16.5289	5.50964	8.26446	11.0193	11.0193	11.0193	11.0193	11.0193	2.75482	11.0193
	0.285	9.2827	13.5021	10.1266	1.68776	7.59494	3.37553	6.75105	7.59494	14.346	1.68776	2.53165	1.68776	6.75105	4.21941	3.37553	3.37553	0.843882	7.59494	8.43882	4.21941	14.346	13.5021	14.346	14.346	6.75105	9.2827	1.68776	2.53165
	0.286	17.0068	16.1565	23.8095	2.55102	15.3061	18.7075	19.5578	20.4082	20.4082	5.10204	1.70068	5.10204	12.7551	20.4082	3.40136	4.2517	5.10204	19.5578	18.7075	20.4082	17.0068	21.2585	17.0068	17.0068	11.0544	21.2585	1.70068	5.10204
	0.287	4.21941	4.21941	4.21941	4.21941	4.21941	4.21941	4.21941	4.21941	4.21941	4.21941	4.21941	4.21941	4.21941	4.21941	4.21941	4.21941	4.21941	4.21941	4.21941	4.21941	4.21941	4.21941	4.21941	4.21941	4.21941	4.21941	4.21941	4.21941
	0.288	4.28725	6.43087	5.35906	2.14362	7.50268	6.43087	3.21543	6.43087	5.35906	2.14362	2.14362	3.21543	5.35906	5.35906	3.21543	4.28725	3.21543	7.50268	7.50268	6.43087	6.43087	7.50268	6.43087	5.35906	6.43087	6.43087	1.07181	1.07181
	0.289	4.15369	6.23053	8.30737	1.03842	5.19211	6.23053	5.19211	8.30737	7.26895	2.07684	2.07684	2.07684	6.23053	7.26895	5.19211	3.11526	2.07684	8.30737	9.34579	6.23053	6.23053	7.26895	8.30737	6.23053	4.15369	9.34579	1.03842	4.15369
	0.29	11.9352	12.3615	12.7877	0.852515	14.4928	12.3615	12.7877	18.7553	13.214	0.426257	2.13129	1.70503	11.9352	14.919	4.26257	1.27877	0.852515	18.3291	17.9028	14.919	15.7715	13.6402	13.6402	14.4928	14.4928	15.3453	0.852515	2.55754
	0.291	7.84314	3.92157	5.88235	7.84314	11.7647	9.80392	7.84314	13.7255	7.84314	3.92157	7.84314	11.7647	3.92157	9.80392	3.92157	7.84314	5.88235	11.7647	11.7647	9.80392	5.88235	13.7255	5.88235	3.92157	1.96078	9.80392	1.96078	1.96078
	0.292	8.45411	12.0773	4.83092	7.24638	12.0773	4.83092	9.66184	10.8696	2.41546	4.83092	2.41546	4.83092	7.24638	6.03865	4.83092	4.83092	7.24638	13.285	14.4928	4.83092	8.45411	8.45411	8.45411	8.45411	7.24638	9.66184	1.20773	2.41546
	0.293	5.73301	3.276	6.55201	4.095	9.82801	17.199	9.82801	3.276	9.82801	3.276	4.095	3.276	4.914	9.82801	2.457	2.457	3.276	5.73301	5.73301	10.647	3.276	12.285	1.638	2.457	9.00901	4.914	0.819001	1.638
	0.294	15.6783	17.7232	14.3149	2.72665	19.7682	19.7682	19.0866	21.1316	14.3149	2.72665	2.72665	2.72665	17.7232	12.9516	2.04499	1.36333	0.681663	22.4949	21.8132	13.6333	17.7232	20.4499	17.7232	17.0416	17.7232	22.4949	2.04499	2.04499
	0.295	9.46021	7.23428	8.90373	1.11297	10.0167	5.56483	6.6778	7.79076	7.79076	1.66945	1.11297	0.556483	5.00835	7.23428	0.556483	1.66945	2.22593	7.23428	7.23428	6.6778	8.90373	11.1297	8.90373	8.90373	8.34725	6.6778	1.11297	2.22593
	0.296	17.9128	19.4704	17.134	3.89408	17.9128	15.5763	20.2492	20.2492	14.7975	3.89408	4.6729	3.11526	17.9128	21.8069	5.45171	5.45171	3.89408	17.134	18.6916	20.2492	13.2399	21.8069	18.6916	17.9128	21.028	17.134	1.55763	4.6729
	0.297	9.90099	8.80088	8.80088	3.30033	12.1012	14.3014	9.90099	18.7019	15.4015	5.50055	4.40044	2.20022	12.1012	12.1012	3.30033	4.40044	6.60066	18.7019	16.5017	15.4015	13.2013	13.2013	14.3014	17.6018	11.0011	15.4015	2.20022	4.40044
	0.298	24.9584	31.614	26.0677	3.88242	32.7232	31.0593	25.513	23.8491	34.9418	2.77316	2.77316	3.88242	28.2862	27.7316	9.98336	4.43705	3.32779	23.8491	23.8491	27.7316	23.8491	31.614	23.8491	23.2945	26.0677	22.7399	1.10926	6.65557
	0.299	13.2479	8.11966	13.6752	1.7094	13.6752	11.9658	8.97436	10.6838	11.1111	3.84615	1.7094	2.13675	8.54701	12.3932	2.5641	3.4188	2.5641	10.6838	9.40171	11.5385	11.1111	14.5299	10.6838	9.82906	7.26496	8.11966	1.28205	2.5641
	0.3	24.7191	19.4757	29.2135	3.74532	22.4719	26.9663	25.4682	26.2172	24.7191	3.74532	2.99625	2.99625	20.9738	22.4719	5.99251	2.24719	3.74532	26.2172	25.4682	17.2285	25.4682	27.7154	25.4682	25.4682	24.7191	27.7154	1.49813	6.74157
	0.301	18.9229	11.6448	30.5677	7.27802	11.6448	11.6448	14.556	49.4905	8.73362	4.36681	7.27802	2.91121	11.6448	13.1004	8.73362	8.73362	4.36681	50.9461	50.9461	18.9229	8.73362	10.1892	10.1892	8.73362	16.0116	45.1237	1.4556	10.1892
	0.302	4.18629	4.70958	4.18629	4.18629	6.27943	6.27943	4.18629	6.80272	5.75615	2.61643	3.13972	3.663	3.663	4.70958	7.84929	3.663	3.13972	6.80272	5.23286	4.18629	4.70958	5.75615	4.18629	4.70958	3.13972	4.70958	0.523286	5.75615
	0.303	20.4216	20.751	21.7391	1.6469	23.386	21.4097	22.3979	23.7154	24.0448	1.31752	1.31752	1.31752	27.0092	23.0567	5.27009	0.658762	1.31752	23.386	23.7154	23.386	27.9974	22.0685	27.9974	27.668	24.0448	22.3979	0.329381	4.28195
	0.304	2.80112	2.80112	2.80112	2.80112	2.80112	2.80112	2.80112	2.80112	2.80112	2.80112	2.80112	2.80112	2.80112	2.80112	2.80112	2.80112	2.80112	2.80112	2.80112	2.80112	2.80112	2.80112	2.80112	2.80112	2.80112	2.80112	2.80112	2.80112
	0.305	3.97772	5.56881	3.97772	4.77327	3.97772	4.77327	5.56881	7.95545	7.95545	3.97772	7.95545	3.97772	3.97772	4.77327	6.36436	4.77327	2.38663	7.1599	7.1599	5.56881	3.97772	7.1599	4.77327	5.56881	5.56881	10.3421	0.795545	2.38663
	0.306	3.0303	3.0303	3.0303	3.0303	3.0303	3.0303	3.0303	3.0303	3.0303	3.0303	3.0303	3.0303	3.0303	3.0303	3.0303	3.0303	3.0303	3.0303	3.0303	3.0303	3.0303	3.0303	3.0303	3.0303	3.0303	3.0303	3.0303	3.0303
	0.307	7.23208	7.88955	5.91716	3.28731	6.57462	5.91716	5.2597	5.91716	5.91716	2.62985	3.28731	2.62985	7.23208	5.91716	3.94477	3.94477	1.97239	5.91716	5.91716	5.91716	4.60224	3.94477	4.60224	3.94477	5.91716	4.60224	0.657462	1.31492
	0.308	13.1648	10.5319	12.3749	0.789889	10.2686	11.3217	12.1116	17.3776	12.3749	2.36967	1.57978	1.57978	11.8483	12.9015	6.31912	2.10637	1.05319	17.6409	16.851	12.6382	10.7952	11.8483	10.7952	10.7952	11.0585	16.851	1.31648	3.68615
	0.309	8.83946	7.69889	6.55831	1.14058	9.6949	8.83946	8.26918	9.6949	8.83946	1.42572	1.42572	1.99601	7.69889	8.26918	3.13658	2.28115	1.42572	9.40975	8.55432	8.26918	8.55432	7.69889	8.83946	8.26918	7.98403	7.98403	0.285144	2.5663
	0.31	12.1693	10.0529	8.46561	2.1164	7.40741	8.99471	8.99471	8.99471	11.1111	2.6455	0.529101	1.5873	11.1111	7.93651	5.82011	3.7037	2.1164	9.52381	8.46561	7.93651	8.46561	8.46561	8.46561	7.93651	8.99471	8.99471	0.529101	5.29101
	0.311	15.444	12.87	18.018	1.9305	23.8095	15.444	16.731	19.305	14.157	1.287	1.287	1.9305	15.444	14.8005	6.43501	0.643501	3.2175	19.305	19.305	14.8005	16.731	12.87	18.018	18.6615	20.592	17.3745	0.643501	6.43501
	0.312	13.0486	17.2005	16.0142	2.37248	12.4555	13.6418	16.6074	15.4211	10.083	1.77936	3.55872	2.9656	11.8624	15.4211	5.33808	1.77936	2.9656	14.828	13.6418	13.6418	15.4211	12.4555	14.828	14.2349	16.0142	14.2349	0.59312	4.74496
	0.313	11.5248	13.2979	8.86525	4.43262	12.4113	14.1844	8.86525	15.9574	12.4113	0.886525	1.77305	6.20567	11.5248	11.5248	2.65957	3.5461	1.77305	12.4113	12.4113	14.1844	7.0922	14.1844	7.0922	7.97872	7.97872	11.5248	0.886525	0.886525
	0.314	13.5382	13.5382	13.5382	1.09769	14.6359	12.4405	14.6359	12.8064	11.7087	1.09769	1.46359	1.09769	10.6111	13.9041	2.19539	1.46359	1.09769	12.4405	12.8064	13.9041	15.0018	10.9769	15.0018	15.3677	12.0746	12.4405	1.09769	0.365898
	0.315	6.66667	6.66667	10	1.11111	8.88889	11.1111	7.77778	7.77778	8.88889	4.44444	5.55556	4.44444	7.77778	10	4.44444	5.55556	4.44444	7.77778	6.66667	10	6.66667	7.77778	6.66667	6.66667	6.66667	7.77778	1.11111	1.11111
	0.316	16.4251	21.7391	15.942	0.483092	16.6667	16.1836	14.7343	19.0821	16.6667	0.724638	0.483092	0.966184	18.1159	18.3575	3.1401	1.20773	0.483092	19.0821	19.5652	18.1159	16.9082	15.942	16.9082	16.6667	18.1159	18.599	0.483092	3.1401
	0.317	12.3987	11.9218	10.4912	1.43062	12.3987	11.4449	9.53743	10.4912	11.4449	1.43062	0.476872	0.476872	12.3987	9.53743	0.476872	2.38436	2.86123	10.4912	11.4449	9.53743	10.4912	11.9218	10.4912	10.4912	11.9218	12.3987	0.476872	0.476872
	0.318	4.2735	4.2735	4.2735	6.41026	8.54701	6.41026	4.2735	6.41026	6.41026	4.2735	4.2735	4.2735	10.6838	8.54701	6.41026	2.13675	4.2735	6.41026	8.54701	6.41026	4.2735	8.54701	6.41026	4.2735	6.41026	8.54701	2.13675	6.41026
	0.319	4.88998	18.7449	4.07498	4.07498	4.88998	3.25998	5.70497	9.77995	4.88998	4.07498	4.07498	4.07498	5.70497	4.07498	6.51997	1.62999	1.62999	9.77995	9.77995	5.70497	4.88998	5.70497	5.70497	5.70497	3.25998	8.96496	0.814996	5.70497
	0.32	14.1176	15.6863	18.0392	3.13725	10.9804	13.3333	14.1176	13.3333	13.3333	3.13725	3.13725	3.92157	10.1961	16.4706	5.4902	3.13725	3.13725	12.549	12.549	16.4706	9.41176	13.3333	12.549	10.1961	15.6863	10.9804	0.784314	4.70588
	0.321	2.6455	2.6455	2.6455	5.29101	2.6455	2.6455	2.6455	2.6455	2.6455	7.93651	7.93651	7.93651	2.6455	2.6455	13.2275	13.2275	7.93651	2.6455	2.6455	2.6455	2.6455	2.6455	2.6455	2.6455	2.6455	2.6455	2.6455	10.582
	0.322	4.56621	4.56621	4.56621	4.56621	4.56621	4.56621	4.56621	4.56621	4.56621	4.56621	4.56621	4.56621	4.56621	4.56621	13.6986	4.56621	4.56621	4.56621	4.56621	4.56621	4.56621	4.56621	4.56621	4.56621	4.56621	4.56621	4.56621	4.56621
	0.323	11.5942	14.4928	18.3575	1.93237	17.8744	15.4589	11.5942	17.8744	10.1449	1.44928	1.44928	3.38164	9.66184	15.942	5.7971	1.44928	1.44928	16.4251	18.3575	17.3913	10.1449	12.5604	13.0435	13.5266	16.4251	18.8406	0.483092	3.86473
	0.324	12.5786	11.7925	18.8679	7.07547	18.8679	13.3648	17.2956	18.0818	19.6541	3.14465	2.35849	0.786164	14.9371	15.7233	6.28931	4.71698	3.14465	18.8679	17.2956	15.7233	18.8679	14.1509	17.2956	17.2956	12.5786	17.2956	1.57233	7.07547
	0.325	5.27578	8.15348	8.15348	6.23501	6.23501	6.71463	8.63309	11.0312	11.9904	4.31655	2.8777	7.19424	4.31655	8.15348	8.15348	7.19424	4.31655	10.0719	9.59233	8.15348	9.11271	6.23501	10.5516	10.0719	11.0312	7.67386	0.479616	3.83693
	0.326	4.90196	4.90196	4.90196	4.90196	4.90196	4.90196	4.90196	4.90196	4.90196	4.90196	4.90196	4.90196	4.90196	4.90196	4.90196	4.90196	4.90196	4.90196	4.90196	4.90196	4.90196	4.90196	4.90196	4.90196	4.90196	4.90196	4.90196	4.90196
	0.327	9.12584	8.64553	8.64553	5.28338	11.5274	12.0077	12.0077	17.7714	13.9289	5.28338	4.80307	4.80307	10.0865	9.12584	4.80307	4.80307	7.20461	18.2517	17.2911	10.0865	11.5274	11.5274	12.9683	10.5668	12.488	14.8895	1.44092	3.84246
	0.328	16.8067	15.6863	20.1681	2.2409	18.4874	16.8067	16.2465	23.5294	21.2885	1.12045	2.2409	1.68067	15.6863	17.9272	3.92157	1.68067	1.12045	23.5294	22.409	19.0476	18.4874	17.9272	18.4874	18.4874	20.1681	21.8487	0.560224	3.36134
	0.329	9.52381	10.2564	10.2564	4.3956	9.52381	12.4542	10.989	13.1868	8.79121	1.4652	1.4652	3.663	10.2564	10.2564	5.12821	2.9304	2.9304	14.652	12.4542	11.7216	10.2564	10.989	10.2564	9.52381	10.2564	10.2564	0.732601	3.663
	0.33	10.3359	11.6279	6.45995	7.75194	10.3359	10.3359	10.3359	16.7959	10.3359	2.58398	2.58398	7.75194	12.9199	14.2119	11.6279	2.58398	2.58398	12.9199	10.3359	14.2119	11.6279	10.3359	10.3359	10.3359	7.75194	12.9199	1.29199	11.6279
	0.331	28.7356	36.3985	34.4828	7.66284	26.8199	13.41	40.2299	32.567	32.567	9.57854	11.4943	5.74713	44.0613	26.8199	13.41	11.4943	17.2414	34.4828	34.4828	28.7356	22.9885	38.3142	24.9042	1.91571	28.7356	32.567	5.74713	7.66284
	0.332	22.8228	29.4294	28.2282	1.2012	31.8318	29.4294	20.4204	27.6276	31.8318	3.6036	1.8018	1.8018	25.8258	20.4204	3.003	2.4024	2.4024	27.027	27.6276	19.8198	32.4324	28.8288	32.4324	31.8318	30.03	27.027	0.600601	0.600601
	0.333	6.50759	35.4302	34.7072	1.44613	33.261	34.7072	6.50759	12.2921	7.95372	2.1692	1.44613	3.61533	5.78453	5.78453	5.06146	1.44613	2.1692	10.1229	9.39986	5.78453	31.0918	31.0918	31.0918	30.3688	12.2921	8.67679	1.44613	5.06146
	0.334	17.9087	18.4864	18.4864	1.7331	20.7972	23.6857	18.4864	25.9965	21.9526	2.8885	1.7331	1.7331	22.5303	24.8411	7.51011	2.3108	2.3108	23.6857	25.4188	24.8411	23.108	20.2195	23.108	23.108	20.7972	22.5303	0.577701	6.93241
	0.335	9.6463	9.6463	11.7899	6.43087	16.0772	17.149	7.50268	13.9335	12.8617	8.57449	6.43087	6.43087	6.43087	13.9335	4.28725	3.21543	4.28725	15.0054	12.8617	13.9335	17.149	10.7181	15.0054	15.0054	13.9335	12.8617	3.21543	3.21543
	0.336	21.3115	13.1148	16.9399	2.18579	21.8579	21.8579	18.5792	21.8579	14.2077	2.18579	5.46448	4.91803	16.3934	18.5792	13.1148	2.18579	1.63934	21.8579	20.765	18.0328	20.765	12.5683	19.6721	19.6721	20.2186	20.2186	0.546448	8.74317
	0.337	33.7079	41.1985	40.1284	0.535045	38.5233	38.5233	38.5233	45.4789	43.3387	1.60514	1.07009	1.07009	33.1728	33.1728	3.21027	1.07009	1.60514	44.9438	44.9438	33.1728	39.5934	39.0583	36.9181	40.1284	40.6635	44.9438	1.07009	3.21027
	0.338	25.3293	21.2766	16.2107	3.03951	22.2898	19.2503	25.3293	27.3556	28.3688	8.10537	4.05268	3.03951	25.3293	27.3556	12.1581	8.10537	7.0922	26.3425	24.3161	25.3293	17.2239	17.2239	17.2239	17.2239	23.3029	26.3425	2.02634	1.01317
	0.339	11.4613	10.9838	17.192	1.91022	16.7144	13.8491	15.7593	13.8491	14.3266	1.91022	2.38777	1.43266	16.2369	14.3266	2.38777	3.34288	1.91022	14.8042	14.3266	14.3266	14.3266	14.3266	14.8042	15.2818	16.7144	14.3266	0.477555	0.95511
	0.34	3.33333	3.33333	3.33333	3.33333	3.33333	3.33333	3.33333	3.33333	3.33333	3.33333	3.33333	3.33333	3.33333	3.33333	6.66667	3.33333	3.33333	3.33333	3.33333	3.33333	3.33333	3.33333	3.33333	3.33333	3.33333	3.33333	3.33333	3.33333
	0.341	20.5628	22.7273	12.987	3.24675	19.4805	19.4805	19.4805	21.645	14.0693	3.24675	4.329	2.1645	16.2338	17.316	5.41126	5.41126	2.1645	21.645	23.8095	19.4805	14.0693	21.645	14.0693	16.2338	18.3983	22.7273	1.08225	2.1645
	0.342	17.9806	22.13	17.0586	1.84417	24.4352	24.4352	25.8183	25.8183	22.13	2.76625	2.76625	2.76625	25.3573	23.5131	4.61042	3.22729	3.22729	26.7404	24.8963	21.2079	21.2079	22.13	19.8248	23.0521	21.2079	24.4352	2.76625	2.30521
	0.343	15.4062	19.6078	19.6078	7.0028	19.6078	18.2073	14.0056	29.4118	14.0056	4.20168	8.40336	2.80112	11.2045	12.605	2.80112	7.0028	2.80112	28.0112	28.0112	15.4062	14.0056	12.605	14.0056	14.0056	19.6078	15.4062	2.80112	1.40056
	0.344	8.29187	6.6335	9.95025	4.97512	6.6335	4.97512	6.6335	4.97512	4.97512	4.97512	3.31675	3.31675	8.29187	8.29187	1.65837	3.31675	3.31675	4.97512	4.97512	6.6335	11.6086	8.29187	8.29187	9.95025	6.6335	4.97512	1.65837	1.65837
	0.345	15.4525	12.5092	18.3959	0.735835	11.0375	13.245	16.1884	19.1317	14.7167	2.20751	5.15085	5.15085	13.245	18.3959	5.15085	3.67918	5.88668	19.1317	19.8675	16.1884	19.1317	13.245	17.66	16.1884	15.4525	17.66	2.94334	2.20751
	0.346	22.2222	31.1111	16.6667	5.55556	21.1111	21.1111	10	26.6667	20	3.33333	5.55556	6.66667	14.4444	11.1111	10	6.66667	4.44444	30	28.8889	12.2222	24.4444	26.6667	22.2222	24.4444	22.2222	25.5556	1.11111	8.88889
	0.347	30.0107	16.0772	11.7899	3.21543	10.7181	16.0772	13.9335	19.2926	20.3644	2.14362	3.21543	2.14362	7.50268	7.50268	5.35906	2.14362	2.14362	15.0054	17.149	6.43087	12.8617	21.4362	12.8617	12.8617	15.0054	17.149	2.14362	5.35906
	0.348	7.11111	8.88889	4.44444	3.55556	11.5556	17.7778	4.44444	9.77778	8	3.55556	3.55556	2.66667	2.66667	1.77778	4.44444	5.33333	2.66667	10.6667	9.77778	1.77778	11.5556	8	10.6667	11.5556	14.2222	6.22222	0.888889	0.888889
	0.349	8.25593	10.3199	8.25593	3.09598	11.3519	10.3199	10.3199	6.19195	7.22394	4.12797	4.12797	3.09598	7.22394	7.22394	5.15996	3.09598	5.15996	7.22394	7.22394	7.22394	11.3519	8.25593	11.3519	11.3519	7.22394	9.28793	2.06398	3.09598
	0.35	26.1969	22.5836	18.0668	1.80668	19.8735	25.2936	17.1635	23.4869	24.3902	0.903342	2.71003	0.903342	15.3568	27.1003	7.22674	2.71003	0.903342	26.1969	30.7136	27.1003	27.1003	20.7769	26.1969	26.1969	21.6802	27.1003	0.903342	5.42005
	0.351	18.8607	20.0154	19.2456	3.07929	10.7775	19.2456	20.7852	9.23788	8.85296	0.769823	2.69438	1.92456	16.1663	19.2456	1.92456	1.15473	0.384911	11.5473	9.23788	18.8607	9.62279	18.4758	10.0077	10.0077	10.0077	8.85296	0.384911	2.30947
	0.352	5.03778	6.71704	6.71704	0.839631	7.55668	6.71704	4.19815	7.55668	5.03778	0.839631	6.71704	2.51889	5.03778	5.03778	5.03778	0.839631	1.67926	6.71704	8.39631	4.19815	5.87741	4.19815	4.19815	4.19815	4.19815	6.71704	1.67926	4.19815
	0.353	2.89855	8.69565	8.69565	11.5942	2.89855	2.89855	5.7971	8.69565	2.89855	8.69565	8.69565	8.69565	5.7971	2.89855	20.2899	11.5942	8.69565	14.4928	2.89855	5.7971	5.7971	2.89855	2.89855	2.89855	2.89855	2.89855	2.89855	8.69565
	0.354	13.3333	11.1111	15.5556	6.66667	15.5556	13.3333	15.5556	20	13.3333	8.88889	2.22222	8.88889	15.5556	15.5556	4.44444	6.66667	11.1111	20	13.3333	11.1111	8.88889	15.5556	11.1111	15.5556	15.5556	13.3333	2.22222	8.88889
	0.355	17.4838	17.4838	17.4838	1.14025	19.3843	20.1444	17.8639	18.6241	22.0448	0.760167	0.760167	1.14025	19.7643	18.244	5.32117	1.52033	1.14025	20.1444	20.1444	18.244	19.0042	17.4838	18.244	18.6241	18.6241	19.0042	1.14025	4.18092
	0.356	3.96825	3.96825	3.96825	3.96825	3.96825	3.96825	3.96825	3.96825	3.96825	3.96825	3.96825	3.96825	3.96825	3.96825	3.96825	3.96825	3.96825	3.96825	3.96825	3.96825	3.96825	3.96825	3.96825	3.96825	3.96825	3.96825	3.96825	3.96825
	0.357	6.87581	7.59204	8.16502	1.28921	7.59204	4.87036	8.02177	8.45151	18.9085	0.71623	1.43246	1.14597	7.59204	7.59204	2.14869	1.00272	1.28921	8.59476	8.02177	7.01905	17.7625	8.88125	18.1922	18.3355	17.1895	8.30827	0.143246	1.43246
	0.358	21.9454	27.8766	23.1317	4.15184	27.2835	32.0285	21.9454	24.3179	37.9597	2.9656	1.77936	1.18624	26.6904	24.3179	11.8624	1.18624	1.77936	24.3179	23.1317	24.3179	34.4009	23.1317	33.8078	37.9597	43.8909	23.1317	1.77936	11.2693
	0.359	16.2037	23.1481	16.2037	0.771605	18.5185	20.8333	17.7469	14.6605	22.3765	3.08642	2.31481	2.31481	18.5185	9.25926	7.71605	1.54321	1.54321	13.1173	11.5741	9.25926	20.8333	16.2037	20.8333	20.8333	17.7469	11.5741	0.771605	6.17284
	0.36	3.33333	3.33333	3.33333	3.33333	3.33333	3.33333	16.6667	30	3.33333	6.66667	10	13.3333	16.6667	3.33333	20	23.3333	6.66667	3.33333	3.33333	6.66667	3.33333	23.3333	3.33333	3.33333	23.3333	3.33333	3.33333	3.33333
	0.361	20.6718	18.0879	17.2265	4.30663	28.4238	27.5624	17.2265	29.2851	22.3945	4.30663	3.44531	3.44531	27.5624	29.2851	8.61326	4.30663	2.58398	28.4238	26.7011	28.4238	24.1171	21.5332	24.9785	24.9785	23.2558	28.4238	0.861326	3.44531
	0.362	20.6511	18.7075	19.4363	0.971817	15.3061	17.2498	16.7638	20.1652	21.8659	0.728863	0.728863	1.94363	16.035	20.4082	3.64431	1.45773	0.485909	19.1934	19.4363	20.1652	16.7638	13.8484	16.7638	16.7638	20.6511	20.6511	0.242954	4.37318
	0.363	22.6064	20.3901	19.0603	0.443262	19.0603	18.617	21.2766	28.3688	21.7199	1.77305	1.32979	1.77305	20.8333	20.3901	3.5461	0.443262	0.886525	27.4823	29.6986	20.3901	23.0496	23.0496	22.6064	23.0496	21.2766	27.4823	1.32979	3.10284
	0.364	30.2587	31.2347	27.8184	2.44021	25.8663	31.2347	35.1391	35.1391	32.2108	2.92826	1.95217	2.44021	34.651	33.1869	3.90434	1.46413	0.976086	35.6271	34.163	31.7228	36.1152	28.7945	34.651	36.1152	33.1869	30.2587	0.976086	3.4163
	0.365	16.9044	16.9044	15.8479	2.11305	15.8479	20.074	15.8479	14.7913	19.5457	2.11305	3.16957	2.11305	10.5652	13.7348	6.86741	2.11305	1.58479	15.3196	16.3761	13.7348	15.3196	11.6218	14.7913	15.3196	18.4892	15.3196	2.11305	5.28262
	0.366	18.5185	17.5926	15.7407	2.77778	16.6667	14.8148	15.7407	18.5185	18.5185	1.85185	4.62963	1.85185	22.2222	19.4444	8.33333	0.925926	2.77778	16.6667	17.5926	19.4444	15.7407	23.1481	16.6667	15.7407	15.7407	15.7407	1.85185	9.25926
	0.367	14.0485	15.3257	28.0971	5.10856	33.2056	17.8799	12.7714	28.0971	20.4342	2.55428	3.83142	3.83142	16.6028	17.8799	11.4943	7.66284	6.3857	26.8199	26.8199	19.1571	22.9885	12.7714	24.2656	26.8199	21.7114	22.9885	2.55428	8.93997
	0.368	17.3077	15.3846	13.4615	3.84615	16.6667	15.3846	19.2308	15.3846	16.0256	2.5641	3.84615	1.28205	9.61538	15.3846	3.84615	2.5641	1.28205	16.0256	16.6667	15.3846	12.8205	13.4615	12.8205	13.4615	16.0256	14.1026	0.641026	3.20513
	0.369	16.6667	15.4762	19.0476	5.95238	21.4286	23.8095	9.52381	23.8095	16.6667	1.19048	3.57143	1.19048	14.2857	15.4762	5.95238	1.19048	1.19048	23.8095	23.8095	14.2857	19.0476	19.0476	20.2381	20.2381	23.8095	22.619	1.19048	3.57143
	0.37	18.5488	6.54664	7.0922	3.27332	19.6399	22.9133	8.72886	13.6388	13.0933	2.18221	2.18221	3.81888	23.4588	9.27441	7.63775	2.18221	2.18221	14.73	14.73	8.72886	16.9122	12.0022	16.9122	16.9122	11.4566	13.6388	1.09111	6.00109
	0.371	11.2613	5.63063	9.00901	3.37838	15.7658	10.1351	2.25225	9.00901	11.2613	6.75676	4.5045	2.25225	6.75676	10.1351	4.5045	2.25225	3.37838	11.2613	11.2613	7.88288	5.63063	9.00901	9.00901	9.00901	20.2703	9.00901	1.12613	4.5045
	0.372	14.1243	35.7815	13.1827	3.76648	25.4237	28.2486	5.64972	18.8324	32.9567	2.82486	2.82486	2.82486	23.5405	20.7156	6.59134	3.76648	4.7081	16.0075	16.0075	21.6573	23.5405	33.8983	23.5405	23.5405	29.1902	13.1827	2.82486	5.64972
	0.373	8.69565	10.1449	11.5942	5.7971	18.8406	15.942	13.0435	11.5942	20.2899	2.89855	4.34783	8.69565	14.4928	7.24638	7.24638	7.24638	5.7971	10.1449	10.1449	7.24638	10.1449	11.5942	10.1449	18.8406	13.0435	10.1449	1.44928	5.7971
	0.374	12.843	14.5943	14.0105	1.16754	18.6807	15.7618	15.7618	15.7618	15.7618	3.50263	3.50263	3.50263	12.843	15.7618	6.42148	1.75131	3.50263	18.6807	16.9294	16.9294	21.0158	18.0969	21.0158	20.432	14.5943	18.6807	0.583771	4.67017
	0.375	11.1732	16.7598	20.4842	9.31099	26.0708	18.622	20.4842	24.2086	27.933	5.58659	5.58659	7.44879	18.622	22.3464	11.1732	5.58659	9.31099	24.2086	18.622	20.4842	31.6574	14.8976	16.7598	22.3464	11.1732	22.3464	1.8622	7.44879
	0.376	16.9097	16.9097	15.8529	1.4796	17.5439	16.6984	18.6007	17.1211	22.8282	0.211372	0.845487	0.422744	16.9097	19.8689	2.74783	0.422744	0.422744	16.6984	17.3325	19.6576	14.3733	20.7144	14.1619	14.3733	15.8529	17.5439	0.211372	2.95921
	0.377	6.09756	9.65447	11.1789	1.52439	6.60569	12.7033	8.13008	7.11382	5.58943	1.52439	1.01626	2.54065	8.63821	8.13008	3.55691	2.03252	1.01626	6.60569	6.60569	8.13008	6.09756	6.09756	6.09756	6.09756	5.0813	6.09756	0.50813	3.55691
	0.378	16.2602	22.0674	19.1638	2.9036	17.4216	20.3252	19.1638	20.9059	12.1951	1.74216	1.74216	2.32288	24.3902	19.7445	4.64576	2.9036	2.9036	22.6481	20.3252	17.4216	19.7445	18.0023	18.0023	19.7445	17.4216	20.3252	1.16144	4.06504
	0.379	16.5361	16.5361	17.8416	1.74064	16.5361	18.2768	17.8416	16.9713	17.4064	2.17581	1.74064	1.74064	18.2768	18.2768	3.91645	1.74064	3.48129	15.6658	16.5361	17.8416	13.49	17.4064	14.3603	14.3603	14.7955	15.2306	1.30548	3.04613
	0.38	11.9403	13.9303	11.9403	2.98507	10.9453	16.9154	17.9104	12.9353	13.9303	2.98507	2.98507	1.99005	12.9353	14.9254	11.9403	1.99005	1.99005	14.9254	12.9353	18.9055	20.8955	14.9254	20.8955	20.8955	13.9303	15.9204	1.99005	4.97512
	0.381	17.8817	16.9647	17.8817	2.29253	20.6327	16.9647	22.0083	23.3838	21.0912	1.37552	1.37552	7.79459	22.0083	22.4668	5.96057	3.20954	2.75103	22.9253	23.8423	21.5497	22.9253	21.5497	22.9253	22.0083	22.9253	22.9253	0.917011	3.66804
	0.382	3.74532	3.74532	3.74532	3.74532	3.74532	3.74532	3.74532	3.74532	3.74532	3.74532	3.74532	3.74532	3.74532	3.74532	3.74532	3.74532	3.74532	3.74532	3.74532	3.74532	3.74532	3.74532	3.74532	3.74532	3.74532	3.74532	3.74532	3.74532
	0.383	29.8013	28.6976	27.5938	4.41501	20.9713	20.9713	29.8013	22.0751	24.2826	6.62252	2.20751	3.31126	22.0751	29.8013	2.20751	2.20751	4.41501	23.1788	19.8675	35.3201	20.9713	24.2826	20.9713	19.8675	26.4901	20.9713	1.10375	1.10375
	0.384	25.6745	24.369	24.8042	2.61097	20.8877	23.4987	22.6284	26.5448	26.5448	0.870322	0.870322	0.435161	25.2393	25.6745	4.35161	0.870322	1.30548	27.4151	26.1097	25.2393	25.6745	22.6284	24.8042	26.1097	14.3603	26.98	0.435161	4.35161
	0.385	5.52792	5.52792	9.39746	1.65837	5.52792	4.97512	5.52792	7.18629	6.6335	3.31675	1.65837	4.42233	5.52792	5.52792	1.65837	2.21117	3.31675	6.08071	6.6335	6.08071	4.42233	7.73908	6.08071	5.52792	4.97512	7.18629	0.552792	1.10558
	0.386	20.336	16.7993	21.2202	1.76835	22.1043	22.9885	19.4518	22.9885	13.2626	4.42087	4.42087	3.53669	22.1043	22.1043	8.84173	4.42087	3.53669	23.8727	22.9885	25.641	15.0309	23.8727	16.7993	15.9151	19.4518	22.9885	0.884173	5.30504
	0.387	16.6945	17.251	16.138	1.66945	17.251	15.5815	20.5899	17.8075	15.025	1.11297	1.66945	1.66945	17.251	19.4769	3.3389	1.11297	2.22593	18.3639	18.9204	16.6945	14.4686	16.138	14.4686	13.9121	10.5732	17.8075	0.556483	3.3389
	0.388	13.6452	13.6452	19.4932	11.6959	15.5945	19.4932	15.5945	19.4932	13.6452	11.6959	9.74659	13.6452	15.5945	19.4932	13.6452	9.74659	11.6959	19.4932	9.74659	15.5945	1.94932	17.5439	1.94932	15.5945	15.5945	19.4932	1.94932	7.79727
	0.389	2.71003	2.71003	2.71003	2.71003	2.71003	2.71003	2.71003	2.71003	2.71003	2.71003	5.42005	2.71003	2.71003	2.71003	2.71003	2.71003	2.71003	2.71003	2.71003	2.71003	2.71003	2.71003	2.71003	2.71003	2.71003	2.71003	2.71003	2.71003
	0.39	11.9376	14.6924	15.6107	3.67309	14.6924	9.18274	15.6107	18.3655	15.6107	4.59137	3.67309	3.67309	16.5289	16.5289	9.18274	0.918274	1.83655	16.5289	16.5289	19.2837	14.6924	15.6107	15.6107	15.6107	14.6924	17.4472	0.918274	0.918274
	0.391	9.52381	10.3175	9.52381	5.55556	15.0794	11.9048	9.52381	15.873	15.873	3.1746	3.1746	5.55556	5.55556	6.34921	3.96825	2.38095	3.1746	18.254	15.0794	6.34921	8.73016	7.14286	9.52381	8.73016	11.1111	15.873	0.793651	3.1746
	0.392	12.1263	10.4343	12.4083	1.69205	10.9983	12.6904	12.6904	17.4845	12.9724	1.41004	1.12803	1.12803	15.5104	12.1263	2.53807	1.41004	1.12803	16.9205	17.2025	12.1263	11.5623	16.3565	11.8443	11.8443	11.5623	17.4845	0.564016	1.41004
	0.393	3.58423	3.58423	5.37634	1.79211	5.37634	5.37634	5.37634	8.96057	7.16846	1.79211	3.58423	3.58423	5.37634	1.79211	3.58423	5.37634	5.37634	5.37634	7.16846	1.79211	7.16846	7.16846	7.16846	5.37634	5.37634	5.37634	1.79211	1.79211
	0.394	14.7059	13.0719	13.0719	9.80392	19.6078	11.4379	19.6078	16.3399	14.7059	11.4379	6.53595	8.16993	13.0719	13.0719	13.0719	11.4379	4.90196	16.3399	17.9739	13.0719	14.7059	14.7059	16.3399	14.7059	16.3399	14.7059	4.90196	4.90196
	0.395	21.7963	21.7963	24.4269	1.1274	20.6689	25.9301	17.2867	22.5479	20.6689	1.50319	1.50319	1.50319	22.5479	18.7899	1.87899	1.87899	1.50319	21.7963	22.5479	18.7899	24.8027	22.5479	24.8027	24.8027	19.9173	21.0447	1.1274	2.25479
	0.396	15.1515	16.934	11.5865	0.891266	17.8253	20.4991	14.2602	19.6078	16.0428	1.78253	2.6738	4.45633	20.4991	17.8253	8.02139	3.56506	3.56506	21.3904	19.6078	16.934	19.6078	17.8253	17.8253	19.6078	14.2602	17.8253	0.891266	3.56506
	0.397	5.13611	6.16333	4.10889	1.54083	4.6225	4.6225	4.6225	5.64972	6.67694	2.56805	2.56805	1.54083	7.70416	6.16333	3.08166	2.05444	1.02722	7.70416	5.13611	4.6225	5.64972	4.10889	5.13611	5.13611	7.19055	6.16333	2.05444	2.05444
	0.398	8.14598	10.7527	9.44933	3.25839	7.4943	7.4943	10.4268	12.056	6.84262	2.60671	2.60671	2.93255	7.16846	11.0785	5.8651	2.93255	4.88759	10.7527	10.4268	10.4268	8.47181	7.4943	8.47181	7.82014	5.8651	8.79765	0.651678	2.93255
	0.399	14.2045	13.8889	10.4167	0.315657	13.5732	6.31313	12.6263	13.5732	10.101	1.89394	0.631313	1.89394	11.6793	12.9419	4.41919	1.57828	1.89394	13.5732	12.3106	12.6263	12.3106	13.8889	11.9949	12.3106	6.94444	11.6793	0.315657	4.41919
	0.4	15.0919	18.3727	24.9344	1.31234	17.7165	18.3727	19.0289	23.622	19.685	1.9685	0.656168	3.28084	20.3412	19.685	8.53018	0.656168	2.62467	21.6535	25.5906	18.3727	20.9974	17.7165	20.9974	20.9974	19.685	26.2467	0.656168	4.59318
	0.401	3.90434	8.29673	4.39239	2.44021	5.85652	5.85652	7.32064	6.34456	6.34456	0.976086	0.976086	0.976086	5.85652	4.39239	2.92826	1.46413	0.976086	7.32064	6.8326	4.39239	4.88043	5.36847	4.88043	4.88043	5.36847	7.80869	1.46413	2.92826
	0.402	13.9521	14.862	15.1653	1.21322	16.0752	13.3455	13.9521	15.1653	14.5587	0.606612	0.909918	0.606612	14.5587	14.862	2.42645	0.606612	0.606612	15.4686	14.5587	15.7719	14.5587	15.4686	14.862	14.862	14.2554	15.4686	0.303306	2.12314
	0.403	5.12821	3.84615	1.28205	1.28205	5.12821	5.12821	5.12821	10.2564	15.3846	2.5641	2.5641	5.12821	3.84615	2.5641	2.5641	3.84615	5.12821	5.12821	10.2564	5.12821	10.2564	5.12821	11.5385	11.5385	3.84615	3.84615	1.28205	2.5641
	0.404	13.3333	8.62745	9.41176	10.1961	7.84314	8.62745	10.1961	14.902	16.4706	7.05882	7.84314	6.27451	8.62745	11.7647	15.6863	8.62745	7.05882	14.902	13.3333	12.549	10.1961	14.1176	12.549	12.549	9.41176	11.7647	0.784314	5.4902
	0.405	18.4615	17.4359	20.5128	2.05128	17.4359	13.3333	21.5385	24.6154	20.5128	5.12821	3.07692	6.15385	22.5641	21.5385	10.2564	4.10256	4.10256	23.5897	24.6154	20.5128	17.4359	19.4872	16.4103	19.4872	21.5385	23.5897	1.02564	7.17949
	0.406	6.90335	7.88955	4.93097	2.95858	2.95858	5.91716	6.90335	6.90335	18.7377	1.97239	1.97239	2.95858	7.88955	6.90335	4.93097	2.95858	1.97239	6.90335	5.91716	4.93097	6.90335	6.90335	6.90335	6.90335	7.88955	6.90335	1.97239	3.94477
	0.407	19.7711	20.4648	20.8117	2.08117	18.3836	22.8928	19.0773	38.5016	38.8484	1.04058	0.346861	1.04058	21.8522	21.8522	9.71211	1.38744	1.38744	36.0735	35.033	21.1585	21.1585	26.3614	21.1585	21.8522	32.2581	35.033	0.693722	7.28408
	0.408	10.4895	9.32401	15.1515	2.331	12.8205	8.15851	6.99301	12.8205	11.655	4.662	5.82751	3.4965	13.986	12.8205	13.986	9.32401	3.4965	18.648	11.655	13.986	13.986	11.655	16.317	11.655	11.655	16.317	1.1655	3.4965
	0.409	11.1111	21.2963	23.1481	4.62963	15.7407	12.037	17.5926	20.3704	14.8148	1.85185	5.55556	1.85185	13.8889	20.3704	6.48148	2.77778	2.77778	17.5926	25.9259	15.7407	17.5926	11.1111	17.5926	17.5926	13.8889	24.0741	0.925926	5.55556
	0.41	18.9229	16.7394	13.8282	1.4556	22.5619	19.6507	18.9229	15.2838	11.6448	2.91121	2.91121	2.91121	11.6448	21.1063	3.63901	2.91121	2.91121	14.556	23.2897	21.1063	15.2838	15.2838	15.2838	15.2838	21.1063	22.5619	0.727802	2.91121
	0.411	6.0423	9.06344	10.0705	6.0423	12.0846	10.0705	11.0775	15.1057	11.0775	5.03525	9.06344	6.0423	14.0987	20.141	14.0987	7.04935	8.05639	19.1339	21.148	14.0987	7.04935	24.1692	7.04935	14.0987	23.1621	14.0987	1.00705	9.06344
	0.412	8.63558	7.48417	6.33276	0.575705	12.0898	5.75705	10.9384	17.8469	5.75705	3.45423	1.15141	1.72712	14.3926	12.6655	4.02994	1.72712	1.15141	17.8469	16.1197	12.0898	6.90846	16.6955	5.18135	5.18135	5.75705	16.6955	1.15141	3.45423
	0.413	14.6945	15.4679	18.5615	3.09358	16.2413	12.3743	16.2413	15.4679	10.8275	4.64037	2.32019	4.64037	16.2413	14.6945	3.09358	2.32019	1.54679	15.4679	13.9211	12.3743	8.50735	11.6009	9.28074	9.28074	9.28074	13.1477	1.54679	1.54679
	0.414	10.8225	10.101	18.759	4.329	17.316	17.316	17.316	19.4805	14.43	3.6075	2.1645	2.886	15.1515	23.8095	5.77201	5.05051	3.6075	15.873	16.5945	24.531	17.316	15.873	16.5945	16.5945	13.7085	16.5945	1.443	2.886
	0.415	20.0501	20.8855	17.9616	2.92398	23.8095	21.721	21.721	9.18964	17.1261	2.50627	2.92398	2.08855	20.8855	21.3033	5.01253	2.08855	2.92398	9.18964	10.8605	21.721	17.5439	16.7084	17.5439	17.5439	11.6959	9.60735	0.835422	4.59482
	0.416	25.3073	28.9226	26.7534	1.44613	26.7534	28.1996	28.9226	20.2458	17.3536	0.723066	2.89226	2.89226	16.6305	30.3688	5.06146	2.1692	0.723066	20.2458	22.415	30.3688	22.415	25.3073	23.1381	23.1381	18.7997	20.2458	2.89226	5.78453
	0.417	28.5502	29.2918	27.0671	3.70782	28.921	28.5502	28.5502	28.5502	25.2132	2.96626	4.07861	1.85391	27.0671	27.4379	3.70782	2.59548	1.48313	29.2918	28.5502	27.0671	25.584	26.3255	25.9548	25.9548	25.9548	28.1795	1.85391	2.59548
	0.418	16.1443	16.1443	17.5689	1.4245	13.7702	15.1947	15.6695	15.1947	14.245	0.949668	0.474834	2.37417	16.1443	11.8708	5.69801	1.89934	2.37417	13.7702	14.245	12.3457	9.97151	18.0437	10.4463	9.97151	12.8205	14.245	1.4245	5.22317
	0.419	11.1576	21.3854	11.6225	0.9298	16.2715	10.2278	20.9205	18.1311	11.6225	2.3245	2.7894	0.9298	9.7629	11.6225	4.1841	1.8596	2.3245	18.1311	18.1311	11.6225	13.0172	9.7629	13.4821	13.947	11.1576	18.596	0.4649	4.1841
	0.42	9.72763	6.48508	18.1582	1.94553	22.0493	9.07912	17.5097	18.1582	30.4799	1.94553	3.24254	3.89105	10.3761	13.6187	7.13359	2.59403	1.29702	17.5097	20.7523	13.6187	18.1582	16.8612	25.2918	22.6978	16.2127	16.2127	1.29702	3.89105
	0.421	21.164	22.409	12.7607	0.933707	22.0977	23.6539	25.2101	23.0314	22.409	1.86741	1.24494	1.86741	17.7404	22.409	23.6539	2.17865	1.55618	23.9651	20.8528	22.409	22.0977	21.164	22.0977	22.409	22.0977	20.2303	0.622471	24.2764
	0.422	7.06906	6.52529	8.15661	1.63132	16.3132	7.06906	3.80642	7.61283	7.61283	2.1751	2.71887	1.08755	4.35019	6.52529	4.35019	2.71887	1.63132	7.06906	8.70038	5.98151	9.78793	17.9445	8.15661	9.24415	9.78793	9.24415	1.08755	2.71887
	0.423	17.0503	9.37766	9.37766	1.70503	20.4604	24.7229	17.9028	16.1978	10.2302	1.70503	1.70503	0.852515	16.1978	9.37766	9.37766	2.55754	2.55754	15.3453	12.7877	16.1978	14.4928	20.4604	13.6402	13.6402	17.9028	14.4928	1.70503	8.52515
	0.424	13.6986	12.1766	10.6545	3.04414	13.6986	12.1766	15.2207	16.7428	10.6545	4.56621	3.04414	4.56621	12.1766	13.6986	6.08828	1.52207	6.08828	16.7428	16.7428	13.6986	16.7428	15.2207	15.2207	15.2207	15.2207	16.7428	4.56621	3.04414
	0.425	11.9658	17.094	17.094	3.4188	17.094	15.3846	17.094	15.3846	20.5128	5.12821	10.2564	3.4188	17.094	18.8034	17.094	5.12821	3.4188	17.094	15.3846	20.5128	20.5128	17.094	18.8034	20.5128	15.3846	13.6752	1.7094	1.7094
	0.426	11.7253	10.0503	10.0503	1.67504	11.7253	8.37521	10.0503	15.0754	10.0503	5.02513	8.37521	1.67504	10.0503	10.0503	5.02513	1.67504	1.67504	15.0754	15.0754	10.0503	10.0503	10.0503	8.37521	10.0503	11.7253	15.0754	5.02513	1.67504
	0.427	9.4162	14.1243	13.1827	9.4162	16.0075	11.2994	9.4162	16.9492	14.1243	12.2411	14.1243	10.3578	11.2994	12.2411	15.0659	11.2994	8.47458	13.1827	16.0075	11.2994	17.8908	11.2994	19.774	17.8908	13.1827	14.1243	0.94162	3.76648
	0.428	7.95756	15.0309	15.0309	2.65252	15.0309	15.9151	13.2626	15.0309	14.1468	3.53669	3.53669	2.65252	10.6101	15.0309	5.30504	4.42087	3.53669	15.0309	14.1468	15.0309	18.5676	9.72591	18.5676	18.5676	14.1468	15.0309	0.884173	2.65252
	0.429	17.5537	18.6741	17.7404	0.933707	18.4874	11.9514	18.6741	19.7946	14.1923	0.933707	2.05416	0.933707	17.3669	18.3007	2.98786	0.933707	0.933707	19.2344	19.0476	17.7404	11.9514	10.831	12.3249	11.7647	11.7647	18.1139	0.373483	1.86741
	0.43	17.439	12.9547	15.9442	3.48779	17.9372	14.4494	17.9372	17.9372	16.9407	2.98954	1.99302	2.98954	16.9407	17.9372	2.98954	1.49477	1.49477	17.9372	17.439	18.4355	21.425	15.9442	22.4215	21.425	12.4564	17.439	0.996512	2.49128
	0.431	16.4168	23.5546	19.2719	1.42755	16.4168	19.9857	19.9857	21.4133	17.1306	2.14133	2.14133	0.713776	17.1306	20.6995	12.1342	3.56888	0.713776	22.1271	21.4133	21.4133	16.4168	16.4168	14.9893	15.7031	19.9857	18.5582	0.713776	7.85153
	0.432	2.849	2.849	2.849	2.849	2.849	2.849	2.849	2.849	2.849	2.849	2.849	2.849	2.849	2.849	2.849	2.849	2.849	2.849	2.849	2.849	2.849	2.849	2.849	2.849	2.849	2.849	2.849	2.849
	0.433	8.5639	4.61133	5.92885	1.31752	8.5639	7.24638	10.5402	10.5402	6.58762	3.29381	1.31752	2.63505	14.4928	11.8577	2.63505	1.31752	1.31752	9.88142	9.88142	13.1752	14.4928	4.61133	14.4928	14.4928	14.4928	9.22266	0.658762	2.63505
	0.434	10	3.33333	16.6667	3.33333	6.66667	3.33333	3.33333	3.33333	3.33333	3.33333	3.33333	3.33333	3.33333	3.33333	3.33333	10	3.33333	20	3.33333	3.33333	6.66667	3.33333	10	3.33333	3.33333	3.33333	3.33333	3.33333
	0.435	25.641	31.746	24.42	2.442	31.746	8.54701	37.851	32.967	25.641	6.10501	6.10501	4.884	34.188	32.967	8.54701	4.884	7.32601	31.746	31.746	36.63	32.967	30.525	34.188	34.188	24.42	31.746	2.442	6.10501
	0.436	32.9341	24.9501	22.9541	1.99601	28.9421	32.9341	35.9281	31.9361	32.9341	4.99002	3.99202	1.99601	16.9661	17.9641	14.9701	1.99601	0.998004	27.9441	24.9501	28.9421	27.9441	24.9501	24.9501	23.9521	26.9461	26.9461	0.998004	2.99401
	0.437	14.4144	13.5135	16.2162	2.7027	18.9189	17.1171	20.7207	16.2162	17.1171	2.7027	3.6036	2.7027	20.7207	11.7117	12.6126	4.5045	3.6036	18.018	19.8198	15.3153	11.7117	13.5135	12.6126	14.4144	16.2162	18.018	2.7027	7.20721
	0.438	11.5583	10.7327	11.1455	1.65119	14.8607	11.3519	10.5263	15.8927	17.3375	2.06398	2.47678	2.27038	15.2735	12.1775	3.50877	2.47678	2.27038	15.6863	12.7967	12.7967	15.8927	12.3839	15.2735	15.6863	16.7183	15.8927	0.412797	2.06398
	0.439	8.35232	9.87092	8.35232	3.03721	8.35232	11.3895	10.6302	7.59301	8.35232	2.2779	3.03721	3.03721	9.11162	8.35232	4.55581	1.5186	1.5186	7.59301	8.35232	8.35232	9.87092	8.35232	9.87092	9.87092	9.11162	8.35232	1.5186	6.07441
	0.44	15.7978	15.2712	16.0611	1.31648	18.1675	17.3776	15.0079	22.6435	14.7446	1.05319	1.31648	2.63296	19.4839	20.2738	5.52923	1.57978	2.10637	21.8536	21.5903	18.694	19.2206	18.1675	18.9573	19.2206	19.2206	22.9068	0.526593	3.15956
	0.441	21.0884	25.8503	25.1701	1.36054	23.1293	26.5306	29.932	29.2517	22.449	3.40136	2.72109	2.72109	24.4898	23.8095	8.16327	2.72109	2.72109	29.932	28.5714	23.1293	27.2109	20.4082	25.8503	26.5306	23.1293	27.8912	0.680272	6.12245
	0.442	14.4813	12.3749	11.585	0.789889	11.585	13.1648	11.8483	13.1648	12.6382	0.263296	0.526593	1.05319	13.4281	11.0585	3.94945	0.263296	0.263296	13.1648	13.4281	10.2686	13.9547	12.1116	13.9547	13.9547	12.1116	13.6914	0.263296	3.68615
	0.443	15.748	7.87402	23.622	2.62467	18.3727	2.62467	18.3727	23.622	20.9974	5.24934	2.62467	5.24934	5.24934	13.1234	15.748	5.24934	2.62467	18.3727	15.748	5.24934	23.622	18.3727	2.62467	2.62467	2.62467	15.748	2.62467	10.4987
	0.444	24.1546	25.0329	28.9855	1.31752	26.7896	26.7896	27.2288	28.9855	24.1546	0.878349	2.19587	1.31752	29.4247	30.303	2.63505	0.439174	2.63505	28.9855	28.9855	29.4247	28.5463	20.6412	27.668	27.2288	26.3505	28.9855	1.31752	3.07422
	0.445	20.7337	21.5311	19.1388	3.18979	23.9234	20.7337	15.949	25.5183	18.3413	0.797448	0.797448	1.5949	18.3413	19.1388	5.58214	0.797448	2.39234	23.9234	22.3285	19.1388	19.9362	21.5311	19.9362	19.9362	23.126	19.9362	0.797448	6.37959
	0.446	2.002	3.003	2.002	4.004	8.00801	3.003	1.001	2.002	4.004	2.002	2.002	5.00501	2.002	1.001	2.002	4.004	2.002	2.002	4.004	2.002	3.003	1.001	3.003	1.001	1.001	2.002	1.001	1.001
	0.447	1.67504	8.37521	7.53769	5.02513	7.53769	10.0503	2.51256	2.51256	9.21273	5.86265	2.51256	3.35008	10.8878	0.837521	3.35008	5.86265	3.35008	3.35008	2.51256	0.837521	10.8878	11.7253	12.5628	11.7253	12.5628	2.51256	0.837521	1.67504
	0.448	14.974	13.6719	13.0208	3.25521	13.0208	14.3229	14.974	16.9271	18.8802	1.95312	1.30208	1.95312	16.276	14.3229	5.20833	1.30208	1.30208	16.9271	15.625	14.974	16.276	9.76562	16.276	16.276	16.276	16.9271	0.651042	5.20833
	0.449	13.369	12.4777	12.0321	2.22816	13.369	12.9234	12.4777	16.0428	13.8146	0.445633	0.891266	0.445633	13.8146	14.2602	2.22816	0.891266	1.3369	14.7059	14.7059	14.2602	13.8146	15.1515	13.8146	13.8146	17.3797	15.5971	0.445633	2.22816
	0.45	15.5556	11.8519	22.963	2.96296	17.037	18.5185	20	21.4815	21.4815	2.96296	1.48148	1.48148	21.4815	20	6.66667	3.7037	2.22222	22.963	20	22.963	22.2222	17.037	17.037	21.4815	13.3333	20.7407	1.48148	6.66667
	0.451	12.4611	19.9377	13.0841	2.49221	14.9533	23.676	25.5452	14.9533	18.0685	2.49221	1.24611	1.24611	13.7072	22.4299	4.36137	1.86916	1.24611	14.9533	14.3302	22.4299	14.3302	7.47664	13.7072	13.7072	11.838	16.8224	0.623053	4.36137
	0.452	20.9205	27.1967	27.894	2.09205	18.1311	22.3152	23.0126	27.894	20.2232	2.09205	3.48675	4.1841	25.802	25.1046	7.67085	3.48675	2.7894	26.4993	27.894	25.802	25.1046	20.9205	25.802	25.802	24.4073	26.4993	0.69735	6.27615
	0.453	14.4578	11.245	2.40964	4.81928	6.4257	4.81928	15.261	5.62249	3.21285	1.60643	2.40964	4.81928	2.40964	3.21285	4.01606	4.01606	4.01606	4.81928	4.01606	4.01606	3.21285	5.62249	4.01606	4.01606	4.01606	3.21285	1.60643	3.21285
	0.454	3.94477	11.8343	11.8343	3.94477	23.6686	9.86193	11.8343	19.7239	11.8343	3.94477	3.94477	3.94477	5.91716	7.88955	3.94477	3.94477	1.97239	15.7791	15.7791	19.7239	3.94477	17.7515	7.88955	3.94477	15.7791	11.8343	1.97239	1.97239
	0.455	12.9894	16.6484	14.6359	0.914746	8.96451	9.51336	9.6963	9.87925	13.1723	0.365898	0.365898	0.548847	12.4405	9.6963	1.64654	1.28064	0.365898	10.0622	10.2452	9.51336	12.4405	8.41566	12.0746	12.2576	10.2452	9.14746	0.182949	1.28064
	0.456	0.632511	0.632511	0.632511	0.632511	0.632511	0.632511	0.632511	0.632511	0.632511	5.6926	0.632511	0.632511	0.632511	0.632511	0.632511	0.632511	0.632511	0.632511	0.632511	0.632511	0.632511	0.632511	0.632511	0.632511	0.632511	0.632511	0.632511	0.632511
	0.457	29.8457	31.8578	27.163	3.01811	26.8276	29.5104	27.163	29.8457	17.438	2.34742	1.67673	2.68276	28.5044	27.8337	5.03018	1.67673	1.34138	29.8457	30.1811	27.4983	28.8397	32.8638	28.5044	28.5044	32.8638	30.5164	1.00604	2.68276
	0.458	21.0728	19.636	21.0728	4.31034	24.9042	18.1992	22.9885	21.0728	19.1571	1.91571	1.91571	2.87356	26.341	28.2567	6.70498	3.35249	4.31034	21.0728	20.1149	22.0307	23.9464	21.0728	21.5517	27.7778	29.6935	20.1149	0.478927	5.74713
	0.459	20.5038	16.9889	23.4329	2.92912	22.2613	18.1605	27.5337	32.8061	27.5337	2.92912	4.10076	1.17165	26.362	26.9479	6.44405	3.51494	0.585823	29.877	34.5636	15.8172	25.1904	19.918	24.6046	25.7762	25.7762	32.8061	0.585823	5.85823
	0.46	6.36943	4.24628	4.24628	2.12314	6.36943	6.36943	4.24628	9.55414	6.36943	2.12314	2.12314	3.18471	4.24628	5.30786	5.30786	2.12314	3.18471	9.55414	10.6157	4.24628	4.24628	9.55414	6.36943	5.30786	3.18471	9.55414	1.06157	3.18471
	0.461	19.4722	23.3154	22.2905	1.02485	20.2408	19.9846	20.7533	20.7533	20.7533	0.76864	1.02485	0.512426	21.0095	21.0095	3.58698	1.28107	0.512426	21.0095	19.216	18.4473	21.0095	20.7533	20.7533	21.2657	16.6539	19.216	0.512426	2.04971
	0.462	16.9851	21.9391	16.9851	1.41543	15.5697	21.2314	21.9391	19.816	19.816	2.12314	2.12314	4.24628	20.5237	19.1083	9.908	2.83086	1.41543	20.5237	19.1083	22.6469	20.5237	22.6469	20.5237	18.4006	14.862	16.9851	0.707714	2.83086
	0.463	10.7034	16.8196	17.1254	0.611621	12.2324	15.9021	19.2661	19.5719	17.4312	0.611621	0.30581	0.917431	16.8196	15.9021	3.0581	0.917431	0.917431	19.8777	19.8777	17.4312	16.8196	13.7615	17.1254	16.5138	13.7615	19.8777	0.30581	2.44648
	0.464	11.4449	8.58369	10.0143	4.29185	8.58369	10.0143	8.58369	10.0143	11.4449	2.86123	10.0143	5.72246	11.4449	11.4449	5.72246	7.15308	5.72246	8.58369	10.0143	7.15308	11.4449	10.0143	11.4449	11.4449	10.0143	10.0143	4.29185	2.86123
	0.465	18.1818	19.1919	18.1818	3.0303	24.2424	16.1616	19.1919	34.3434	26.2626	6.06061	2.0202	5.05051	10.101	22.2222	5.05051	6.06061	1.0101	34.3434	34.3434	21.2121	10.101	27.2727	9.09091	9.09091	17.1717	33.3333	1.0101	3.0303
	0.466	14.4479	3.09598	13.4159	2.06398	18.5759	19.6078	19.6078	12.3839	23.7358	2.06398	2.06398	2.06398	20.6398	11.3519	5.15996	3.09598	2.06398	9.28793	21.6718	11.3519	19.6078	12.3839	19.6078	18.5759	11.3519	18.5759	1.03199	3.09598
	0.467	11.4155	12.1766	12.9376	0.761035	11.035	9.51294	11.796	13.3181	8.37139	0.380518	1.52207	0.380518	8.37139	9.51294	4.18569	1.52207	2.28311	13.3181	13.6986	9.51294	8.7519	12.1766	8.37139	8.37139	7.99087	12.9376	1.14155	2.66362
	0.468	14.5278	16.1421	16.9492	4.03551	16.1421	14.5278	19.3705	17.7563	15.3349	3.22841	1.6142	1.6142	16.9492	14.5278	4.03551	1.6142	3.22841	18.5634	20.1776	13.7207	17.7563	13.7207	18.5634	16.1421	18.5634	17.7563	0.807102	2.42131
	0.469	17.0758	16.72	17.0758	2.49022	18.8545	18.8545	17.0758	19.2102	15.6528	1.77873	2.49022	3.20171	19.566	18.8545	5.69192	2.84596	2.49022	18.8545	19.2102	18.4988	19.9217	14.9413	20.2775	19.9217	17.0758	18.8545	0.711491	4.26894
	0.47	17.7404	23.3427	23.8095	2.33427	15.873	20.5416	16.8067	26.1438	21.4753	2.80112	0.933707	1.40056	16.3399	21.4753	5.60224	2.80112	1.40056	25.6769	24.2764	21.4753	19.141	18.6741	17.7404	17.7404	17.7404	22.409	0.466853	3.73483
	0.471	5.93472	16.815	13.8477	3.95648	9.8912	11.8694	9.8912	24.728	18.7933	0.98912	5.93472	3.95648	11.8694	5.93472	0.98912	2.96736	0.98912	24.728	23.7389	5.93472	11.8694	7.91296	12.8586	11.8694	7.91296	22.7498	2.96736	1.97824
	0.472	7.69231	8.42491	6.95971	1.4652	10.6227	9.15751	7.32601	18.315	11.3553	0.732601	1.4652	0.3663	14.2857	11.7216	4.0293	1.4652	0.732601	18.6813	18.6813	11.3553	14.652	7.69231	14.2857	15.0183	9.89011	19.0476	0.3663	3.663
	0.473	7.37463	6.88299	5.89971	0.983284	4.91642	7.37463	7.37463	6.88299	4.91642	0.983284	1.47493	0.983284	4.91642	8.84956	1.96657	1.47493	0.983284	6.39135	5.40806	8.84956	4.91642	5.40806	4.42478	4.42478	4.42478	6.39135	0.491642	1.47493
	0.474	4.5977	3.44828	4.21456	1.91571	3.06513	4.21456	3.06513	5.36398	3.44828	1.91571	1.53257	1.91571	2.68199	4.21456	3.44828	2.29885	2.29885	4.5977	5.36398	4.21456	3.44828	5.74713	2.68199	3.06513	3.44828	5.74713	1.14943	2.29885
	0.475	3.33333	3.33333	3.33333	10	3.33333	3.33333	3.33333	3.33333	3.33333	6.66667	6.66667	3.33333	3.33333	3.33333	13.3333	3.33333	3.33333	3.33333	3.33333	3.33333	3.33333	3.33333	3.33333	3.33333	3.33333	3.33333	3.33333	10
	0.476	19.5122	26.8293	16.2602	2.43902	25.2033	24.3902	17.0732	31.7073	29.2683	4.06504	4.06504	1.62602	31.7073	16.2602	8.13008	2.43902	4.87805	30.0813	30.0813	17.8862	31.7073	28.4553	32.5203	28.4553	26.8293	28.4553	0.813008	6.50407
	0.477	4.28922	4.90196	3.67647	1.83824	26.9608	4.28922	4.90196	7.96569	4.28922	1.83824	1.83824	1.22549	7.35294	7.35294	4.28922	1.83824	1.22549	8.57843	8.57843	6.7402	7.35294	4.90196	7.35294	7.35294	5.51471	7.96569	1.22549	3.67647
	0.478	6.36943	5.30786	3.18471	4.24628	9.55414	7.431	7.431	6.36943	4.24628	1.06157	6.36943	1.06157	6.36943	8.49257	5.30786	5.30786	4.24628	6.36943	6.36943	6.36943	7.431	8.49257	8.49257	7.431	6.36943	6.36943	2.12314	1.06157
	0.479	6.20155	14.7287	18.6047	3.10078	15.5039	7.75194	8.52713	10.0775	10.0775	0.775194	1.55039	2.32558	17.0543	6.97674	3.10078	1.55039	1.55039	10.0775	8.52713	6.20155	14.7287	5.42636	15.5039	15.5039	10.0775	7.75194	0.775194	1.55039
	0.48	15.9681	21.9561	18.9621	3.99202	13.9721	21.9561	13.9721	22.9541	24.9501	2.99401	1.99601	3.99202	17.9641	12.9741	5.98802	1.99601	4.99002	22.9541	23.9521	12.9741	17.9641	16.9661	16.9661	16.9661	8.98204	20.9581	0.998004	3.99202
	0.481	8	7.55556	8.88889	0.888889	10.2222	7.11111	6.66667	10.2222	8	3.55556	1.33333	0.888889	8	8	3.55556	2.22222	1.33333	9.33333	10.2222	8	8	6.66667	8	8.44444	9.77778	11.1111	0.444444	3.11111
	0.482	3.30033	3.30033	3.30033	3.30033	16.5017	3.30033	3.30033	3.30033	3.30033	3.30033	9.90099	6.60066	3.30033	3.30033	19.802	6.60066	6.60066	3.30033	3.30033	3.30033	3.30033	3.30033	3.30033	3.30033	3.30033	3.30033	3.30033	3.30033
	0.483	19.0568	23.9018	15.8269	0.645995	21.3178	22.9328	16.4729	19.3798	21.9638	1.61499	1.93798	0.968992	23.5788	18.4109	5.49096	0.968992	0.968992	18.7339	20.3488	18.7339	23.5788	23.9018	23.2558	23.9018	16.4729	18.4109	0.322997	3.87597
	0.484	4.5045	9.57207	4.5045	2.81532	6.75676	9.00901	5.63063	5.63063	3.37838	3.94144	4.5045	2.25225	7.31982	7.31982	3.37838	2.81532	2.81532	6.75676	4.5045	7.31982	5.06757	5.06757	5.06757	6.19369	3.94144	4.5045	0.563063	3.37838
	0.485	9.23594	15.953	16.7926	5.87741	10.0756	11.7548	8.39631	20.1511	18.4719	4.19815	5.87741	4.19815	10.9152	20.9908	6.71704	4.19815	5.03778	19.3115	20.1511	20.9908	15.953	15.953	13.4341	15.1134	16.7926	15.953	1.67926	4.19815
	0.486	8.05898	11.8313	12.1742	1.02881	8.23045	10.1166	7.88752	8.40192	9.94513	0.857339	0.342936	1.02881	7.37311	8.74486	3.08642	0.685871	0.685871	8.57339	8.91632	8.91632	7.37311	8.40192	7.71605	7.37311	6.00137	9.43073	0.342936	3.08642
	0.487	6.7243	5.76369	5.76369	0.480307	8.64553	6.7243	6.7243	8.64553	9.60615	0.960615	1.44092	0.960615	6.7243	12.488	2.40154	0.480307	0.960615	8.16523	9.12584	12.488	6.7243	6.7243	6.7243	6.7243	10.5668	7.68492	0.480307	3.36215
	0.488	9.71694	10.1394	10.9844	0.844951	28.3059	12.6743	12.2518	15.2091	13.0967	2.53485	2.11238	2.11238	12.2518	13.0967	2.53485	2.95733	3.80228	15.2091	14.7866	12.6743	13.0967	10.9844	12.6743	13.5192	11.8293	13.9417	0.844951	2.53485
	0.489	6.06061	9.09091	7.57576	7.57576	19.697	10.6061	12.1212	27.2727	15.1515	1.51515	4.54545	4.54545	13.6364	10.6061	15.1515	1.51515	3.0303	12.1212	19.697	16.6667	10.6061	1.51515	10.6061	10.6061	19.697	16.6667	3.0303	9.09091
	0.49	2.97619	2.97619	17.8571	2.97619	14.881	17.8571	17.8571	17.8571	14.881	5.95238	2.97619	2.97619	11.9048	2.97619	5.95238	5.95238	5.95238	20.8333	14.881	2.97619	11.9048	20.8333	11.9048	11.9048	5.95238	2.97619	2.97619	2.97619
	0.491	1.54321	1.54321	1.54321	3.08642	1.54321	1.54321	1.54321	1.54321	1.54321	1.54321	1.54321	6.17284	1.54321	1.54321	13.8889	4.62963	3.08642	1.54321	1.54321	16.9753	1.54321	1.54321	1.54321	1.54321	1.54321	1.54321	1.54321	12.3457
	0.492	1.84162	18.4162	9.2081	5.52486	20.2578	18.4162	18.4162	33.1492	18.4162	1.84162	7.36648	9.2081	1.84162	12.8913	12.8913	5.52486	3.68324	23.9411	31.3076	18.4162	11.0497	34.9908	1.84162	9.2081	20.2578	1.84162	1.84162	9.2081
	0.493	5.69801	7.12251	8.07217	2.849	27.5404	18.9934	7.12251	29.4397	22.792	1.89934	1.4245	1.89934	22.792	18.9934	7.59734	2.37417	2.849	26.5907	28.49	20.4179	21.3675	16.6192	21.8424	22.792	21.8424	28.49	1.89934	7.59734
	0.494	19.7445	19.7445	23.2288	1.16144	22.0674	23.2288	20.9059	20.9059	22.0674	4.64576	2.32288	5.8072	20.9059	18.583	9.29152	1.16144	5.8072	20.9059	22.0674	22.0674	20.9059	23.2288	20.9059	20.9059	19.7445	19.7445	1.16144	6.96864
	0.495	5.9676	7.67263	7.67263	3.41006	6.82012	16.1978	8.52515	6.82012	13.6402	1.70503	4.26257	1.70503	15.3453	8.52515	6.82012	5.11509	5.11509	7.67263	7.67263	5.11509	14.4928	7.67263	16.1978	14.4928	12.7877	7.67263	1.70503	2.55754
	0.496	4.75511	3.32858	4.75511	2.37756	3.80409	7.60818	5.23062	3.80409	3.80409	0.951022	0.475511	1.90204	5.70613	5.23062	1.90204	0.951022	2.37756	4.75511	4.2796	3.80409	4.2796	5.23062	4.2796	4.2796	4.2796	3.80409	0.475511	1.90204
	0.497	4.95663	9.91326	6.19579	3.71747	4.95663	8.6741	3.71747	14.8699	8.6741	4.95663	4.95663	4.95663	6.19579	6.19579	7.43494	4.95663	4.95663	12.3916	11.1524	8.6741	7.43494	8.6741	4.95663	4.95663	3.71747	11.1524	2.47831	4.95663
	0.498	23.8095	21.164	24.6914	1.76367	27.3369	24.6914	25.5732	27.3369	27.3369	4.40917	4.40917	3.52734	26.455	29.9824	11.4638	1.76367	3.52734	29.1005	29.1005	22.0459	25.5732	20.2822	26.455	27.3369	28.2187	26.455	0.881834	7.05467
	0.499	8.64553	8.64553	8.64553	5.76369	7.68492	9.60615	8.64553	13.4486	11.5274	1.92123	2.88184	1.92123	11.5274	11.5274	6.7243	6.7243	5.76369	13.4486	12.488	11.5274	8.64553	8.64553	8.64553	9.60615	7.68492	12.488	1.92123	6.7243
	0.5	4.47857	10.8765	5.11836	2.55918	12.1561	5.75816	7.03775	12.7959	6.39795	1.91939	1.91939	2.55918	7.67754	10.8765	3.19898	0.639795	1.91939	12.1561	11.5163	7.67754	8.31734	14.7153	8.95713	7.67754	8.31734	11.5163	0.639795	1.27959
	0.501	11.4068	16.4766	10.1394	2.53485	8.87199	10.1394	11.4068	15.2091	16.4766	5.06971	2.53485	7.60456	8.87199	11.4068	6.33714	7.60456	5.06971	13.9417	15.2091	12.6743	10.1394	11.4068	8.87199	10.1394	11.4068	15.2091	1.26743	2.53485
	0.502	9.07029	6.04686	9.07029	2.26757	5.29101	5.29101	12.0937	12.0937	7.55858	2.26757	3.77929	2.26757	8.31444	12.0937	3.02343	3.02343	1.51172	12.0937	11.3379	12.8496	9.07029	9.82615	9.07029	8.31444	8.31444	10.582	0.755858	1.51172
	0.503	4.69484	4.69484	4.69484	4.69484	4.69484	4.69484	4.69484	4.69484	4.69484	4.69484	4.69484	4.69484	4.69484	4.69484	18.7793	9.38967	4.69484	4.69484	4.69484	4.69484	4.69484	4.69484	4.69484	4.69484	4.69484	4.69484	4.69484	4.69484
	0.504	13.8445	19.1693	19.1693	5.32481	14.9095	10.6496	18.1044	21.2993	17.0394	1.06496	3.19489	7.45474	15.9744	15.9744	4.25985	3.19489	2.12993	24.4941	22.3642	18.1044	14.9095	17.0394	15.9744	14.9095	17.0394	20.2343	1.06496	3.19489
	0.505	7.51011	12.7094	13.8648	1.7331	14.4425	13.2871	17.9087	15.0202	11.554	2.3108	2.3108	1.1554	13.2871	12.1317	5.77701	2.3108	1.7331	24.8411	14.4425	18.4864	13.2871	13.2871	13.8648	13.2871	10.9763	13.8648	0.577701	5.77701
	0.506	14.4791	23.9219	28.3286	1.25905	14.1643	26.44	14.7938	39.0305	13.22	0.944287	1.57381	0.314762	13.5348	12.2757	4.09191	0.629525	0.944287	39.9748	16.0529	13.5348	13.22	14.4791	13.8495	13.22	12.9053	16.3676	0.944287	3.46239
	0.507	1.24844	1.24844	1.24844	1.24844	1.24844	1.24844	1.24844	1.24844	1.24844	1.24844	1.24844	1.24844	1.24844	1.24844	1.24844	1.24844	1.24844	1.24844	1.24844	1.24844	1.24844	1.24844	1.24844	1.24844	1.24844	1.24844	1.24844	1.24844
	0.508	8.24742	8.24742	8.24742	3.43643	14.433	8.93471	6.87285	28.866	21.9931	2.74914	4.12371	3.43643	19.9313	14.433	6.87285	4.12371	3.43643	28.1787	13.0584	13.0584	21.9931	17.8694	19.244	19.244	8.24742	10.3093	3.43643	3.43643
	0.509	23.8727	21.2202	22.9885	0.884173	21.2202	29.1777	27.4094	23.8727	32.7144	0.884173	4.42087	3.53669	30.9461	25.641	7.95756	6.18921	5.30504	15.9151	7.95756	25.641	30.9461	28.2935	30.9461	30.9461	24.7569	8.84173	0.884173	5.30504
	0.51	3.92157	3.92157	3.92157	3.92157	3.92157	3.92157	3.92157	3.92157	3.92157	3.92157	3.92157	3.92157	3.92157	3.92157	3.92157	3.92157	3.92157	3.92157	3.92157	3.92157	3.92157	3.92157	3.92157	3.92157	3.92157	3.92157	3.92157	3.92157
	0.511	8.43882	8.43882	6.32911	1.05485	8.43882	1.05485	5.27426	30.5907	4.21941	1.05485	1.05485	1.05485	4.21941	4.21941	6.32911	4.21941	2.1097	7.38397	5.27426	4.21941	4.21941	4.21941	6.32911	4.21941	5.27426	6.32911	2.1097	4.21941
	0.512	9.95619	11.1509	9.95619	3.18598	9.95619	7.96495	9.1597	41.816	12.7439	1.99124	1.99124	0.796495	9.95619	9.55795	5.57547	1.59299	1.19474	11.1509	11.5492	9.1597	9.95619	11.1509	9.55795	9.95619	15.1334	11.5492	1.19474	5.17722
	0.513	14.7239	12.2699	17.5869	1.22699	17.5869	16.3599	19.2229	21.2679	15.5419	0.408998	1.22699	1.63599	19.2229	12.2699	3.68098	1.22699	2.86299	15.1329	15.1329	10.6339	19.6319	16.7689	18.8139	20.4499	14.7239	17.1779	1.22699	3.68098
	0.514	30.3688	31.0918	5.06146	2.1692	13.0152	22.415	31.0918	4.33839	4.33839	1.44613	3.61533	4.33839	5.06146	5.06146	2.89226	2.1692	5.78453	5.78453	5.06146	6.50759	2.89226	4.33839	4.33839	2.89226	2.1692	5.06146	1.44613	2.1692
	0.515	10.6242	11.9522	10.6242	1.32802	12.8375	8.4108	12.8375	11.9522	9.29615	1.32802	1.32802	1.77069	9.29615	11.5095	2.21337	2.65604	2.21337	12.3949	13.7229	11.5095	9.29615	11.0668	9.29615	9.29615	11.9522	10.6242	0.442674	2.21337
	0.516	5.15464	8.59107	5.15464	8.59107	10.3093	10.3093	12.0275	10.3093	12.0275	6.87285	13.7457	3.43643	13.7457	10.3093	8.59107	6.87285	6.87285	12.0275	12.0275	10.3093	13.7457	12.0275	15.4639	12.0275	8.59107	12.0275	3.43643	5.15464
	0.517	12.0824	14.2146	12.7932	3.55366	12.7932	7.81805	12.0824	21.322	10.661	4.26439	2.1322	4.26439	12.7932	18.479	7.81805	2.84293	2.1322	22.0327	14.2146	17.7683	12.0824	12.0824	12.0824	12.0824	7.81805	13.5039	1.42146	9.23952
	0.518	12.7827	7.86627	6.88299	2.94985	8.84956	11.7994	11.7994	12.7827	7.86627	2.94985	4.91642	2.94985	9.83284	13.766	3.93314	1.96657	3.93314	12.7827	6.88299	12.7827	9.83284	11.7994	9.83284	10.8161	8.84956	6.88299	2.94985	3.93314
	0.519	16.6667	17.5926	15.7407	3.7037	18.5185	12.963	14.8148	22.2222	14.8148	0.925926	0.925926	1.85185	12.963	16.6667	6.48148	4.62963	4.62963	22.2222	13.8889	16.6667	12.037	17.5926	11.1111	12.037	14.8148	12.963	0.925926	4.62963
	0.52	13.5891	16.7866	19.1847	3.19744	13.5891	15.1878	14.3885	22.3821	15.9872	1.59872	2.39808	7.19424	17.5859	15.1878	3.9968	1.59872	3.9968	23.9808	18.3853	15.1878	19.984	5.59552	17.5859	17.5859	7.19424	19.1847	0.799361	1.59872
	0.521	7.10299	6.59564	2.53678	0.507357	2.53678	3.5515	3.04414	20.2943	3.04414	1.52207	1.52207	1.01471	4.05885	6.59564	3.04414	1.01471	2.53678	19.2796	4.56621	7.10299	4.05885	2.53678	4.56621	4.56621	2.53678	5.07357	0.507357	3.04414
	0.522	11.5691	12.2921	13.7383	1.44613	7.23066	4.33839	7.23066	11.5691	3.61533	1.44613	3.61533	4.33839	7.95372	4.33839	7.23066	1.44613	2.89226	10.846	10.1229	4.33839	7.95372	7.23066	7.95372	7.95372	4.33839	10.846	0.723066	2.1692
	0.523	14.3369	12.5448	15.233	3.58423	11.6487	21.5054	11.6487	18.8172	17.9211	0.896057	4.48029	1.79211	10.7527	19.7133	5.37634	1.79211	1.79211	17.9211	16.129	19.7133	11.6487	9.85663	11.6487	10.7527	13.4409	15.233	0.896057	3.58423
	0.524	21.1946	17.341	21.1946	1.92678	23.1214	11.5607	17.341	23.1214	21.1946	3.85356	1.92678	1.92678	17.341	9.63391	7.70713	7.70713	9.63391	19.2678	26.975	19.2678	25.0482	15.4143	19.2678	19.2678	19.2678	19.2678	1.92678	5.78035
	0.525	3.87597	3.87597	3.87597	3.87597	3.87597	3.87597	3.87597	3.87597	3.87597	3.87597	3.87597	3.87597	3.87597	3.87597	3.87597	3.87597	3.87597	3.87597	3.87597	3.87597	3.87597	3.87597	3.87597	3.87597	3.87597	3.87597	3.87597	3.87597
	0.526	22.029	22.029	19.1304	1.15942	25.5072	15.0725	22.6087	24.9275	4.05797	0.57971	0.57971	1.15942	13.913	16.2319	3.47826	1.15942	0.57971	24.9275	24.3478	16.2319	13.913	13.913	13.913	13.913	13.3333	25.5072	0.57971	3.47826
	0.527	8.37521	9.21273	13.4003	5.02513	10.0503	13.4003	9.21273	5.86265	6.70017	3.35008	3.35008	1.67504	18.4255	7.53769	4.1876	1.67504	4.1876	5.86265	16.7504	6.70017	18.4255	17.5879	18.4255	18.4255	10.0503	5.86265	0.837521	4.1876
	0.528	12.549	7.84314	10.1961	2.35294	10.9804	11.7647	10.1961	6.27451	12.549	3.13725	2.35294	2.35294	8.62745	6.27451	7.05882	1.56863	2.35294	5.4902	24.3137	5.4902	7.05882	5.4902	7.84314	7.84314	7.05882	4.70588	2.35294	6.27451
	0.529	22.1535	22.6687	22.6687	4.12159	14.4256	21.6383	34.0031	31.4271	21.1231	3.09119	3.60639	3.60639	30.3967	24.7295	8.75837	3.09119	1.5456	29.8815	24.2143	24.2143	30.3967	16.4863	30.3967	31.9423	25.7599	24.2143	2.57599	5.66718
	0.53	15.9949	12.1561	12.1561	3.19898	5.75816	11.5163	13.4357	20.4734	13.4357	3.19898	2.55918	2.55918	14.0755	16.6347	3.19898	0.639795	1.27959	20.4734	26.8714	15.9949	14.0755	16.6347	14.0755	15.3551	15.3551	17.9143	1.27959	1.91939
	0.531	8.23045	5.87889	7.05467	1.76367	0.587889	0.587889	0.587889	8.81834	0.587889	2.35156	2.93945	1.76367	0.587889	0.587889	6.46678	2.35156	1.17578	8.81834	0.587889	0.587889	0.587889	0.587889	0.587889	0.587889	0.587889	15.873	0.587889	4.70312
	0.532	19.3798	17.4419	21.3178	3.87597	1.93798	1.93798	1.93798	17.4419	1.93798	7.75194	5.81395	9.68992	1.93798	1.93798	9.68992	7.75194	3.87597	13.5659	1.93798	1.93798	1.93798	1.93798	1.93798	1.93798	1.93798	7.75194	1.93798	5.81395
	0.533	3.11526	3.11526	3.11526	6.23053	3.11526	3.11526	3.11526	3.11526	3.11526	6.23053	18.6916	3.11526	3.11526	3.11526	3.11526	9.34579	6.23053	3.11526	3.11526	3.11526	3.11526	3.11526	3.11526	3.11526	3.11526	3.11526	3.11526	3.11526
	0.534	1.52207	10.6545	18.2648	6.08828	1.52207	1.52207	1.52207	22.8311	1.52207	10.6545	6.08828	10.6545	1.52207	1.52207	12.1766	7.61035	9.13242	24.3531	1.52207	1.52207	1.52207	1.52207	1.52207	1.52207	1.52207	13.6986	1.52207	4.56621
	0.535	19.141	26.1438	22.409	1.40056	24.7432	13.0719	20.0747	31.2792	7.0028	1.40056	0.933707	1.40056	8.87021	5.13539	6.06909	0.466853	0.466853	30.3455	10.2708	5.60224	8.87021	29.4118	8.87021	8.87021	4.66853	16.3399	0.466853	5.60224
	0.536	21.8447	12.945	20.2265	1.61812	19.4175	24.2718	16.9903	33.1715	26.699	4.04531	4.85437	3.23625	24.2718	12.945	7.28155	4.04531	1.61812	21.8447	17.7994	11.3269	22.6537	20.2265	23.4628	21.8447	18.6084	29.1262	3.23625	2.42718
	0.537	30.4569	26.5087	28.7648	6.20417	22.5606	20.8686	25.9447	37.7891	25.9447	4.51213	5.07614	5.07614	32.1489	24.8167	10.1523	9.02425	3.38409	35.533	43.4292	25.3807	33.8409	30.4569	33.8409	32.1489	32.1489	30.4569	1.69205	6.20417
	0.538	21.5293	23.0141	17.8174	2.22717	23.7565	31.1804	23.7565	37.8619	25.2413	3.71195	4.45434	2.96956	19.3022	22.2717	8.90869	3.71195	2.22717	38.6043	34.8924	23.0141	19.3022	17.075	17.075	19.3022	16.3326	32.6652	0.74239	6.68151
	0.539	12.6414	10.6454	12.6414	4.65735	9.98004	16.6334	13.3067	19.2947	11.976	4.65735	3.32668	2.66134	11.3107	11.3107	6.65336	4.65735	2.66134	19.9601	39.2548	12.6414	11.3107	15.9681	11.3107	10.6454	14.6374	19.2947	1.99601	2.66134
	0.54	13.0112	17.9678	14.8699	1.85874	16.7286	14.2503	12.3916	14.2503	11.772	1.85874	1.85874	1.85874	9.91326	11.1524	2.47831	2.47831	2.47831	14.8699	19.8265	11.772	9.91326	14.8699	11.1524	12.3916	19.8265	14.2503	2.47831	1.85874
	0.541	18.5185	18.5185	19.2901	1.54321	27.0062	13.8889	25.463	30.8642	19.2901	3.08642	5.40123	3.85802	16.2037	21.6049	8.48765	6.94444	5.40123	21.6049	26.2346	25.463	16.9753	19.2901	21.6049	21.6049	16.9753	23.9198	1.54321	6.94444
	0.542	2.75482	2.75482	2.75482	8.26446	2.75482	2.75482	16.5289	8.26446	8.26446	2.75482	2.75482	5.50964	2.75482	2.75482	5.50964	8.26446	2.75482	5.50964	2.75482	2.75482	2.75482	2.75482	2.75482	2.75482	13.7741	2.75482	2.75482	2.75482
	0.543	8.81057	8.81057	22.0264	7.34214	11.7474	14.6843	26.4317	10.279	19.0896	2.93686	2.93686	11.7474	22.0264	11.7474	10.279	8.81057	2.93686	11.7474	16.1527	24.9633	29.3686	19.0896	20.558	20.558	13.2159	14.6843	1.46843	7.34214
	0.544	20.6795	30.0345	27.5726	3.44658	24.6184	33.481	28.065	30.0345	32.0039	3.93895	2.46184	2.95421	24.126	28.065	5.41605	3.44658	1.96947	30.5268	35.9429	28.5574	23.1413	24.6184	23.1413	23.1413	28.5574	29.0497	1.4771	4.43131
	0.545	11.3903	12.0603	11.7253	2.01005	12.7303	10.7203	12.0603	17.7554	18.7605	0.670017	2.01005	2.34506	14.7404	11.7253	10.0503	1.67504	2.01005	17.4204	27.4707	15.7454	13.7353	18.4255	11.7253	14.0704	12.7303	18.7605	0.670017	9.04523
	0.546	9.84848	9.09091	8.33333	3.78788	9.84848	9.84848	7.57576	7.57576	9.84848	0.757576	0.757576	0.757576	7.57576	9.09091	11.3636	0.757576	0.757576	8.33333	14.3939	10.6061	6.81818	9.09091	6.81818	6.81818	9.09091	6.81818	0.757576	10.6061
	0.547	10.1781	10.1781	7.63359	5.08906	6.36132	13.9949	6.36132	12.7226	11.4504	2.54453	3.81679	5.08906	12.7226	7.63359	7.63359	7.63359	3.81679	12.7226	21.6285	11.4504	10.1781	13.9949	12.7226	11.4504	11.4504	13.9949	3.81679	2.54453
	0.548	9.90099	10.7261	9.07591	3.30033	9.90099	5.77558	9.07591	9.07591	7.42574	6.60066	4.9505	4.9505	11.5512	8.25083	7.42574	2.47525	5.77558	10.7261	9.90099	9.90099	13.2013	9.90099	11.5512	13.2013	10.7261	8.25083	0.825083	4.12541
	0.549	3.003	3.003	3.003	3.003	3.003	3.003	3.003	3.003	3.003	3.003	9.00901	3.003	3.003	6.00601	9.00901	3.003	3.003	3.003	12.012	6.00601	3.003	3.003	3.003	3.003	3.003	3.003	3.003	3.003
	0.55	12.6537	13.0152	16.992	1.80766	12.2921	17.3536	12.6537	18.0766	12.2921	1.44613	1.80766	1.0846	11.9306	18.4382	2.89226	0.361533	1.44613	18.4382	23.8612	15.1844	12.2921	14.0998	11.9306	11.9306	15.5459	17.7151	1.44613	1.80766
	0.551	16.0116	21.8341	14.556	4.36681	14.556	17.4672	18.9229	13.1004	18.9229	2.91121	1.4556	1.4556	21.8341	21.8341	8.73362	1.4556	4.36681	11.6448	24.7453	26.2009	17.4672	16.0116	17.4672	18.9229	18.9229	10.1892	1.4556	7.27802
	0.552	32.491	27.6775	27.6775	4.81348	30.0842	34.8977	28.8809	36.1011	30.0842	6.01685	1.20337	1.20337	22.864	26.4741	6.01685	6.01685	4.81348	36.1011	30.0842	24.0674	25.2708	25.2708	25.2708	24.0674	24.0674	32.491	2.40674	3.61011
	0.553	17.0683	17.0683	15.0602	3.01205	16.0643	15.0602	1.00402	19.0763	17.0683	5.02008	2.00803	4.01606	16.0643	17.0683	10.0402	2.00803	3.01205	17.0683	16.0643	19.0763	15.0602	18.0723	15.0602	16.0643	16.0643	17.0683	1.00402	9.03614
	0.554	9.15033	7.84314	9.15033	2.61438	16.9935	10.4575	5.22876	11.7647	10.4575	6.53595	2.61438	2.61438	9.15033	16.9935	7.84314	5.22876	6.53595	9.15033	11.7647	9.15033	9.15033	7.84314	9.15033	10.4575	6.53595	10.4575	2.61438	3.92157
	0.555	29.4352	27.0485	19.8886	3.18218	30.2307	18.2975	26.253	15.9109	31.0263	0.795545	2.38663	1.59109	26.253	27.8441	3.97772	1.59109	3.97772	15.9109	18.2975	32.6173	24.6619	31.0263	27.8441	24.6619	27.8441	15.9109	0.795545	2.38663
	0.556	5.3286	7.1048	5.3286	1.7762	5.3286	5.3286	4.14446	11.2493	5.92066	1.18413	4.14446	2.96033	6.51273	5.3286	2.36827	1.7762	2.36827	7.69686	7.69686	6.51273	5.92066	8.28893	7.1048	6.51273	5.92066	8.88099	0.592066	2.36827
	0.557	24.6548	18.7377	25.641	1.97239	19.7239	23.6686	24.6548	24.6548	18.7377	1.97239	4.93097	2.95858	28.5996	27.6134	6.90335	5.91716	5.91716	23.6686	24.6548	19.7239	28.5996	18.7377	28.5996	28.5996	14.7929	24.6548	1.97239	2.95858
	0.558	8.91266	3.56506	5.34759	3.56506	5.34759	7.13012	8.91266	7.13012	8.91266	8.91266	3.56506	3.56506	5.34759	5.34759	3.56506	3.56506	5.34759	7.13012	5.34759	5.34759	7.13012	7.13012	7.13012	1.78253	7.13012	8.91266	1.78253	1.78253
	0.559	23.9521	27.9441	18.6294	1.99601	25.2828	21.2908	28.6094	29.2748	27.2788	3.32668	1.33067	1.33067	24.6174	29.2748	7.3187	1.99601	0.665336	31.9361	27.2788	30.6055	24.6174	27.2788	24.6174	24.6174	25.9481	30.6055	1.33067	7.98403
	0.56	3.64015	3.12012	10.9204	1.56006	8.84035	7.28029	3.64015	2.6001	4.16017	1.56006	2.08008	2.08008	7.80031	3.12012	3.12012	1.56006	0.520021	2.6001	2.08008	7.80031	7.28029	2.6001	7.28029	7.28029	5.20021	3.12012	0.520021	1.56006
	0.561	1.71821	1.71821	1.71821	1.71821	1.71821	1.71821	1.71821	1.71821	1.71821	1.71821	5.15464	1.71821	1.71821	1.71821	3.43643	1.71821	1.71821	1.71821	1.71821	1.71821	1.71821	1.71821	1.71821	1.71821	1.71821	1.71821	1.71821	1.71821
	0.562	5.12821	6.41026	8.97436	3.84615	5.12821	3.84615	7.69231	2.5641	5.12821	2.5641	6.41026	3.84615	2.5641	5.12821	6.41026	3.84615	6.41026	2.5641	2.5641	7.69231	1.28205	7.69231	2.5641	2.5641	3.84615	5.12821	1.28205	1.28205
	0.563	17.6871	8.16327	10.8844	9.52381	9.52381	14.966	16.3265	17.6871	17.6871	5.44218	6.80272	5.44218	13.6054	16.3265	6.80272	5.44218	6.80272	17.6871	19.0476	13.6054	14.966	12.2449	14.966	13.6054	12.2449	21.7687	1.36054	5.44218
	0.564	18.8841	22.0315	18.598	0.858369	22.6037	23.4621	20.0286	23.7482	20.0286	0.858369	0.572246	0.858369	20.6009	17.4535	3.43348	0.572246	1.14449	24.3205	24.3205	23.176	20.6009	16.8813	20.6009	20.887	22.8898	24.3205	0.286123	2.28898
	0.565	12.6336	10.69	13.6054	2.91545	7.77454	17.4927	13.6054	16.5209	15.5491	2.91545	2.91545	3.88727	16.5209	13.6054	5.8309	2.91545	3.88727	16.5209	17.4927	14.5773	15.5491	7.77454	15.5491	15.5491	14.5773	13.6054	1.94363	3.88727
	0.566	12.8437	12.8437	11.6396	1.60546	15.8539	17.4594	13.0444	19.0648	16.8573	1.40478	3.01023	1.40478	14.4491	12.0409	5.41842	1.00341	0.401365	19.0648	18.2621	12.4423	14.2484	18.2621	14.6498	14.6498	18.6635	18.6635	1.00341	4.41501
	0.567	2.13675	8.54701	2.13675	4.2735	29.9145	12.8205	25.641	21.3675	12.8205	2.13675	6.41026	6.41026	2.13675	2.13675	6.41026	17.094	4.2735	19.2308	17.094	2.13675	2.13675	6.41026	2.13675	2.13675	2.13675	12.8205	2.13675	4.2735
	0.568	22.4359	27.2436	24.0385	1.60256	27.2436	20.8333	17.6282	22.4359	22.4359	1.60256	1.60256	1.60256	17.6282	16.0256	4.80769	3.20513	3.20513	24.0385	22.4359	17.6282	16.0256	17.6282	16.0256	17.6282	24.0385	22.4359	1.60256	4.80769
	0.569	7.06714	9.42285	4.71143	3.53357	10.6007	8.24499	7.06714	9.42285	9.42285	7.06714	4.71143	2.35571	8.24499	10.6007	2.35571	3.53357	7.06714	11.7786	5.88928	11.7786	5.88928	7.06714	9.42285	7.06714	11.7786	10.6007	1.17786	7.06714
	0.57	10.8932	15.2505	12.3457	1.45243	14.5243	7.26216	11.6195	11.6195	13.0719	2.17865	4.3573	2.17865	9.44081	12.3457	2.90487	1.45243	2.17865	12.3457	10.8932	13.0719	8.7146	13.7981	8.7146	8.7146	10.167	11.6195	0.726216	1.45243
	0.571	9.30233	13.9535	10.8527	7.75194	13.9535	10.8527	15.5039	17.0543	12.4031	9.30233	4.65116	6.20155	7.75194	15.5039	9.30233	4.65116	7.75194	17.0543	13.9535	10.8527	12.4031	13.9535	12.4031	10.8527	12.4031	10.8527	4.65116	4.65116
	0.572	6.30631	11.7117	5.40541	4.5045	8.10811	3.6036	4.5045	7.20721	7.20721	0.900901	4.5045	0.900901	3.6036	5.40541	2.7027	4.5045	2.7027	6.30631	9.00901	1.8018	3.6036	6.30631	5.40541	3.6036	4.5045	5.40541	0.900901	2.7027
	0.573	20.8333	26.464	27.027	2.81532	29.2793	27.027	23.0856	26.464	28.7162	4.5045	3.37838	4.5045	20.8333	24.2117	7.88288	2.25225	2.25225	27.027	27.5901	23.6486	20.2703	26.464	20.8333	21.3964	28.1532	27.5901	3.37838	4.5045
	0.574	20.423	21.1524	17.5055	3.64697	21.1524	18.2349	24.07	21.1524	18.2349	3.64697	5.10576	2.18818	21.1524	18.2349	6.56455	3.64697	2.18818	20.423	19.6937	20.423	18.9643	21.1524	19.6937	19.6937	18.2349	18.2349	0.729395	3.64697
	0.575	28.1598	21.611	16.372	0.654879	23.5756	27.5049	27.5049	34.7086	25.5403	1.96464	2.61952	1.30976	25.5403	18.9915	1.96464	1.30976	2.61952	31.4342	34.0537	26.85	27.5049	32.7439	26.1952	28.1598	24.8854	22.9208	1.30976	1.96464
	0.576	3.367	3.367	3.367	3.367	3.367	3.367	3.367	3.367	3.367	3.367	3.367	3.367	3.367	3.367	6.73401	3.367	3.367	3.367	3.367	13.468	3.367	3.367	3.367	3.367	3.367	3.367	3.367	3.367
	0.577	1.72712	3.45423	4.31779	4.31779	7.77202	3.45423	4.31779	7.77202	8.63558	5.18135	2.59067	3.45423	7.77202	7.77202	3.45423	1.72712	4.31779	6.04491	7.77202	3.45423	9.49914	3.45423	8.63558	7.77202	6.04491	7.77202	2.59067	1.72712
	0.578	15.5367	13.4181	9.88701	0.706215	21.8927	16.9492	16.9492	19.774	19.0678	3.53107	2.82486	2.82486	24.0113	19.0678	4.9435	1.41243	4.9435	19.0678	19.774	17.6554	23.3051	21.1864	23.3051	24.7175	20.4802	18.3616	0.706215	1.41243
	0.579	18.0662	18.4008	20.4082	0.33456	19.516	20.9658	21.0773	18.4008	34.3482	0.22304	0.44608	0.33456	34.4597	19.9621	3.23408	0.33456	0.33456	18.2893	18.8469	20.4082	34.2366	20.5197	34.2366	34.2366	33.679	23.1962	0.11152	2.89952
	0.58	2.849	2.849	14.245	8.54701	17.094	2.849	2.849	2.849	2.849	2.849	2.849	2.849	17.094	5.69801	5.69801	2.849	2.849	2.849	8.54701	2.849	14.245	2.849	2.849	17.094	2.849	22.792	2.849	2.849
	0.581	2.89855	11.5942	2.89855	5.7971	11.5942	2.89855	17.3913	2.89855	5.7971	2.89855	2.89855	2.89855	2.89855	2.89855	5.7971	2.89855	2.89855	2.89855	2.89855	2.89855	2.89855	2.89855	2.89855	2.89855	5.7971	2.89855	2.89855	2.89855
	0.582	31.5073	33.2975	35.8038	1.79019	32.5815	34.3716	35.0877	33.2975	32.9395	1.07411	1.79019	1.07411	36.1618	8.95095	3.58038	1.79019	1.79019	33.6556	33.6556	10.3831	34.3716	35.4458	31.8654	35.8038	34.7297	32.9395	2.50627	4.29646
	0.583	15.9817	15.2207	16.7428	2.28311	16.7428	9.13242	16.7428	26.6362	19.7869	3.04414	5.32725	1.52207	20.5479	12.1766	3.80518	3.80518	3.80518	25.1142	30.4414	19.7869	19.7869	16.7428	19.7869	18.2648	16.7428	28.1583	1.52207	1.52207
	0.584	7.21501	2.405	7.21501	1.443	3.367	1.924	7.69601	9.62001	3.848	0.962001	0.481	0.962001	3.848	2.405	2.405	0.481	0.481	10.582	10.101	7.69601	3.848	10.582	3.848	3.848	6.73401	9.13901	0.481	1.924
	0.585	17.7059	23.8645	20.0154	0.769823	18.4758	22.3249	25.4042	26.9438	26.9438	0.769823	0.769823	0.769823	15.3965	23.0947	3.84911	0.769823	1.53965	27.7136	27.7136	11.5473	16.1663	22.3249	16.1663	15.3965	20.7852	26.174	1.53965	3.84911
	0.586	15.873	20.2822	16.7549	4.40917	21.164	13.2275	18.5185	18.5185	21.164	1.76367	1.76367	1.76367	16.7549	17.6367	7.05467	4.40917	2.6455	17.6367	23.8095	18.5185	16.7549	14.9912	15.873	16.7549	14.1093	15.873	2.6455	3.52734
	0.587	28.3565	18.5185	25.463	1.15741	27.7778	30.0926	30.0926	31.8287	30.6713	4.05093	0.578704	2.89352	25.463	18.5185	5.20833	4.05093	1.73611	31.8287	30.6713	23.7269	26.6204	24.8843	23.1481	26.6204	26.6204	30.0926	0.578704	5.20833
	0.588	6.48088	7.99309	4.96868	0.216029	6.26485	5.61676	6.26485	8.42515	6.04882	0.648088	0.432059	0.648088	8.64118	5.83279	2.80838	0.432059	0.432059	8.42515	8.64118	5.83279	8.8572	6.26485	8.64118	8.64118	5.83279	8.64118	0.216029	2.59235
	0.589	15.0538	13.9785	15.0538	3.22581	15.0538	10.7527	13.9785	9.67742	12.9032	4.30108	3.22581	3.22581	11.828	17.2043	4.30108	3.22581	3.22581	11.828	10.7527	19.3548	8.60215	11.828	10.7527	8.60215	11.828	9.67742	2.15054	3.22581
	0.59	16.0714	15.4762	13.0952	2.38095	19.6429	13.0952	14.881	19.0476	12.5	2.38095	0.595238	1.19048	16.6667	10.7143	3.57143	3.57143	1.19048	16.6667	16.6667	14.2857	16.6667	16.6667	16.6667	16.0714	14.2857	16.0714	1.19048	4.16667
	0.591	18.1087	12.0724	18.7793	1.34138	15.4259	14.0845	14.7552	17.438	15.4259	3.35345	2.68276	2.01207	15.4259	17.438	4.02414	2.01207	4.69484	18.1087	17.438	18.1087	15.4259	13.4138	15.4259	15.4259	17.438	17.438	1.34138	2.01207
	0.592	5.70776	7.42009	5.70776	1.14155	7.42009	9.13242	9.7032	6.27854	6.84932	1.71233	1.71233	1.71233	8.56164	11.9863	4.56621	2.28311	1.71233	10.274	9.13242	11.4155	8.56164	6.27854	7.99087	8.56164	7.99087	7.99087	1.14155	3.42466
	0.593	21.6763	22.158	21.6763	3.37187	25.5299	24.0848	21.6763	26.975	22.158	1.44509	1.44509	2.40848	14.9326	21.6763	5.29865	1.44509	0.481696	26.4933	26.4933	21.6763	14.9326	25.5299	15.4143	14.9326	25.5299	26.4933	0.963391	4.81696
	0.594	16.6113	14.3965	13.289	1.66113	16.0576	15.5039	18.2724	19.9336	14.9502	4.42968	4.98339	6.09081	15.5039	13.289	4.42968	4.98339	6.09081	19.3798	20.4873	14.3965	14.9502	11.6279	15.5039	16.0576	14.9502	18.8261	1.10742	2.21484
	0.595	3.663	3.663	3.663	3.663	3.663	3.663	3.663	3.663	3.663	3.663	3.663	3.663	3.663	3.663	7.32601	3.663	3.663	3.663	3.663	3.663	3.663	3.663	3.663	3.663	3.663	3.663	3.663	3.663
	0.596	13.3838	15.1515	14.3939	0.757576	14.1414	14.6465	12.8788	19.4444	15.404	1.26263	0.505051	0.505051	15.404	14.6465	2.52525	1.0101	1.26263	19.9495	20.4545	14.3939	15.6566	15.6566	15.6566	15.404	14.6465	19.697	0.252525	3.53535
	0.597	11.0701	10.4551	10.4551	4.30504	9.8401	4.92005	9.22509	9.22509	6.76507	1.84502	0.615006	0.615006	7.38007	7.38007	3.69004	1.84502	0.615006	7.38007	7.99508	7.99508	6.76507	8.61009	6.76507	7.99508	10.4551	9.22509	0.615006	3.07503
	0.598	10.7725	9.5414	11.3881	1.53894	9.84918	8.31025	9.84918	9.84918	16.9283	0.923361	0.615574	0.923361	12.3115	7.38689	2.77008	1.53894	0.923361	8.92582	9.23361	7.38689	12.6193	8.61804	12.6193	13.5426	12.9271	8.92582	0.307787	2.15451
	0.599	7.9721	26.4076	10.9616	0.996512	21.9233	19.432	13.9512	13.4529	15.9442	3.48779	2.49128	0.996512	18.9337	10.4634	9.46687	2.49128	0.498256	13.4529	11.9581	9.96512	18.9337	12.9547	18.9337	18.9337	17.439	12.4564	0.498256	5.97907
	0.6	6.06061	11.1111	4.0404	1.51515	14.1414	15.6566	11.1111	6.06061	18.1818	3.0303	0.505051	0.505051	11.1111	5.05051	4.0404	1.51515	3.53535	6.56566	8.58586	6.06061	11.6162	7.57576	11.1111	11.6162	10.6061	6.56566	1.51515	2.0202
	0.601	9.34579	9.34579	10.9034	1.55763	19.4704	7.78816	11.6822	10.1246	7.78816	1.55763	3.11526	3.89408	10.1246	9.34579	3.11526	4.6729	2.33645	10.1246	9.34579	9.34579	10.1246	14.0187	10.1246	10.1246	17.134	10.9034	0.778816	1.55763
	0.602	19.697	20.4545	23.4848	1.51515	25	22.7273	17.4242	4.54545	26.5152	1.51515	3.78788	1.51515	22.7273	8.33333	6.81818	2.27273	1.51515	4.54545	4.54545	21.2121	23.4848	22.7273	23.4848	23.4848	21.2121	3.0303	2.27273	2.27273
	0.603	17.8042	3.95648	5.93472	5.93472	18.7933	13.8477	17.8042	17.8042	16.815	3.95648	2.96736	2.96736	14.8368	15.8259	2.96736	0.98912	2.96736	17.8042	18.7933	15.8259	15.8259	14.8368	15.8259	15.8259	16.815	15.8259	3.95648	3.95648
	0.604	17.9993	17.9993	17.6532	1.03842	15.9225	15.5763	18.6916	20.4223	16.6147	1.03842	1.7307	1.03842	16.6147	16.6147	3.80755	0.692281	1.38456	20.0762	20.4223	16.9609	16.6147	18.3454	16.2686	16.6147	16.2686	20.4223	0.692281	2.42298
	0.605	17.9028	14.919	21.7391	1.27877	14.919	15.3453	15.7715	23.4442	17.9028	0.852515	0.852515	0.426257	21.3129	19.1816	3.41006	1.70503	0.426257	22.1654	21.3129	19.1816	20.8866	21.3129	20.8866	20.8866	17.4766	22.5916	0.426257	5.11509
	0.606	18.2349	26.9876	16.7761	0.729395	16.0467	13.8585	19.6937	28.4464	13.8585	1.45879	1.45879	2.91758	16.0467	23.3406	4.37637	2.91758	2.91758	25.5288	26.2582	23.3406	16.7761	13.8585	15.3173	13.1291	14.5879	25.5288	0.729395	2.91758
	0.607	10.0644	12.0773	10.8696	2.01288	11.6747	10.0644	10.8696	15.7005	12.4799	1.61031	0.402576	0.402576	14.4928	12.4799	6.03865	1.20773	0.402576	15.2979	16.9082	12.8824	14.4928	12.8824	14.4928	14.4928	12.4799	15.7005	0.402576	4.83092
	0.608	12.8364	13.6646	13.2505	2.48447	9.93789	11.1801	13.6646	11.1801	10.352	2.89855	2.48447	2.07039	11.1801	13.2505	4.96894	2.48447	2.07039	12.0083	11.1801	13.2505	11.1801	12.4224	11.1801	11.1801	8.69565	11.5942	0.828157	2.89855
	0.609	5.60224	5.60224	5.04202	1.68067	7.28291	4.48179	6.16246	11.2045	11.2045	2.80112	1.68067	2.2409	5.04202	6.16246	5.60224	3.92157	2.80112	11.2045	9.52381	7.28291	5.04202	8.96359	6.72269	6.16246	10.084	8.96359	1.68067	4.48179
	0.61	6.50695	7.09849	6.50695	2.66193	7.09849	5.61964	6.50695	9.16888	11.2393	1.77462	1.18308	1.18308	11.8308	7.09849	3.84502	1.77462	2.07039	8.57734	8.57734	7.09849	11.535	6.80272	12.4224	12.1266	8.87311	8.28157	0.591541	4.14079
	0.611	13.2013	10.5611	11.2211	4.62046	12.5413	10.5611	10.5611	8.58086	10.5611	2.64026	1.9802	1.9802	8.58086	10.5611	3.30033	1.32013	0.660066	8.58086	8.58086	10.5611	7.26073	8.58086	7.26073	7.26073	11.8812	9.24092	0.660066	2.64026
	0.612	4.56621	4.56621	5.87084	4.56621	7.82779	7.17547	6.52316	8.4801	9.13242	3.91389	3.91389	6.52316	5.21853	4.56621	5.21853	3.26158	4.56621	7.17547	7.82779	3.91389	5.21853	6.52316	4.56621	4.56621	4.56621	6.52316	0.652316	3.26158
	0.613	5.19818	7.1475	6.49773	1.29955	6.49773	7.1475	7.1475	9.09682	5.84795	2.59909	2.59909	0.649773	7.79727	9.09682	1.29955	0.649773	1.29955	9.74659	9.09682	9.09682	7.79727	5.19818	7.79727	7.79727	3.24886	7.79727	0.649773	1.29955
	0.614	22.3312	22.8758	22.8758	2.72331	12.5272	21.2418	22.8758	24.5098	18.5185	1.63399	3.81264	2.17865	18.5185	22.3312	4.3573	2.17865	3.81264	24.5098	23.9651	22.3312	19.0632	19.0632	19.0632	19.0632	19.0632	25.0545	1.08932	2.72331
	0.615	19.5422	12.842	12.842	2.79174	16.1921	18.4255	15.6337	17.8671	15.6337	1.67504	2.23339	2.79174	14.517	17.3088	2.79174	1.67504	2.23339	17.3088	16.1921	17.8671	15.0754	13.4003	14.517	14.517	16.1921	17.8671	0.558347	2.79174
	0.616	4.08163	2.72109	4.08163	5.44218	6.80272	6.80272	8.16327	8.16327	5.44218	6.80272	4.08163	2.72109	5.44218	5.44218	6.80272	4.08163	2.72109	4.08163	4.08163	6.80272	5.44218	4.08163	6.80272	5.44218	10.8844	6.80272	1.36054	5.44218
	0.617	3.73832	3.73832	4.36137	0.623053	5.60748	4.36137	4.36137	8.09969	5.60748	0.623053	3.11526	0.623053	4.98442	6.23053	4.36137	2.49221	1.86916	6.85358	6.23053	4.98442	6.23053	5.60748	4.98442	6.23053	3.73832	4.98442	0.623053	2.49221
	0.618	7.09759	9.37896	9.37896	1.01394	8.36502	8.6185	6.08365	10.8999	7.09759	0.253485	0.760456	1.26743	7.09759	6.59062	4.05577	2.02788	1.26743	11.4068	10.1394	6.33714	6.59062	8.11153	6.84411	6.84411	8.6185	11.1534	0.506971	4.81622
	0.619	19.1847	16.7866	19.1847	1.79856	23.9808	21.5827	13.1894	17.3861	27.5779	2.39808	2.39808	2.39808	25.7794	23.9808	7.79376	1.79856	1.79856	17.9856	18.5851	23.3813	25.1799	20.9832	23.3813	26.3789	23.9808	16.1871	1.19904	5.39568
	0.62	7.38689	10.157	9.23361	4.61681	11.0803	12.0037	8.31025	8.31025	9.23361	4.61681	4.61681	3.69344	7.38689	10.157	2.77008	2.77008	2.77008	9.23361	8.31025	10.157	7.38689	8.31025	7.38689	7.38689	10.157	7.38689	1.84672	3.69344
	0.621	14.4613	13.7383	16.6305	2.1692	15.1844	15.9074	18.7997	17.3536	17.3536	0.723066	2.89226	2.1692	16.6305	16.6305	2.89226	2.1692	0.723066	19.5228	15.1844	16.6305	15.1844	16.6305	15.1844	16.6305	12.2921	15.9074	2.89226	1.44613
	0.622	19.9059	9.41006	20.6298	1.4477	14.8389	11.5816	16.6486	13.7532	18.4582	1.4477	0.723851	0.723851	13.0293	10.4958	6.15273	1.4477	1.08578	12.6674	12.3055	9.77199	13.3912	18.0963	13.0293	13.7532	13.0293	13.0293	0.361925	5.79081
	0.623	10.3578	11.2994	9.88701	1.88324	8.94539	9.4162	7.53296	10.3578	9.4162	1.88324	2.35405	0.94162	9.88701	8.94539	4.23729	2.82486	1.41243	8.94539	8.94539	9.88701	9.4162	11.2994	9.4162	9.4162	8.94539	8.94539	0.94162	2.82486
	0.624	4.52489	3.01659	6.03318	4.52489	4.52489	4.52489	4.52489	4.52489	4.52489	1.5083	1.5083	3.01659	6.03318	7.54148	1.5083	4.52489	1.5083	6.03318	4.52489	6.03318	4.52489	3.01659	4.52489	3.01659	4.52489	4.52489	1.5083	7.54148
	0.625	12.3824	11.8871	14.3635	0.495295	11.8871	8.9153	17.3353	12.3824	10.8965	0.495295	1.48588	0.495295	13.8683	9.90589	3.46706	0.495295	2.47647	11.3918	11.8871	10.4012	13.373	12.8777	13.8683	15.3541	11.3918	12.3824	0.990589	1.48588
	0.626	29.8507	24.2537	27.9851	1.86567	29.2289	26.7413	27.9851	27.3632	27.9851	1.24378	1.24378	0.621891	21.7662	29.8507	5.59701	1.86567	0.621891	27.3632	28.607	29.8507	21.7662	28.607	21.7662	21.1443	25.4975	26.7413	0.621891	1.86567
	0.627	23.569	23.569	12.7946	2.0202	24.2424	14.8148	20.202	15.4882	24.2424	2.0202	2.0202	2.6936	20.202	14.1414	5.38721	4.0404	2.6936	15.4882	15.4882	12.7946	21.5488	12.7946	20.202	19.5286	24.2424	16.835	0.673401	4.7138
	0.628	15.625	22.5694	24.3056	2.60417	18.2292	19.0972	19.9653	26.0417	26.9097	3.47222	3.47222	4.34028	18.2292	24.3056	7.8125	4.34028	2.60417	27.7778	26.0417	24.3056	18.2292	26.9097	19.9653	18.2292	26.0417	26.9097	0.868056	2.60417
	0.629	26.1209	32.7485	28.46	1.16959	31.9688	24.5614	26.9006	37.8168	30.4094	0.779727	1.16959	1.55945	28.0702	34.308	2.33918	0.779727	1.55945	37.037	37.037	33.5283	28.46	25.731	28.0702	28.0702	26.5107	35.4776	1.16959	2.33918
	0.63	22.8311	14.6119	14.6119	4.56621	20.0913	18.2648	15.5251	24.6575	18.2648	3.65297	1.82648	2.73973	19.1781	13.6986	6.39269	3.65297	2.73973	23.7443	23.7443	13.6986	20.0913	11.8721	19.1781	20.0913	21.9178	24.6575	2.73973	5.47945
	0.631	19.0114	22.8137	24.0811	7.60456	17.744	20.2788	22.8137	26.616	16.4766	2.53485	3.80228	3.80228	19.0114	27.8834	15.2091	2.53485	2.53485	31.6857	25.3485	27.8834	17.744	16.4766	20.2788	19.0114	19.0114	29.1508	1.26743	10.1394
	0.632	16.5746	17.4954	17.4954	6.44567	16.5746	10.1289	18.4162	16.5746	21.1786	1.84162	4.60405	4.60405	22.0994	17.4954	7.36648	1.84162	6.44567	17.4954	18.4162	19.337	21.1786	23.9411	21.1786	21.1786	17.4954	16.5746	0.92081	5.52486
	0.633	22.5694	22.5694	20.8333	5.20833	17.3611	15.625	19.0972	26.0417	22.5694	5.20833	6.94444	3.47222	17.3611	17.3611	10.4167	6.94444	6.94444	26.0417	24.3056	12.1528	17.3611	22.5694	17.3611	10.4167	15.625	20.8333	3.47222	10.4167
	0.634	15.5229	11.4379	13.8889	3.26797	17.1569	23.6928	16.3399	22.8758	22.0588	4.08497	2.45098	3.26797	22.0588	22.0588	5.71895	3.26797	2.45098	23.6928	24.5098	20.4248	21.2418	15.5229	22.0588	22.0588	19.6078	22.8758	0.816993	1.63399
	0.635	22.6978	32.4254	22.0493	2.59403	14.9157	31.1284	20.1038	31.1284	14.2672	3.89105	5.18807	2.59403	16.8612	27.8859	13.6187	5.18807	2.59403	33.7224	35.668	27.8859	16.2127	13.6187	16.8612	17.5097	16.2127	33.0739	2.59403	9.07912
	0.636	9.59233	11.191	10.3917	3.9968	10.3917	16.7866	10.3917	21.5827	20.7834	3.9968	3.9968	1.59872	11.9904	10.3917	3.9968	4.79616	3.9968	19.984	20.7834	10.3917	15.1878	12.7898	12.7898	11.9904	14.3885	19.1847	2.39808	1.59872
	0.637	22.5225	28.1532	24.7748	6.75676	23.6486	22.5225	20.2703	30.4054	28.1532	1.12613	5.63063	2.25225	18.018	21.3964	9.00901	4.5045	4.5045	32.6577	30.4054	22.5225	18.018	24.7748	19.1441	18.018	15.7658	27.027	2.25225	6.75676
	0.638	20.7039	18.6335	37.2671	5.17598	17.5983	13.4576	21.7391	20.7039	12.4224	5.17598	6.21118	3.10559	30.0207	23.8095	5.17598	2.07039	2.07039	18.6335	18.6335	23.8095	22.7743	21.7391	30.0207	33.1263	22.7743	18.6335	1.0352	4.14079
	0.639	7.21501	12.987	11.544	4.329	11.544	12.987	18.759	21.645	12.987	4.329	2.886	5.77201	17.316	21.645	8.65801	4.329	2.886	21.645	20.202	24.531	18.759	12.987	20.202	20.202	18.759	20.202	1.443	4.329
	0.64	17.284	16.8724	13.5802	1.64609	12.7572	6.58436	17.284	21.3992	11.1111	0.823045	1.23457	0.823045	3.29218	7.40741	5.34979	0.823045	1.23457	20.5761	20.1646	7.40741	10.2881	6.99588	3.29218	3.29218	10.6996	19.7531	0.823045	4.52675
	0.641	21.5517	15.8046	15.8046	3.59195	20.8333	22.2701	22.9885	12.931	21.5517	2.15517	2.15517	2.15517	16.523	27.2989	4.31034	2.15517	1.43678	12.2126	13.6494	23.7069	7.9023	20.1149	16.523	15.8046	7.18391	14.3678	1.43678	5.02874
	0.642	4.16667	4.16667	4.16667	16.6667	4.16667	4.16667	4.16667	4.16667	4.16667	4.16667	12.5	4.16667	4.16667	4.16667	16.6667	4.16667	12.5	4.16667	4.16667	4.16667	4.16667	4.16667	4.16667	4.16667	4.16667	4.16667	4.16667	4.16667
	0.643	2.00803	8.03213	2.00803	6.0241	24.0964	20.0803	8.03213	22.0884	20.0803	8.03213	14.0562	4.01606	8.03213	12.0482	8.03213	6.0241	4.01606	6.0241	12.0482	20.0803	10.0402	8.03213	8.03213	2.00803	10.0402	18.0723	2.00803	4.01606
	0.644	16.1142	19.337	30.3867	3.68324	24.8619	33.1492	21.1786	21.639	29.4659	1.84162	2.30203	1.84162	31.3076	29.9263	5.06446	1.38122	1.38122	19.7974	21.1786	29.9263	23.9411	28.0847	31.768	31.3076	23.4807	24.8619	1.38122	4.14365
	0.645	17.6125	15.0033	22.1787	5.21853	28.0496	33.9204	15.0033	8.4801	22.8311	3.26158	5.87084	4.56621	25.4403	28.0496	11.7417	3.91389	4.56621	1.95695	26.7449	26.0926	21.5264	24.788	26.7449	26.0926	21.5264	18.2648	2.60926	7.17547
	0.646	22.9541	16.9661	20.9581	2.99401	23.9521	23.9521	6.98603	8.98204	30.9381	1.99601	4.99002	1.99601	25.9481	4.99002	7.98403	5.98802	0.998004	7.98403	0.998004	4.99002	10.978	24.9501	26.9461	23.9521	10.978	3.99202	0.998004	7.98403
	0.647	31.0078	35.8527	29.0698	0.968992	9.68992	36.8217	28.1008	21.3178	21.3178	2.90698	0.968992	1.93798	31.9767	31.9767	2.90698	0.968992	0.968992	20.3488	18.4109	32.9457	30.0388	38.7597	31.0078	31.9767	32.9457	18.4109	2.90698	0.968992
	0.648	32.7004	34.8101	35.865	4.21941	37.9747	27.4262	27.4262	35.865	35.865	1.05485	4.21941	6.32911	27.4262	35.865	15.8228	3.16456	2.1097	39.0295	28.481	36.9198	29.5359	29.5359	29.5359	28.481	29.5359	39.0295	1.05485	9.49367
	0.649	18.4417	28.5846	20.2858	2.30521	25.3573	20.7469	21.669	31.8119	23.0521	3.68834	3.22729	4.61042	26.2794	26.2794	5.5325	3.22729	3.22729	31.8119	38.2665	26.7404	31.8119	25.8183	28.1236	28.5846	31.3509	30.8898	3.22729	4.61042
	0.65	7.05645	8.06452	7.72849	2.35215	8.40054	8.73656	9.07258	14.7849	8.73656	0.672043	1.00806	0.336022	9.4086	8.73656	3.69624	1.34409	0.672043	12.7688	14.1129	9.4086	7.72849	8.06452	9.74462	9.74462	7.72849	17.4731	0.336022	3.02419
	0.651	22.6667	22.6667	22.6667	2.66667	21.3333	26.6667	24	25.3333	21.3333	5.33333	5.33333	4	22.6667	28	10.6667	2.66667	5.33333	24	30.6667	21.3333	24	24	24	22.6667	22.6667	25.3333	1.33333	6.66667
	0.652	18.7266	17.4782	13.7328	6.2422	12.4844	16.2297	13.7328	26.2172	23.7203	1.24844	7.49064	1.24844	8.73908	18.7266	7.49064	2.49688	7.49064	21.2235	28.7141	18.7266	8.73908	9.98752	8.73908	11.236	9.98752	23.7203	2.49688	2.49688
	0.653	9.55414	15.9236	10.6157	3.18471	9.55414	14.862	13.8004	31.8471	12.7389	2.12314	4.24628	3.18471	14.862	14.862	6.36943	4.24628	2.12314	30.7856	30.7856	13.8004	15.9236	14.862	12.7389	13.8004	16.9851	32.9087	1.06157	5.30786
	0.654	15.3509	15.3509	18.2749	1.46199	18.2749	16.8129	11.6959	29.2398	14.6199	2.19298	0.730994	3.65497	16.8129	16.0819	2.92398	2.92398	2.19298	28.5088	28.5088	16.0819	16.0819	13.1579	16.0819	17.5439	16.0819	27.7778	0.730994	2.19298
	0.655	16.4319	9.38967	12.9108	2.34742	15.2582	12.9108	10.5634	22.3005	22.3005	1.17371	1.17371	2.34742	10.5634	16.4319	7.04225	1.17371	2.34742	18.7793	21.1268	14.0845	12.9108	22.3005	17.6056	18.7793	16.4319	21.1268	1.17371	3.52113
	0.656	36.036	27.7778	33.033	3.003	31.5315	33.033	36.036	40.5405	39.7898	0.750751	0.750751	0.750751	32.2823	37.5375	3.75375	2.25225	0.750751	39.7898	41.2913	37.5375	42.7928	30.03	32.2823	32.2823	42.7928	36.7868	0.750751	3.003
	0.657	27.8282	26.0133	27.2232	3.62976	26.6183	25.4083	28.4332	32.0629	32.6679	2.41984	2.41984	1.81488	27.8282	26.6183	12.0992	3.0248	3.62976	30.248	35.0877	26.0133	26.6183	25.4083	24.8034	27.8282	27.2232	26.6183	1.20992	6.04961
	0.658	19.6078	15.0327	15.6863	1.96078	16.9935	18.3007	16.9935	24.183	22.8758	1.96078	1.96078	2.61438	20.915	18.3007	7.84314	2.61438	2.61438	24.8366	13.7255	24.8366	17.6471	18.3007	18.9542	20.915	21.5686	13.0719	2.61438	4.57516
	0.659	11.3636	12.1212	12.8788	3.78788	12.8788	12.8788	12.1212	12.8788	13.6364	6.06061	3.0303	4.54545	14.3939	13.6364	7.57576	6.81818	3.0303	13.6364	15.9091	13.6364	10.6061	11.3636	14.3939	15.1515	12.1212	15.1515	0.757576	2.27273
	0.66	15.3846	17.9487	20.5128	1.28205	19.2308	26.9231	28.2051	28.2051	20.5128	3.84615	2.5641	5.12821	23.0769	21.7949	15.3846	2.5641	1.28205	26.9231	24.359	30.7692	26.9231	20.5128	21.7949	20.5128	25.641	25.641	2.5641	10.2564
	0.661	15.2755	19.0944	20.731	1.63666	19.6399	19.0944	21.8221	24.0044	14.1844	1.09111	1.63666	3.27332	15.8211	14.73	3.81888	2.18221	2.72777	22.9133	23.4588	14.73	21.8221	21.8221	15.2755	15.2755	21.8221	24.0044	1.09111	3.27332
	0.662	18.9125	18.1245	16.5485	3.15209	10.2443	17.3365	18.1245	27.5808	22.0646	2.36407	5.51615	2.36407	18.1245	17.3365	4.72813	2.36407	3.15209	27.5808	26.0047	19.7006	22.0646	15.7604	17.3365	17.3365	21.2766	26.7928	0.788022	4.72813
	0.663	2.50627	2.50627	2.50627	5.01253	10.0251	5.01253	2.50627	17.5439	2.50627	2.50627	2.50627	2.50627	2.50627	2.50627	5.01253	2.50627	2.50627	2.50627	5.01253	5.01253	2.50627	2.50627	2.50627	2.50627	7.5188	2.50627	2.50627	5.01253
	0.664	15.0538	15.0538	17.2043	1.07527	15.0538	21.5054	18.2796	24.1935	16.6667	1.6129	0.537634	0.537634	12.3656	22.5806	7.52688	0.537634	1.07527	25.2688	25.8065	19.8925	15.5914	12.9032	12.3656	11.2903	16.129	24.1935	0.537634	8.06452
	0.665	26.1905	20.2381	21.4286	5.95238	23.8095	34.5238	17.8571	35.7143	21.4286	3.57143	3.57143	2.38095	28.5714	20.2381	8.33333	1.19048	3.57143	36.9048	36.9048	20.2381	29.7619	19.0476	28.5714	28.5714	29.7619	35.7143	2.38095	5.95238
	0.666	21.3415	31.5041	23.374	1.01626	26.4228	20.3252	22.3577	21.3415	7.11382	4.06504	6.09756	7.11382	18.2927	22.3577	4.06504	1.01626	5.0813	21.3415	19.3089	22.3577	20.3252	15.2439	18.2927	18.2927	20.3252	19.3089	1.01626	4.06504
	0.667	20.1613	26.8817	20.1613	8.06452	18.8172	24.1935	26.8817	21.5054	33.6022	8.06452	5.37634	6.72043	20.1613	22.8495	12.0968	6.72043	4.03226	6.72043	12.0968	25.5376	30.914	22.8495	22.8495	24.1935	30.914	2.68817	2.68817	9.4086
	0.668	10.9184	16.6988	16.0565	1.92678	12.203	10.9184	14.772	17.341	10.9184	1.92678	1.92678	1.92678	15.4143	11.5607	2.56904	1.28452	2.56904	18.6256	18.6256	10.9184	10.9184	14.772	14.772	14.772	10.9184	17.9833	1.28452	1.92678
	0.669	29.6296	28.5714	27.5132	1.0582	28.5714	31.746	32.8042	31.746	34.9206	1.0582	5.29101	1.0582	33.8624	29.6296	4.2328	2.1164	3.1746	29.6296	28.5714	35.9788	28.5714	30.6878	31.746	33.8624	28.5714	29.6296	1.0582	3.1746
	0.67	29.0538	25.1276	26.6981	2.74833	23.9497	16.49	22.3793	18.0605	24.3424	2.35571	1.96309	1.57048	21.9867	24.3424	5.10404	1.96309	3.14095	19.6309	17.6678	25.5202	28.2686	29.4464	22.3793	22.7719	29.839	17.6678	0.785238	5.10404
	0.671	30.7281	32.0641	24.0481	4.00802	37.4081	29.3921	37.4081	30.7281	32.7321	0.668003	0.668003	0.668003	29.3921	32.7321	4.67602	1.33601	1.33601	32.0641	36.7401	31.3961	39.4122	34.7361	30.7281	30.0601	27.3881	34.7361	1.33601	6.68003
	0.672	3.43643	6.87285	0.859107	2.57732	3.43643	5.15464	6.01375	18.0412	5.15464	4.29553	2.57732	1.71821	25.7732	6.01375	6.87285	1.71821	1.71821	17.1821	12.8866	7.73196	3.43643	4.29553	25.7732	26.6323	3.43643	9.45017	0.859107	5.15464
	0.673	10.0575	10.0575	14.3678	7.18391	11.4943	8.62069	7.18391	18.6782	8.62069	5.74713	5.74713	4.31034	15.8046	18.6782	7.18391	2.87356	1.43678	18.6782	17.2414	18.6782	15.8046	8.62069	15.8046	15.8046	14.3678	15.8046	1.43678	4.31034
	0.674	4.21941	4.21941	4.21941	4.21941	4.21941	4.21941	4.21941	4.21941	4.21941	4.21941	4.21941	4.21941	4.21941	4.21941	4.21941	4.21941	4.21941	4.21941	4.21941	4.21941	4.21941	4.21941	4.21941	4.21941	4.21941	4.21941	4.21941	4.21941
	0.675	21.5293	26.7261	21.5293	2.96956	26.7261	36.3771	34.8924	34.8924	31.9228	3.71195	1.48478	4.45434	26.7261	24.4989	6.68151	2.22717	1.48478	36.3771	37.1195	24.4989	27.4684	34.15	31.9228	30.438	27.4684	34.8924	2.22717	4.45434
	0.676	19.765	16.0256	18.6966	3.20513	23.5043	14.4231	19.765	22.9701	19.765	2.13675	2.67094	1.06838	20.2991	18.1624	4.80769	2.67094	2.67094	23.5043	23.5043	18.6966	17.6282	17.6282	20.2991	20.2991	18.1624	23.5043	1.60256	4.2735
	0.677	18.4645	26.2391	29.1545	4.85909	43.7318	32.07	37.9009	44.7036	27.2109	1.94363	1.94363	3.88727	27.2109	36.9291	9.71817	1.94363	3.88727	49.5627	45.6754	40.8163	31.0982	32.07	25.2672	24.2954	21.38	33.0418	1.94363	10.69
	0.678	25.4154	25.4154	20.5279	2.93255	21.5054	33.2356	27.3705	21.5054	33.2356	6.84262	4.88759	3.91007	20.5279	31.2805	6.84262	4.88759	3.91007	21.5054	22.4829	30.303	26.393	30.303	20.5279	21.5054	25.4154	21.5054	0.977517	3.91007
	0.679	29.7498	28.3976	29.0737	0.676133	27.0453	26.3692	37.8634	30.426	34.4828	4.0568	3.38066	3.38066	30.426	30.426	2.70453	0.676133	2.70453	32.4544	30.426	32.4544	29.0737	33.1305	29.7498	31.7782	28.3976	31.7782	2.0284	3.38066
	0.68	11.4943	12.5392	14.629	3.1348	10.4493	19.8537	13.5841	19.8537	17.7638	1.04493	4.17973	5.22466	16.7189	14.629	5.22466	2.08986	3.1348	18.8088	14.629	12.5392	18.8088	21.9436	11.4943	18.8088	16.7189	14.629	3.1348	3.1348
	0.681	9.32994	11.0263	10.1781	3.39271	10.1781	7.63359	19.5081	31.3825	20.3562	4.24088	3.39271	2.54453	8.48176	9.32994	5.08906	5.93723	0.848176	31.3825	31.3825	9.32994	6.78541	11.8745	7.63359	11.0263	6.78541	24.5971	1.69635	6.78541
	0.682	17.5439	16.412	14.7142	2.82965	15.8461	23.2032	16.412	26.0328	29.9943	1.69779	3.39559	2.82965	27.7306	21.5054	9.0549	3.39559	2.82965	27.1647	27.1647	20.9394	20.3735	20.3735	27.7306	27.7306	20.3735	29.4284	1.13186	9.0549
	0.683	26.8218	20.1971	11.9567	0.969462	22.9439	14.7035	15.1882	20.5203	27.6297	1.93892	1.45419	1.61577	27.6297	11.3104	8.88673	1.77735	1.61577	18.2582	19.5508	18.4198	26.1755	14.7035	28.4376	28.4376	26.9834	19.7124	0.484731	5.33204
	0.684	20.4886	19.7006	18.1245	3.94011	19.7006	22.0646	18.1245	16.5485	18.1245	2.36407	1.57604	1.57604	22.8526	23.6407	4.72813	2.36407	1.57604	16.5485	18.1245	21.2766	22.8526	22.8526	22.8526	22.8526	25.2167	15.7604	0.788022	3.94011
	0.685	23.31	20.979	23.31	2.331	20.979	26.2238	18.0653	22.1445	26.8065	2.331	4.07925	2.91375	17.4825	20.3963	4.662	4.07925	2.91375	19.8135	20.979	19.8135	19.8135	25.641	17.4825	17.4825	19.8135	20.3963	0.582751	2.331
	0.686	16.9935	19.6078	19.6078	5.22876	18.3007	13.0719	27.451	20.915	15.6863	3.92157	3.92157	3.92157	22.2222	19.6078	9.15033	3.92157	2.61438	20.915	18.3007	20.915	16.9935	19.6078	22.2222	23.5294	16.9935	15.6863	2.61438	7.84314
	0.687	12.8395	23.2099	17.7778	0.493827	12.8395	18.2716	12.3457	30.6173	19.2593	0.987654	0.493827	0.987654	22.716	10.8642	4.44444	0.987654	0.987654	28.642	28.1481	10.3704	17.284	13.8272	22.716	22.716	17.284	27.6543	0.493827	3.45679
	0.688	12.1766	13.6986	7.61035	3.04414	10.6545	12.1766	10.6545	12.1766	12.1766	1.52207	4.56621	3.04414	12.1766	16.7428	4.56621	3.04414	6.08828	12.1766	12.1766	15.2207	9.13242	7.61035	10.6545	12.1766	9.13242	12.1766	1.52207	3.04414
	0.689	15.2979	19.3237	15.2979	0.805153	23.3494	21.7391	17.7134	17.7134	19.3237	2.41546	0.805153	0.805153	20.934	19.3237	9.66184	4.02576	2.41546	15.2979	15.2979	19.3237	15.2979	17.7134	19.3237	20.934	15.2979	15.2979	0.805153	6.44122
	0.69	31.4815	28.3951	27.1605	3.08642	33.9506	17.284	33.9506	24.0741	26.5432	1.23457	3.08642	4.93827	29.0123	28.3951	8.02469	1.85185	3.08642	21.6049	24.6914	28.3951	34.5679	28.3951	33.3333	32.716	33.3333	22.2222	0.617284	9.25926
	0.691	19.4004	24.1035	29.3945	3.52734	24.1035	23.5156	24.1035	29.3945	28.8066	2.35156	1.17578	1.76367	25.8671	26.455	6.46678	3.52734	1.76367	28.2187	28.2187	25.8671	19.9882	23.5156	29.9824	26.455	19.4004	27.6308	0.587889	4.70312
	0.692	6.59564	11.1618	7.61035	3.04414	16.2354	10.1471	9.13242	10.6545	15.2207	1.01471	2.02943	2.53678	14.206	5.58092	4.05885	2.02943	1.52207	11.1618	10.6545	6.08828	10.6545	10.6545	13.1913	13.1913	9.13242	10.1471	1.01471	2.02943
	0.693	7.86627	14.7493	4.91642	0.983284	12.7827	3.93314	3.93314	5.89971	12.7827	0.983284	1.96657	2.94985	3.93314	5.89971	1.96657	2.94985	2.94985	5.89971	6.88299	6.88299	5.89971	4.91642	3.93314	3.93314	5.89971	5.89971	0.983284	3.93314
	0.694	1.61031	14.4928	1.61031	1.61031	9.66184	1.61031	11.2721	1.61031	8.05153	4.83092	3.22061	8.05153	1.61031	1.61031	11.2721	4.83092	3.22061	1.61031	1.61031	1.61031	9.66184	1.61031	1.61031	1.61031	8.05153	1.61031	3.22061	8.05153
	0.695	13.5659	29.7158	31.0078	5.16796	28.4238	32.2997	23.9018	30.3618	31.0078	8.39793	5.81395	5.81395	27.7778	32.9457	10.3359	3.22997	7.10594	32.2997	34.8837	35.5297	28.4238	27.7778	32.9457	27.1318	27.7778	24.5478	3.22997	6.45995
	0.696	23.6827	23.0906	23.0906	2.96033	20.7223	23.0906	23.0906	26.0509	19.5382	1.18413	1.18413	1.7762	23.0906	23.0906	4.14446	1.7762	1.7762	24.8668	25.4589	23.0906	20.1303	23.0906	20.1303	20.1303	20.1303	25.4589	0.592066	2.96033
	0.697	19.4731	20.0458	19.4731	1.71821	20.6186	25.7732	20.6186	22.9095	24.6277	4.5819	1.14548	3.43643	27.4914	21.1913	13.173	1.71821	2.86369	24.055	24.055	20.0458	18.3276	16.0367	25.7732	25.7732	18.3276	25.7732	2.29095	6.30011
	0.698	15.3584	19.909	23.322	1.70648	12.5142	14.7895	27.3038	20.4778	20.4778	0.568828	2.27531	1.13766	18.7713	18.7713	6.25711	1.13766	1.70648	22.1843	19.909	18.2025	19.909	23.8908	18.2025	15.3584	18.7713	18.2025	1.13766	6.82594
	0.699	4.01606	4.01606	4.01606	12.0482	4.01606	4.01606	4.01606	4.01606	4.01606	4.01606	8.03213	4.01606	4.01606	4.01606	20.0803	4.01606	4.01606	4.01606	4.01606	4.01606	4.01606	4.01606	4.01606	4.01606	4.01606	4.01606	4.01606	4.01606
	0.7	19.9557	14.0429	12.5647	3.69549	16.9993	8.86918	16.9993	13.3038	7.39098	2.95639	2.95639	1.4782	10.3474	16.9993	7.39098	2.21729	4.43459	13.3038	14.0429	16.2602	10.3474	15.5211	10.3474	10.3474	10.3474	13.3038	0.739098	5.91279
	0.701	18.3366	12.4427	21.611	1.96464	24.8854	15.7171	17.6817	18.3366	13.0976	1.30976	1.96464	1.30976	13.7525	18.3366	6.54879	2.61952	1.96464	16.372	17.0268	16.372	19.6464	23.5756	13.7525	15.7171	20.3012	20.3012	1.30976	7.85855
	0.702	7.29927	12.1655	9.73236	1.21655	14.5985	12.1655	8.51582	15.8151	13.382	4.86618	3.64964	4.86618	13.382	12.1655	4.86618	3.64964	4.86618	15.8151	13.382	13.382	10.9489	10.9489	13.382	13.382	10.9489	12.1655	2.43309	2.43309
	0.703	11.0011	11.0011	12.1012	6.60066	14.3014	12.1012	15.4015	12.1012	8.80088	4.40044	2.20022	2.20022	9.90099	11.0011	7.70077	2.20022	3.30033	12.1012	12.1012	11.0011	9.90099	9.90099	9.90099	9.90099	9.90099	13.2013	2.20022	6.60066
	0.704	33.715	20.0382	17.4936	0.954198	24.173	28.3079	27.9898	27.0356	32.7608	2.8626	1.27226	1.27226	27.9898	23.855	6.67939	1.27226	2.54453	24.173	24.4911	24.4911	18.7659	31.8066	26.3995	28.944	22.2646	25.7634	0.636132	6.36132
	0.705	20.6813	24.3309	16.4234	1.21655	21.2895	25.5474	19.4647	16.4234	22.5061	1.82482	0.608273	0.608273	14.5985	23.7226	4.86618	1.21655	0.608273	15.8151	15.8151	23.1144	15.2068	24.3309	15.8151	15.8151	15.2068	15.8151	0.608273	3.64964
	0.706	30.5603	18.1098	28.2965	1.13186	28.8625	27.1647	30.5603	20.3735	29.9943	0.565931	2.26372	2.26372	18.6757	28.8625	4.52745	2.82965	1.13186	19.2417	20.9394	27.7306	19.8076	29.9943	18.6757	18.1098	19.8076	19.2417	1.13186	2.82965
	0.707	2.331	2.331	2.331	2.331	2.331	2.331	2.331	2.331	2.331	2.331	2.331	2.331	2.331	2.331	9.32401	4.662	2.331	2.331	2.331	2.331	2.331	2.331	2.331	2.331	2.331	2.331	2.331	2.331
	0.708	4.5977	2.29885	4.5977	4.5977	4.5977	2.29885	2.29885	2.29885	6.89655	6.89655	2.29885	2.29885	2.29885	2.29885	6.89655	6.89655	2.29885	2.29885	2.29885	2.29885	9.1954	2.29885	2.29885	4.5977	9.1954	2.29885	2.29885	2.29885
	0.709	8.09969	7.47664	6.85358	3.73832	10.5919	10.5919	7.47664	7.47664	6.85358	1.86916	2.49221	0.623053	8.09969	7.47664	5.60748	1.86916	2.49221	6.85358	7.47664	6.85358	8.09969	6.85358	8.09969	8.72274	8.09969	7.47664	0.623053	3.11526
	0.71	16.4609	21.164	22.3398	1.17578	15.873	15.2851	15.873	24.6914	12.9336	2.35156	1.76367	0.587889	19.4004	21.164	6.46678	1.76367	0.587889	23.5156	24.6914	21.164	19.4004	15.2851	19.4004	19.4004	19.4004	24.6914	1.17578	5.29101
	0.711	25.8752	31.2024	26.6362	2.28311	39.5738	34.2466	34.2466	28.9193	38.0518	2.28311	3.04414	4.56621	35.0076	27.3973	8.37139	4.56621	3.04414	28.9193	28.9193	35.7686	27.3973	29.6804	32.7245	31.9635	40.3349	26.6362	1.52207	8.37139
	0.712	18.9655	18.9655	22.4138	4.5977	11.4943	14.9425	27.0115	16.6667	12.6437	1.14943	3.44828	2.29885	13.2184	22.9885	8.04598	1.14943	4.02299	16.6667	14.9425	23.5632	10.9195	17.2414	13.2184	12.6437	12.069	16.092	1.72414	4.5977
	0.713	37.7532	37.7532	27.6243	0.92081	22.0994	34.9908	39.5948	29.4659	31.3076	1.84162	1.84162	3.68324	28.5451	18.4162	5.52486	0.92081	0.92081	29.4659	28.5451	19.337	38.674	34.9908	30.3867	28.5451	39.5948	24.8619	0.92081	6.44567
	0.714	8.85936	1.10742	14.3965	2.21484	16.6113	9.96678	1.10742	5.5371	11.0742	7.75194	5.5371	5.5371	6.64452	21.041	6.64452	3.32226	2.21484	1.10742	19.9336	17.7187	8.85936	1.10742	8.85936	7.75194	8.85936	1.10742	3.32226	4.42968
	0.715	51.2104	42.8305	45.6238	1.8622	54.0037	34.4507	46.5549	53.0726	51.2104	4.65549	3.72439	0.931099	30.7263	51.2104	8.37989	1.8622	1.8622	54.9348	50.2793	51.2104	49.3482	45.6238	29.7952	31.6574	50.2793	50.2793	0.931099	8.37989
	0.716	22.8662	26.0201	22.8662	1.57698	29.9625	30.751	33.905	27.9913	27.2028	1.18273	1.57698	1.18273	24.8374	19.9093	5.12517	1.37985	1.18273	27.5971	27.0057	19.318	26.2172	31.3424	25.0345	25.0345	27.2028	26.6115	0.197122	4.53381
	0.717	15.444	19.305	21.879	3.2175	23.166	26.3835	20.592	17.3745	18.6615	1.9305	1.287	2.574	11.583	23.166	9.00901	2.574	4.5045	18.6615	18.018	23.166	17.3745	19.9485	12.2265	10.296	17.3745	16.731	0.643501	6.43501
	0.718	6.81004	9.319	7.52688	2.15054	5.73477	8.60215	9.67742	11.1111	7.52688	1.79211	1.07527	1.43369	8.96057	7.16846	3.94265	1.07527	1.43369	11.828	11.4695	7.8853	6.09319	7.8853	8.96057	8.60215	6.09319	11.1111	0.716846	2.86738
	0.719	25.7649	26.57	24.1546	2.41546	22.5443	19.3237	25.7649	28.9855	26.57	4.02576	4.83092	4.02576	22.5443	20.934	7.24638	2.41546	1.61031	24.9597	26.57	20.1288	24.9597	23.3494	19.3237	22.5443	24.9597	24.1546	0.805153	5.63607
	0.72	24.1433	18.6916	17.9128	0.778816	20.6386	21.028	21.028	22.1963	26.0903	1.16822	2.72586	1.55763	27.2586	23.3645	3.50467	0.778816	0.389408	21.4174	19.4704	23.3645	26.0903	24.9221	27.648	27.648	26.4798	20.6386	0.778816	4.6729
	0.721	24.2608	22.9972	33.3586	0.505433	25.7771	25.5244	30.8314	19.4592	27.7988	1.26358	1.5163	1.01087	23.2499	29.0624	6.82335	1.5163	1.26358	17.9429	17.4375	28.3043	29.8206	19.2065	24.0081	22.7445	27.2934	16.4266	0.75815	4.5489
	0.722	11.4572	14.3215	16.8278	1.43215	15.3956	7.5188	15.7537	25.0627	20.4082	0.716076	2.50627	1.79019	7.16076	16.1117	6.08665	1.07411	2.50627	22.9144	22.1984	15.3956	9.66702	10.3831	7.16076	8.23487	10.3831	22.5564	0.716076	5.01253
	0.723	10.8965	10.8965	11.3918	0.990589	22.2883	17.3353	16.84	15.8494	17.3353	2.47647	3.46706	1.98118	26.7459	15.3541	10.4012	2.97177	1.48588	15.3541	14.3635	14.8588	22.2883	11.8871	26.7459	26.2506	22.2883	13.8683	0.990589	10.8965
	0.724	24.6305	14.7783	18.0624	2.46305	13.9573	18.8834	21.3465	21.3465	15.5993	4.10509	2.46305	3.28407	21.3465	18.8834	6.56814	5.74713	2.46305	23.8095	19.7044	23.8095	12.3153	21.3465	20.5255	21.3465	13.1363	20.5255	1.64204	4.92611
	0.725	15.942	15.942	17.8744	0.966184	19.8068	15.942	21.7391	18.3575	17.8744	1.44928	1.93237	1.93237	14.4928	15.942	2.89855	1.93237	1.93237	20.2899	17.8744	15.4589	17.3913	15.4589	15.4589	14.9758	16.9082	16.4251	1.44928	3.38164
	0.726	10.4012	10.8965	11.8871	0.990589	12.8777	12.8777	8.9153	16.84	12.3824	1.98118	2.47647	1.48588	10.4012	9.4106	4.45765	3.46706	2.47647	15.8494	16.3447	9.4106	12.8777	12.3824	11.8871	11.8871	13.373	14.8588	0.990589	3.46706
	0.727	15.457	18.8172	11.4247	3.36022	14.7849	12.7688	17.4731	14.1129	12.0968	0.672043	2.01613	1.34409	12.0968	16.8011	4.03226	2.68817	3.36022	14.1129	14.7849	16.8011	12.0968	16.8011	11.4247	12.0968	12.0968	14.1129	0.672043	2.68817
	0.728	3.7037	7.40741	3.7037	3.7037	3.7037	3.7037	3.7037	3.7037	3.7037	3.7037	3.7037	22.2222	3.7037	11.1111	11.1111	7.40741	3.7037	3.7037	3.7037	3.7037	3.7037	3.7037	3.7037	3.7037	3.7037	3.7037	3.7037	11.1111
	0.729	17.3042	20.9472	23.6794	4.55373	16.3934	24.5902	20.0364	19.1257	24.5902	4.55373	0.910747	7.28597	21.8579	25.5009	10.0182	4.55373	4.55373	18.2149	22.7687	23.6794	22.7687	22.7687	23.6794	22.7687	22.7687	20.0364	2.73224	5.46448
	0.73	14.7493	16.7158	11.7994	0.983284	10.8161	14.7493	14.7493	34.4149	14.7493	1.96657	5.89971	1.96657	13.766	12.7827	8.84956	3.93314	2.94985	20.649	30.4818	12.7827	12.7827	17.6991	12.7827	13.766	12.7827	11.7994	1.96657	4.91642
	0.731	8.84956	7.37463	8.84956	2.94985	8.84956	7.37463	7.37463	17.6991	8.84956	2.94985	1.47493	2.94985	8.84956	5.89971	4.42478	2.94985	1.47493	14.7493	17.6991	5.89971	13.2743	8.84956	10.3245	7.37463	11.7994	8.84956	2.94985	7.37463
	0.732	14.3369	17.9211	13.1422	4.77897	19.1159	19.1159	19.1159	9.55795	17.9211	7.16846	5.97372	3.58423	15.5317	17.9211	3.58423	5.97372	3.58423	20.3106	20.3106	17.9211	16.7264	16.7264	16.7264	15.5317	15.5317	8.3632	3.58423	4.77897
	0.733	12.9741	15.9681	15.9681	3.99202	21.4571	14.4711	18.4631	22.9541	14.9701	1.99601	1.99601	1.99601	15.9681	15.4691	4.49102	1.99601	1.99601	21.4571	21.9561	15.4691	15.4691	15.9681	14.4711	16.4671	14.9701	18.9621	0.998004	2.99401
	0.734	5.18135	4.31779	6.04491	2.59067	4.31779	6.04491	2.59067	3.45423	3.45423	1.72712	4.31779	3.45423	2.59067	6.90846	4.31779	1.72712	1.72712	3.45423	3.45423	3.45423	5.18135	2.59067	5.18135	3.45423	5.18135	4.31779	0.863558	0.863558
	0.735	19.9653	0.868056	0.868056	2.60417	11.2847	0.868056	32.9861	8.68056	10.4167	2.60417	2.60417	1.73611	0.868056	6.07639	7.8125	3.47222	4.34028	11.2847	6.07639	0.868056	34.7222	30.3819	32.1181	0.868056	31.25	7.8125	1.73611	3.47222
	0.736	28.314	25.74	32.175	2.574	24.453	20.592	24.453	34.749	36.036	5.14801	5.14801	5.14801	34.749	20.592	11.583	1.287	5.14801	32.175	30.888	19.305	28.314	10.296	28.314	27.027	29.601	27.027	3.861	11.583
	0.737	7.00453	4.94438	13.185	1.23609	12.3609	16.0692	14.8331	7.41656	13.597	1.23609	0.824063	2.88422	14.4211	10.3008	3.70828	0.824063	1.23609	7.41656	6.5925	10.3008	13.597	6.5925	13.597	15.2452	14.0091	6.5925	0.824063	3.70828
	0.738	4.71143	13.5453	10.6007	2.35571	7.06714	11.7786	13.5453	8.24499	10.6007	0.588928	1.76678	0.588928	15.9011	6.47821	1.76678	1.76678	2.35571	8.83392	8.24499	7.06714	21.2014	5.88928	21.7903	15.3121	21.2014	7.65607	1.17786	2.35571
	0.739	15.3153	10.4505	12.7928	0.36036	9.18919	9.36937	16.3964	10.991	9.90991	0.36036	0.36036	0.540541	16.7568	11.7117	3.06306	0.540541	0.18018	10.991	10.991	9.00901	15.6757	7.92793	15.4955	16.7568	15.4955	10.8108	0.18018	3.06306
	0.74	6.04839	6.72043	6.04839	5.37634	14.1129	5.37634	5.37634	12.0968	7.39247	2.01613	6.72043	4.7043	15.457	6.04839	6.04839	6.72043	5.37634	11.4247	10.0806	6.04839	7.39247	8.73656	7.39247	14.1129	7.39247	10.7527	0.672043	1.34409
	0.741	19.2678	23.1214	13.4875	1.92678	21.1946	19.2678	25.0482	21.1946	25.0482	5.78035	3.85356	3.85356	23.1214	17.341	9.63391	3.85356	5.78035	21.1946	21.1946	25.0482	23.1214	21.1946	21.1946	23.1214	19.2678	21.1946	3.85356	9.63391
	0.742	8.8968	11.8624	8.8968	4.15184	7.11744	8.8968	10.083	7.11744	9.48992	2.9656	1.77936	2.37248	8.30368	10.083	5.33808	1.18624	3.55872	7.11744	6.52432	12.4555	8.30368	8.8968	8.8968	8.8968	8.30368	7.71056	1.18624	2.37248
	0.743	10.101	24.087	10.101	4.662	12.432	10.101	20.202	13.209	15.54	3.885	4.662	3.108	11.655	18.648	10.878	2.331	4.662	14.763	10.878	15.54	9.32401	11.655	7.77001	13.986	7.77001	13.209	1.554	6.99301
	0.744	24.6138	24.0901	28.0178	1.30924	25.923	25.3993	26.1849	31.6837	28.2797	1.57109	1.57109	1.83294	25.923	24.8756	6.54622	1.04739	1.83294	30.8981	30.8981	26.9704	27.2323	25.923	27.4941	25.1375	27.756	29.8507	1.57109	4.97512
	0.745	24.1287	24.1287	15.1921	2.68097	19.6604	16.0858	18.7668	25.916	15.1921	3.57462	5.36193	7.14924	25.916	26.8097	8.93655	6.25559	6.25559	24.1287	21.4477	25.916	16.0858	20.5541	17.8731	25.916	17.8731	24.1287	2.68097	4.46828
	0.746	27.2727	22.7273	12.1212	4.54545	9.09091	31.8182	24.2424	10.6061	18.1818	3.0303	7.57576	4.54545	13.6364	30.303	10.6061	4.54545	4.54545	15.1515	10.6061	30.303	28.7879	9.09091	25.7576	19.697	28.7879	10.6061	3.0303	10.6061
	0.747	23.6072	16.9972	26.44	0.944287	27.3843	30.2172	16.9972	34.9386	24.5515	5.66572	3.77715	2.83286	15.1086	19.83	4.72144	4.72144	5.66572	31.1615	33.05	19.83	19.83	29.2729	20.7743	17.9415	20.7743	32.1058	0.944287	6.61001
	0.748	9.3147	15.3027	9.98004	1.99601	11.3107	11.976	12.6414	10.6454	17.2987	0.665336	4.65735	2.66134	19.9601	11.3107	3.32668	0.665336	1.33067	10.6454	9.98004	11.976	14.6374	9.98004	14.6374	19.9601	14.6374	11.3107	0.665336	1.33067
	0.749	18.8088	16.7189	12.5392	4.17973	28.2132	19.8537	21.9436	21.9436	17.7638	7.31452	6.26959	2.08986	19.8537	15.674	5.22466	5.22466	2.08986	19.8537	19.8537	13.5841	18.8088	21.9436	22.9885	24.0334	21.9436	19.8537	1.04493	3.1348
	0.75	26.936	18.5185	11.7845	3.367	20.202	16.835	15.1515	20.202	18.5185	1.6835	5.05051	5.05051	23.569	10.101	8.41751	8.41751	5.05051	18.5185	18.5185	10.101	25.2525	26.936	23.569	10.101	20.202	18.5185	1.6835	8.41751
	0.751	17.9487	17.9487	18.4615	3.07692	19.4872	19.4872	18.9744	20.5128	17.9487	1.02564	2.5641	2.5641	20.5128	24.1026	4.61538	3.58974	2.5641	20.5128	21.0256	23.0769	19.4872	24.6154	20	19.4872	20.5128	20	0.512821	3.07692
	0.752	19.3508	16.8539	17.4782	3.1211	14.9813	13.1086	18.1024	17.4782	15.6055	1.24844	4.99376	1.24844	13.7328	17.4782	3.74532	2.49688	3.1211	17.4782	17.4782	16.8539	18.1024	23.7203	18.1024	13.7328	18.1024	18.1024	2.49688	1.87266
	0.753	7.07547	7.86164	12.5786	3.14465	11.0063	11.7925	14.9371	10.2201	13.3648	3.93082	3.93082	7.07547	13.3648	7.86164	7.07547	2.35849	3.93082	10.2201	10.2201	7.86164	11.0063	12.5786	14.1509	14.1509	8.6478	7.86164	3.93082	3.14465
	0.754	13.0354	9.31099	11.1732	7.44879	13.0354	9.31099	11.1732	13.0354	16.7598	1.8622	13.0354	9.31099	13.0354	1.8622	7.44879	7.44879	7.44879	13.0354	11.1732	1.8622	14.8976	14.8976	16.7598	11.1732	13.0354	9.31099	5.58659	5.58659
	0.755	3.861	3.861	5.14801	3.861	18.018	14.157	14.157	11.583	15.444	5.14801	9.00901	3.861	16.731	19.305	12.87	2.574	2.574	7.72201	3.861	12.87	2.574	6.43501	1.287	6.43501	5.14801	2.574	2.574	5.14801
	0.756	2.15054	4.30108	12.9032	4.30108	15.0538	6.45161	10.7527	4.30108	19.3548	6.45161	8.60215	4.30108	23.6559	6.45161	8.60215	6.45161	2.15054	8.60215	4.30108	4.30108	21.5054	19.3548	4.30108	15.0538	12.9032	4.30108	2.15054	8.60215
	0.757	13.6986	11.8721	11.8721	4.56621	18.2648	12.7854	14.6119	17.3516	10.9589	1.82648	6.39269	3.65297	14.6119	16.4384	10.9589	2.73973	4.56621	18.2648	15.5251	16.4384	11.8721	14.6119	11.8721	14.6119	12.7854	16.4384	3.65297	10.0457
	0.758	20.1699	20.1699	23.3546	6.36943	12.7389	22.293	22.293	22.293	24.4161	2.12314	4.24628	4.24628	13.8004	23.3546	8.49257	5.30786	4.24628	22.293	26.5393	23.3546	9.55414	18.0467	9.55414	14.862	11.6773	25.4777	5.30786	2.12314
	0.759	26.9151	4.14079	33.1263	14.4928	14.4928	2.07039	6.21118	31.0559	2.07039	10.352	2.07039	8.28157	2.07039	31.0559	10.352	10.352	6.21118	22.7743	26.9151	26.9151	2.07039	26.9151	2.07039	2.07039	2.07039	2.07039	4.14079	8.28157
	0.76	21.3836	12.5786	15.0943	3.77358	20.1258	16.3522	10.0629	5.03145	18.8679	3.77358	2.51572	2.51572	8.80503	21.3836	5.03145	2.51572	6.28931	20.1258	15.0943	26.4151	18.8679	20.1258	25.1572	6.28931	6.28931	10.0629	2.51572	2.51572
	0.761	3.87597	3.87597	3.87597	11.6279	3.87597	3.87597	3.87597	3.87597	3.87597	15.5039	27.1318	7.75194	3.87597	11.6279	3.87597	7.75194	11.6279	3.87597	3.87597	3.87597	3.87597	3.87597	3.87597	3.87597	3.87597	3.87597	3.87597	3.87597
	0.762	1.5949	3.18979	4.78469	6.37959	1.5949	1.5949	15.949	15.949	6.37959	7.97448	7.97448	4.78469	9.56938	9.56938	11.1643	6.37959	11.1643	4.78469	4.78469	4.78469	9.56938	11.1643	1.5949	3.18979	1.5949	4.78469	1.5949	1.5949
	0.763	8.96287	7.46906	10.0299	0.640205	10.0299	6.40205	7.25566	9.17627	7.68246	1.70721	1.28041	1.70721	7.68246	9.81647	0.640205	1.28041	1.49381	8.53606	9.17627	10.0299	6.82885	8.32266	6.82885	7.46906	6.82885	9.17627	1.06701	1.28041
	0.764	12.5	10	8.33333	2.5	8.33333	7.5	14.1667	9.16667	9.16667	5.83333	5	8.33333	7.5	16.6667	5	3.33333	2.5	8.33333	13.3333	13.3333	8.33333	9.16667	9.16667	7.5	8.33333	9.16667	2.5	0.833333
	0.765	29.5533	21.3058	21.3058	2.06186	32.3024	19.9313	17.8694	23.3677	21.3058	8.24742	13.0584	8.93471	23.3677	22.6804	8.93471	6.87285	7.56014	22.6804	21.3058	21.9931	22.6804	26.8041	21.9931	23.3677	22.6804	20.6186	6.87285	3.43643
	0.766	31.9948	32.6477	33.3007	0.979432	32.3213	33.9536	23.8328	36.8919	36.8919	7.83546	7.50898	7.1825	40.1567	42.4421	4.57068	7.1825	7.83546	36.239	37.5449	43.748	39.5038	25.7917	42.1156	38.8508	40.8097	34.2801	6.52955	2.28534
	0.767	14.1093	12.9336	10.582	3.52734	17.0488	14.1093	12.3457	10.582	8.81834	6.46678	6.46678	5.29101	15.2851	14.1093	2.35156	6.46678	5.29101	11.1699	9.40623	15.873	14.1093	14.1093	14.1093	15.2851	14.1093	14.6972	5.29101	2.35156
	0.768	10.0251	7.5188	8.77193	6.26566	11.2782	8.77193	7.5188	8.77193	11.2782	6.26566	7.5188	5.01253	12.5313	11.2782	5.01253	7.5188	5.01253	10.0251	10.0251	11.2782	15.0376	7.5188	15.0376	11.2782	15.0376	12.5313	3.7594	2.50627
	0.769	18.9702	23.7127	16.9377	5.42005	18.2927	18.2927	16.9377	21.6802	17.6152	4.74255	3.38753	2.71003	20.3252	17.6152	4.74255	3.38753	3.38753	18.2927	18.9702	18.9702	20.3252	19.6477	23.0352	20.3252	19.6477	21.0027	2.03252	4.06504
	0.77	26.5487	17.6991	17.6991	14.7493	20.649	25.0737	22.1239	22.1239	20.649	10.3245	11.7994	10.3245	25.0737	17.6991	7.37463	10.3245	7.37463	16.2242	22.1239	29.4985	28.0236	22.1239	26.5487	26.5487	28.0236	19.174	5.89971	2.94985
	0.771	2.58398	3.87597	2.58398	5.16796	7.75194	2.58398	5.16796	7.75194	3.87597	11.6279	7.75194	9.04393	2.58398	7.75194	6.45995	6.45995	7.75194	5.16796	5.16796	9.04393	2.58398	5.16796	3.87597	2.58398	6.45995	5.16796	5.16796	2.58398
	0.772	27.3224	27.3224	27.3224	12.7505	30.9654	9.10747	40.0729	1.82149	49.1803	10.929	12.7505	14.5719	34.6084	7.28597	10.929	16.3934	9.10747	12.7505	5.46448	20.0364	38.2514	23.6794	20.0364	20.0364	36.4299	5.46448	7.28597	7.28597
	0.773	15.625	15.625	14.3229	11.0677	18.2292	10.4167	13.6719	8.46354	15.625	10.4167	11.7188	10.4167	16.276	7.16146	5.85938	9.76562	11.7188	8.46354	5.20833	15.625	14.3229	9.11458	13.6719	11.7188	17.5781	7.16146	9.76562	3.25521
	0.774	21.5054	28.463	26.2492	8.85515	28.7793	26.2492	30.3605	30.3605	26.5655	9.17141	7.90639	7.90639	31.9418	28.1467	4.11132	7.27388	7.59013	30.0443	29.4118	30.0443	29.4118	30.3605	29.4118	29.728	29.4118	25.3004	6.64137	1.89753
	0.775	7.93651	6.61376	3.96825	9.25926	10.582	9.25926	3.96825	10.582	10.582	7.93651	7.93651	6.61376	5.29101	7.93651	5.29101	7.93651	5.29101	7.93651	6.61376	6.61376	5.29101	10.582	10.582	6.61376	7.93651	5.29101	5.29101	6.61376
	0.776	18.6722	20.0553	15.9059	5.5325	17.9806	17.2891	17.9806	21.4385	20.0553	5.5325	6.22407	4.84094	20.7469	17.2891	2.76625	6.91563	4.84094	20.0553	20.7469	14.5228	16.5975	15.2144	15.2144	20.7469	15.9059	21.4385	4.84094	1.38313
	0.777	9.70874	12.945	14.5631	4.04531	14.5631	16.9903	12.1359	20.2265	16.9903	4.85437	4.04531	4.04531	17.7994	18.6084	1.61812	4.85437	5.66343	17.7994	19.4175	18.6084	17.7994	16.9903	16.9903	15.3722	16.1812	19.4175	4.04531	3.23625
	0.778	5.52486	7.36648	9.2081	5.52486	5.52486	7.36648	5.52486	5.52486	11.0497	7.36648	5.52486	9.2081	7.36648	5.52486	3.68324	5.52486	5.52486	5.52486	7.36648	7.36648	9.2081	5.52486	7.36648	7.36648	7.36648	5.52486	5.52486	1.84162
	0.779	10.3964	3.89864	12.9955	3.24886	5.84795	9.74659	10.3964	8.44704	16.8941	1.94932	2.59909	3.24886	14.9448	8.44704	2.59909	3.89864	1.94932	9.09682	7.1475	7.79727	9.09682	8.44704	9.09682	14.9448	9.09682	5.84795	3.89864	1.94932
	0.78	28.0847	20.7182	26.7035	6.44567	30.8471	11.9705	18.8766	26.7035	10.5893	7.36648	6.90608	6.90608	19.7974	25.7827	0.92081	6.44567	7.36648	25.3223	20.7182	24.8619	29.0055	37.7532	29.9263	17.4954	29.9263	21.1786	6.90608	2.76243
	0.781	28.3224	26.1438	10.8932	2.17865	21.7865	23.9651	34.8584	8.7146	29.4118	3.26797	3.26797	1.08932	27.2331	28.3224	5.44662	3.26797	3.26797	8.7146	9.80392	9.80392	29.4118	38.1264	29.4118	27.2331	30.5011	10.8932	1.08932	4.3573
	0.782	12.8824	17.7134	12.8824	9.66184	35.4267	37.037	37.037	16.1031	30.5958	6.44122	4.83092	4.83092	38.6473	38.6473	8.05153	4.83092	4.83092	12.8824	11.2721	12.8824	33.8164	19.3237	35.4267	38.6473	33.8164	16.1031	1.61031	12.8824
	0.783	21.5618	19.2308	18.648	4.662	18.648	16.317	18.0653	16.317	14.5688	3.4965	2.331	2.331	23.8928	21.5618	3.4965	2.331	2.331	16.8998	17.4825	19.2308	18.648	20.979	18.648	23.31	18.648	17.4825	0.582751	4.662
	0.784	15.729	15.729	15.729	1.81488	18.1488	15.729	17.5439	16.3339	12.7042	2.41984	2.41984	2.41984	18.1488	13.9141	3.62976	1.81488	2.41984	16.9389	16.9389	13.9141	16.3339	12.7042	15.729	18.1488	16.3339	19.9637	1.20992	1.20992
	0.785	12.3077	9.23077	20.5128	2.05128	13.3333	13.3333	18.4615	20.5128	13.3333	2.05128	4.10256	4.10256	10.2564	14.359	3.07692	2.05128	2.05128	21.5385	20.5128	14.359	17.4359	19.4872	17.4359	9.23077	17.4359	20.5128	2.05128	4.10256
	0.786	26.253	26.253	24.6619	4.77327	22.2753	23.0708	27.8441	29.4352	22.2753	3.18218	2.38663	5.56881	23.0708	20.6842	5.56881	6.36436	3.18218	29.4352	26.253	19.8886	24.6619	27.8441	24.6619	22.2753	24.6619	26.253	0.795545	4.77327
	0.787	10.7066	12.4911	10.3498	4.63954	9.99286	7.85153	12.4911	14.6324	11.0635	2.14133	1.07066	4.99643	8.56531	11.0635	3.92577	5.35332	2.8551	17.1306	14.9893	12.4911	9.63597	8.56531	10.3498	8.9222	9.63597	14.9893	1.42755	4.28266
	0.788	6.41026	2.13675	2.13675	2.13675	8.54701	4.2735	6.41026	6.41026	4.2735	2.13675	2.13675	2.13675	8.54701	8.54701	4.2735	2.13675	2.13675	10.6838	12.8205	12.8205	2.13675	8.54701	8.54701	8.54701	10.6838	6.41026	2.13675	4.2735
	0.789	22.4868	24.4709	25.1323	9.92063	14.5503	17.1958	23.1481	32.4074	12.5661	1.98413	4.62963	11.9048	22.4868	27.1164	9.25926	10.582	1.98413	19.8413	17.8571	27.1164	21.164	18.5185	21.8254	23.8095	22.4868	20.5026	1.98413	6.61376
	0.79	8.63558	4.60564	6.33276	2.30282	5.18135	5.18135	4.60564	4.60564	5.18135	1.72712	2.30282	4.02994	5.18135	9.78699	4.02994	2.87853	2.30282	4.60564	4.02994	9.21128	8.05987	5.75705	8.05987	5.18135	8.05987	3.45423	0.575705	3.45423
	0.791	17.8971	16.7785	16.7785	8.94855	15.66	19.0157	19.0157	19.0157	14.5414	2.23714	1.11857	4.47427	19.0157	20.1342	10.0671	8.94855	1.11857	19.0157	23.4899	19.0157	19.0157	16.7785	20.1342	19.0157	19.0157	20.1342	2.23714	7.82998
	0.792	5.39466	4.8268	3.69108	2.27144	11.0733	4.8268	14.1965	11.3572	11.925	1.13572	1.41965	3.12323	4.54287	11.6411	3.40716	3.69108	1.41965	11.6411	5.39466	11.0733	9.65361	8.51789	9.65361	4.8268	9.65361	10.7893	2.27144	2.55537
	0.793	23.7307	18.7638	17.1082	1.65563	15.4525	16.5563	12.1413	17.1082	18.2119	2.75938	2.20751	3.31126	19.3157	18.2119	4.41501	2.20751	2.20751	12.1413	13.245	18.2119	16.5563	15.4525	16.5563	22.0751	17.66	15.4525	5.51876	3.31126
	0.794	11.6376	10.8063	19.1189	7.4813	15.7938	23.2751	20.7814	8.31255	22.4439	1.66251	4.98753	12.4688	23.2751	11.6376	12.4688	19.9501	3.32502	9.97506	3.32502	8.31255	24.1064	16.6251	24.1064	20.7814	24.1064	5.81879	0.831255	4.98753
	0.795	20.6186	14.8912	20.6186	4.5819	22.9095	22.9095	20.6186	17.1821	22.9095	3.43643	3.43643	5.72738	20.6186	19.4731	11.4548	4.5819	3.43643	24.055	21.764	21.764	16.0367	27.4914	16.0367	20.6186	17.1821	13.7457	1.14548	10.3093
	0.796	34.0741	32.5926	32.5926	10.3704	25.1852	38.5185	32.5926	47.4074	37.037	4.44444	2.96296	2.96296	23.7037	26.6667	8.88889	4.44444	5.92593	38.5185	28.1481	31.1111	35.5556	35.5556	29.6296	31.1111	31.1111	34.0741	1.48148	7.40741
	0.797	5.39374	5.39374	3.23625	4.31499	12.945	9.70874	5.39374	8.62999	7.55124	2.1575	4.31499	4.31499	5.39374	5.39374	7.55124	3.23625	5.39374	4.31499	3.23625	4.31499	8.62999	8.62999	7.55124	6.47249	8.62999	6.47249	1.07875	8.62999
	0.798	3.11526	3.11526	3.11526	15.5763	3.11526	3.11526	3.11526	3.11526	3.11526	6.23053	3.11526	3.11526	3.11526	3.11526	3.11526	3.11526	6.23053	3.11526	3.11526	3.11526	3.11526	3.11526	3.11526	3.11526	3.11526	3.11526	3.11526	3.11526
	0.799	9.33333	18.6667	8	6.66667	14.6667	16	14.6667	9.33333	12	6.66667	4	1.33333	13.3333	13.3333	24	6.66667	4	13.3333	10.6667	14.6667	10.6667	9.33333	14.6667	12	10.6667	13.3333	1.33333	22.6667
	0.8	2.31481	2.31481	6.94444	4.62963	20.8333	2.31481	6.94444	18.5185	25.463	2.31481	4.62963	4.62963	2.31481	4.62963	37.037	4.62963	6.94444	2.31481	2.31481	25.463	2.31481	18.5185	2.31481	2.31481	2.31481	2.31481	2.31481	2.31481
	0.801	14.6843	23.4949	13.2159	2.93686	14.6843	16.1527	22.0264	16.1527	20.558	2.93686	4.40529	4.40529	23.4949	17.6211	5.87372	1.46843	2.93686	32.3054	16.1527	16.1527	17.6211	20.558	16.1527	27.9001	22.0264	26.4317	1.46843	4.40529
	0.802	2.57069	1.7138	15.4242	2.57069	16.2811	12.8535	19.7087	17.9949	26.5638	5.14139	3.42759	2.57069	13.7104	17.138	15.4242	3.42759	5.14139	19.7087	16.2811	17.138	14.5673	17.9949	14.5673	2.57069	14.5673	16.2811	1.7138	13.7104
	0.803	20.9235	11.544	12.987	5.05051	23.8095	15.1515	16.5945	12.987	28.86	3.6075	5.77201	5.77201	25.974	24.531	10.101	5.05051	7.21501	13.7085	14.43	27.417	16.5945	25.974	19.4805	27.417	17.316	12.987	0.721501	7.93651
	0.804	29.2398	29.9708	25.5848	3.65497	32.1637	32.1637	25.5848	32.8947	25.5848	3.65497	4.38596	3.65497	26.3158	23.3918	9.50292	4.38596	2.92398	32.1637	30.7018	21.9298	24.1228	34.3567	29.2398	23.3918	26.3158	30.7018	2.19298	7.30994
	0.805	9.80392	11.9237	10.3339	1.8548	13.2485	11.1288	11.9237	28.0869	11.1288	2.91468	2.91468	2.91468	10.8638	10.0689	11.1288	3.17965	3.17965	13.2485	13.7785	9.53895	10.8638	13.2485	11.1288	10.8638	11.3937	14.8384	1.58983	6.09433
	0.806	38.6579	35.7403	33.5522	1.45879	38.6579	46.6813	40.8461	38.6579	43.0343	0.729395	0.729395	2.18818	40.8461	34.2815	16.0467	1.45879	1.45879	48.8694	46.6813	35.0109	35.7403	26.2582	35.0109	43.0343	37.1991	43.0343	0.729395	11.6703
	0.807	19.5473	19.5473	12.3457	1.02881	19.5473	22.6337	19.5473	29.8354	19.5473	2.05761	3.08642	3.08642	24.6914	18.5185	19.5473	2.05761	3.08642	26.749	26.749	20.5761	15.4321	18.5185	15.4321	20.5761	15.4321	26.749	3.08642	9.25926
	0.808	30.8422	30.8422	29.0629	3.55872	26.6904	33.2147	33.2147	23.7248	30.2491	1.18624	1.77936	1.18624	32.0285	32.0285	7.71056	2.37248	2.37248	30.2491	26.6904	32.0285	24.911	28.4698	23.1317	30.2491	24.911	25.5042	1.18624	7.71056
	0.809	4.69484	6.57277	13.1455	1.40845	11.7371	15.0235	11.2676	11.7371	12.2066	2.8169	1.87793	2.34742	13.615	6.10329	3.75587	2.34742	3.75587	9.85915	11.2676	18.3099	13.615	14.0845	14.0845	13.615	13.615	11.2676	2.34742	2.8169
	0.81	20.2429	18.8934	18.8934	4.04858	20.2429	14.8448	13.4953	17.5439	18.8934	1.34953	4.04858	5.39811	16.1943	13.4953	20.2429	18.8934	4.04858	14.8448	17.5439	14.8448	16.1943	14.8448	16.1943	16.1943	14.8448	14.8448	1.34953	18.8934
	0.811	6.99301	5.24476	8.15851	3.4965	8.74126	6.41026	6.99301	9.90676	5.24476	1.1655	1.1655	1.1655	9.90676	8.15851	1.1655	2.91375	1.74825	9.90676	7.57576	8.15851	6.99301	5.82751	8.74126	8.74126	7.57576	8.74126	0.582751	1.1655
	0.812	21.6938	20.4422	25.4485	3.33751	23.3625	20.025	22.9453	30.0375	22.9453	2.50313	2.92032	2.50313	24.1969	27.1172	3.33751	5.00626	5.42345	30.4547	30.0375	26.2829	24.6141	20.4422	24.6141	23.3625	24.1969	30.4547	4.58907	2.92032
	0.813	27.927	3.93842	17.5439	1.07411	28.643	28.285	25.7787	5.01253	29.0011	0.716076	0.716076	1.07411	21.4823	29.3591	2.50627	4.65449	2.50627	4.65449	3.93842	29.3591	28.643	27.2109	28.643	21.4823	28.643	3.93842	2.50627	2.50627
	0.814	7.40741	8.33333	15.7407	1.38889	15.7407	17.5926	8.33333	7.40741	14.8148	1.85185	1.85185	1.85185	17.1296	12.963	7.87037	7.87037	1.85185	7.40741	8.33333	13.4259	15.2778	21.2963	14.8148	17.1296	14.8148	6.94444	0.462963	5.55556
	0.815	26.2009	18.9229	32.7511	1.4556	23.2897	19.6507	21.8341	29.8399	22.5619	2.18341	2.91121	2.91121	26.9287	26.2009	5.82242	4.36681	3.63901	27.6565	24.7453	25.4731	28.3843	26.2009	26.2009	26.2009	25.4731	24.7453	1.4556	2.18341
	0.816	4.68384	6.24512	5.46448	1.56128	3.9032	4.68384	6.24512	6.24512	3.9032	2.34192	3.9032	3.9032	5.46448	3.12256	6.24512	3.12256	2.34192	4.68384	6.24512	3.12256	3.9032	7.02576	6.24512	4.68384	4.68384	5.46448	1.56128	3.9032
	0.817	5.19481	6.06061	6.06061	2.5974	6.06061	5.19481	5.19481	7.79221	4.329	4.329	5.19481	5.19481	6.06061	6.06061	6.92641	4.329	4.329	7.79221	6.92641	5.19481	4.329	2.5974	6.06061	5.19481	4.329	6.06061	0.865801	5.19481
	0.818	22.7818	17.3861	11.3909	1.79856	17.3861	18.5851	14.988	23.3813	17.3861	2.9976	2.39808	4.19664	16.1871	16.1871	4.79616	4.19664	2.9976	20.9832	20.9832	16.7866	14.3885	14.3885	14.3885	16.1871	14.3885	17.9856	1.19904	4.19664
	0.819	3.9968	2.39808	4.79616	2.39808	5.59552	7.19424	5.59552	3.9968	7.99361	4.79616	4.79616	6.39488	4.79616	2.39808	6.39488	5.59552	4.79616	4.79616	6.39488	1.59872	6.39488	3.9968	6.39488	6.39488	7.19424	3.19744	0.799361	2.39808
	0.82	13.7718	9.27487	9.83699	1.40528	11.8044	13.7718	8.71276	11.2423	10.9612	1.12423	0.562114	1.68634	13.4907	11.5233	4.49691	0.562114	1.68634	10.6802	10.118	11.5233	13.2097	9.83699	13.2097	13.4907	13.2097	9.27487	0.562114	3.09162
	0.821	8.83392	8.24499	7.06714	2.35571	8.24499	8.24499	8.83392	9.42285	8.24499	2.35571	1.76678	1.17786	8.83392	5.88928	4.1225	1.76678	1.17786	9.42285	4.1225	4.71143	8.24499	8.24499	7.65607	8.83392	7.06714	8.24499	0.588928	4.1225
	0.822	17.9876	16.3013	13.4907	2.81057	21.3603	16.8634	24.733	19.1119	22.4845	1.12423	1.68634	2.24845	14.0528	19.1119	6.18325	3.93479	3.37268	16.8634	17.4255	19.1119	20.7982	17.9876	21.9224	15.1771	23.0467	13.4907	1.12423	2.81057
	0.823	24.7117	28.5557	24.7117	1.64745	25.81	18.1219	28.0066	39.5387	24.7117	3.29489	4.39319	10.4338	22.5151	24.1625	14.827	2.1966	1.0983	36.793	20.3185	22.5151	24.7117	26.3591	24.1625	23.6134	24.7117	23.6134	1.0983	6.58979
	0.824	10.3806	7.49712	11.534	1.1534	11.534	8.07382	4.61361	17.301	16.7243	2.88351	1.7301	2.30681	16.7243	14.9942	3.46021	1.1534	2.30681	15.5709	14.9942	14.9942	19.6078	8.07382	19.6078	16.7243	20.1845	16.1476	1.1534	1.7301
	0.825	32.7869	32.7869	30.9654	9.10747	16.3934	21.8579	36.4299	14.5719	10.929	3.64299	9.10747	12.7505	49.1803	43.7158	43.7158	9.10747	12.7505	14.5719	16.3934	43.7158	30.9654	14.5719	23.6794	41.8944	36.4299	12.7505	5.46448	34.6084
	0.826	15.3257	22.2222	21.4559	2.29885	22.9885	19.9234	22.2222	13.7931	14.5594	1.53257	3.83142	3.06513	16.092	16.092	3.83142	4.5977	1.53257	13.0268	9.96169	16.8582	18.3908	11.4943	15.3257	18.3908	9.96169	6.13027	1.53257	3.06513
	0.827	6.49542	7.97166	7.38116	0.88574	7.97166	7.97166	8.2669	7.08592	7.08592	0.590493	1.47623	1.18099	5.01919	8.8574	6.20018	3.8382	1.47623	5.90493	6.20018	8.8574	9.74314	6.79067	9.74314	5.60968	9.44789	6.49542	0.590493	4.13345
	0.828	7.51073	10.0143	10.0143	1.43062	8.22604	9.65665	6.08011	12.1602	10.372	1.78827	0.715308	2.14592	9.65665	9.65665	4.29185	0.715308	1.43062	12.1602	11.8026	9.65665	7.86838	12.5179	7.86838	10.0143	7.86838	12.1602	1.07296	3.93419
	0.829	9.38086	5.62852	13.1332	3.75235	15.6348	12.5078	13.7586	13.1332	10.0063	4.37774	1.87617	1.25078	12.5078	11.257	7.50469	3.75235	1.25078	13.1332	12.5078	9.38086	11.8824	11.8824	11.8824	11.8824	11.8824	12.5078	0.625391	4.37774
	0.83	7.07635	7.94538	7.69708	0.372439	9.06269	11.1732	8.31782	8.44196	10.8007	0.620732	0.620732	0.869025	10.4283	7.57294	2.35878	0.744879	0.620732	8.8144	7.69708	7.69708	9.80757	9.06269	9.80757	10.3042	9.93172	7.57294	0.620732	1.8622
	0.831	4.01606	4.01606	4.01606	4.01606	4.01606	4.01606	4.01606	4.01606	4.01606	4.01606	4.01606	4.01606	4.01606	4.01606	8.03213	4.01606	4.01606	4.01606	4.01606	4.01606	4.01606	4.01606	4.01606	4.01606	4.01606	4.01606	4.01606	4.01606
	0.832	10.7066	16.4168	17.8444	4.99643	17.1306	18.5582	19.2719	17.8444	10.7066	1.42755	2.8551	1.42755	15.7031	11.4204	6.42398	3.56888	2.14133	17.8444	18.5582	10.7066	21.4133	17.1306	22.8408	17.1306	19.2719	17.8444	2.14133	2.14133
	0.833	4.79233	4.79233	3.46113	1.86368	3.99361	5.59105	4.79233	4.79233	3.99361	1.86368	1.59744	1.86368	4.52609	4.79233	2.92865	2.39617	0.798722	4.25985	4.25985	4.52609	4.25985	4.52609	4.25985	4.79233	4.25985	4.79233	0.798722	1.86368
	0.834	1.98413	3.96825	1.98413	1.98413	1.98413	1.98413	5.95238	5.95238	1.98413	1.98413	1.98413	1.98413	1.98413	1.98413	1.98413	1.98413	1.98413	1.98413	1.98413	1.98413	1.98413	5.95238	1.98413	3.96825	3.96825	1.98413	5.95238	3.96825
	0.835	14.1313	14.1313	13.3001	2.49377	13.3001	13.3001	14.9626	13.3001	12.4688	5.81879	1.66251	2.49377	12.4688	13.3001	3.32502	2.49377	2.49377	14.9626	12.4688	13.3001	9.97506	11.6376	11.6376	13.3001	11.6376	13.3001	0.831255	1.66251
	0.836	28.6169	24.3773	35.5061	1.58983	29.1468	37.6259	29.6767	36.566	24.3773	2.11977	1.05988	1.05988	25.9671	36.036	4.23953	1.05988	1.05988	36.566	36.036	34.9762	12.7186	27.027	12.7186	25.9671	12.7186	37.0959	1.05988	3.17965
	0.837	20.2899	24.6377	23.1884	8.69565	21.7391	24.6377	24.6377	27.5362	26.087	8.69565	8.69565	4.34783	20.2899	24.6377	11.5942	5.7971	5.7971	27.5362	28.9855	26.087	13.0435	20.2899	14.4928	20.2899	11.5942	24.6377	1.44928	5.7971
	0.838	39.0516	27.894	18.1311	5.5788	16.7364	29.2887	32.0781	18.1311	34.8675	6.9735	6.9735	9.7629	19.5258	26.4993	12.5523	6.9735	5.5788	13.947	16.7364	16.7364	23.7099	20.9205	26.4993	18.1311	23.7099	16.7364	5.5788	8.3682
	0.839	10.5402	18.4453	9.22266	3.95257	14.4928	18.4453	23.7154	14.4928	13.1752	5.27009	1.31752	2.63505	11.8577	13.1752	7.90514	2.63505	5.27009	13.1752	13.1752	13.1752	10.5402	11.8577	10.5402	11.8577	10.5402	13.1752	1.31752	2.63505
	0.84	20.7223	18.3541	8.28893	1.18413	15.3937	11.8413	10.6572	11.2493	17.1699	1.7762	1.7762	2.96033	23.6827	10.6572	4.14446	2.36827	1.7762	11.8413	11.8413	16.5779	17.762	18.3541	17.762	23.6827	17.762	10.6572	2.36827	2.36827
	0.841	19.3426	17.0884	19.1972	0.4363	21.6696	19.7062	22.5422	29.014	22.4695	0.727167	0.65445	0.65445	26.6143	18.47	5.45375	2.25422	0.581734	28.5777	29.0867	18.1792	24.2147	21.5969	23.9238	26.8325	24.1419	28.3595	0.21815	4.14485
	0.842	17.1784	14.2544	13.1579	1.82749	11.3304	16.0819	16.8129	20.8333	13.8889	0.365497	1.09649	1.09649	18.6404	10.9649	2.19298	3.28947	1.09649	20.8333	21.5643	10.9649	20.1023	17.1784	20.1023	18.6404	20.1023	20.4678	0.365497	1.82749
	0.843	18.6294	15.3027	18.6294	1.99601	15.9681	17.2987	19.2947	15.9681	15.3027	2.66134	1.99601	0.665336	21.9561	13.3067	5.32269	3.99202	0.665336	13.9721	13.9721	13.3067	16.6334	15.9681	13.3067	23.2868	13.9721	13.3067	1.33067	1.99601
	0.844	18.6567	13.6816	22.3881	2.48756	22.3881	16.1692	21.1443	23.6318	24.8756	6.21891	6.21891	6.21891	22.3881	21.1443	6.21891	3.73134	4.97512	22.3881	23.6318	21.1443	16.1692	24.8756	18.6567	22.3881	16.1692	23.6318	2.48756	6.21891
	0.845	12.4864	19.0011	15.2009	2.17155	20.0869	23.8871	17.3724	10.8578	20.0869	1.62866	2.17155	1.08578	29.316	26.0586	7.05755	2.71444	2.71444	11.9435	11.9435	26.0586	21.1726	23.3442	23.8871	29.316	25.5157	11.4007	0.542888	5.97177
	0.846	20.7283	26.8908	24.6499	0.280112	23.8095	24.93	24.0896	29.6919	24.0896	0.560224	1.12045	1.12045	22.9692	23.8095	6.44258	0.840336	1.12045	27.7311	26.8908	23.5294	24.3697	22.6891	24.6499	22.6891	24.0896	28.8515	0.280112	3.92157
	0.847	16.1421	12.9136	13.7207	1.6142	12.9136	13.7207	13.7207	16.1421	16.1421	1.6142	4.03551	3.22841	15.3349	16.1421	3.22841	4.03551	4.03551	15.3349	13.7207	15.3349	15.3349	13.7207	13.7207	15.3349	14.5278	16.1421	0.807102	3.22841
	0.848	9.4697	9.84848	10.6061	1.51515	10.6061	9.4697	9.84848	12.1212	10.6061	1.51515	0.757576	0.757576	10.2273	9.84848	1.89394	0.378788	0.757576	12.8788	13.2576	9.84848	10.2273	10.6061	9.09091	10.6061	9.4697	12.8788	0.378788	1.13636
	0.849	4.88145	9.06555	9.7629	2.7894	7.67085	4.88145	6.27615	6.9735	9.06555	2.09205	1.3947	5.5788	9.7629	6.27615	4.88145	3.48675	2.7894	7.67085	8.3682	6.9735	9.7629	9.7629	5.5788	10.4603	4.88145	5.5788	0.69735	2.7894
	0.85	12.5571	10.274	12.5571	5.13699	10.8447	13.1279	10.8447	14.8402	12.5571	3.42466	4.56621	2.85388	11.9863	12.5571	5.13699	2.85388	2.28311	14.2694	10.8447	12.5571	11.9863	9.7032	13.6986	11.9863	11.9863	13.6986	1.14155	1.14155
	0.851	2.17155	6.51466	3.25733	3.25733	7.60043	4.34311	4.34311	6.51466	6.51466	4.34311	4.34311	2.17155	3.25733	5.42888	3.25733	5.42888	5.42888	4.34311	5.42888	5.42888	2.17155	6.51466	6.51466	2.17155	5.42888	4.34311	1.08578	1.08578
	0.852	1.77305	1.77305	1.77305	3.5461	1.77305	1.77305	1.77305	1.77305	3.5461	1.77305	3.5461	3.5461	1.77305	1.77305	15.9574	5.31915	1.77305	1.77305	1.77305	1.77305	3.5461	1.77305	1.77305	3.5461	1.77305	1.77305	1.77305	1.77305
	0.853	11.9048	8.24176	7.32601	1.8315	13.7363	9.15751	18.315	12.8205	9.15751	1.8315	3.663	2.74725	9.15751	10.989	4.57875	1.8315	2.74725	10.989	10.989	10.989	9.15751	8.24176	8.24176	9.15751	9.15751	11.9048	0.915751	0.915751
	0.854	15.8089	15.1362	15.4726	2.01816	15.1362	16.818	14.4635	19.8453	19.1726	1.6818	3.69997	3.36361	18.4998	18.8362	4.37269	3.36361	2.35452	20.1816	19.8453	18.8362	18.4998	11.4363	15.8089	18.8362	18.1635	20.1816	0.672721	1.6818
	0.855	2.89855	2.89855	5.7971	2.89855	8.69565	2.89855	8.69565	2.89855	2.89855	5.7971	11.5942	5.7971	2.89855	2.89855	11.5942	5.7971	2.89855	2.89855	2.89855	11.5942	2.89855	2.89855	2.89855	2.89855	2.89855	2.89855	2.89855	2.89855
	0.856	17.094	9.97151	14.245	7.12251	12.8205	8.54701	9.97151	14.245	11.396	4.2735	5.69801	4.2735	11.396	12.8205	11.396	5.69801	7.12251	11.396	11.396	12.8205	12.8205	11.396	9.97151	11.396	9.97151	11.396	2.849	4.2735
	0.857	3.83142	3.83142	7.66284	5.74713	3.83142	3.83142	3.83142	7.66284	3.83142	7.66284	11.4943	15.3257	7.66284	3.83142	13.41	5.74713	9.57854	7.66284	3.83142	3.83142	7.66284	7.66284	5.74713	7.66284	5.74713	9.57854	3.83142	7.66284
	0.858	4.97512	8.29187	1.65837	8.29187	1.65837	4.97512	4.97512	3.31675	8.29187	4.97512	9.95025	8.29187	1.65837	8.29187	13.267	4.97512	4.97512	4.97512	3.31675	6.6335	3.31675	13.267	6.6335	6.6335	1.65837	3.31675	1.65837	4.97512
	0.859	6.99301	2.331	4.662	4.662	2.331	6.99301	4.662	4.662	4.662	6.99301	9.32401	6.99301	6.99301	4.662	11.655	9.32401	6.99301	4.662	4.662	4.662	4.662	4.662	6.99301	4.662	4.662	4.662	4.662	2.331
	0.86	10.7527	9.85663	11.6487	6.2724	14.3369	12.5448	13.4409	3.58423	5.37634	4.48029	0.896057	1.79211	7.16846	9.85663	2.68817	2.68817	0.896057	4.48029	3.58423	9.85663	3.58423	13.4409	3.58423	7.16846	4.48029	4.48029	1.79211	2.68817
	0.861	9.31809	9.74163	10.1652	2.11775	8.47099	8.04744	8.47099	9.31809	8.04744	0.423549	1.6942	3.81194	8.47099	7.62389	5.08259	2.5413	0.847099	8.89454	9.74163	7.62389	8.47099	7.20034	6.77679	8.47099	7.20034	10.1652	0.423549	3.81194
	0.862	8.75034	12.5786	8.20345	0.820345	10.391	7.65655	8.75034	16.9538	8.75034	0.820345	0.820345	1.36724	10.391	9.57069	5.74241	1.36724	0.273448	16.6803	17.5007	9.29724	10.9379	12.8521	12.5786	10.6645	12.5786	17.2272	0.546896	4.92207
	0.863	22.1088	17.5737	19.2744	5.10204	22.6757	25.5102	19.8413	22.6757	22.1088	0.566893	2.26757	1.70068	17.5737	19.8413	5.66893	3.40136	1.70068	20.4082	20.4082	19.2744	19.2744	17.0068	20.4082	19.2744	20.9751	19.8413	0.566893	3.40136
	0.864	5.03778	13.8539	11.335	2.09908	5.87741	8.81612	13.4341	5.87741	4.19815	2.09908	2.09908	0.839631	7.55668	11.335	1.67926	2.09908	0.419815	6.29723	5.4576	11.335	7.55668	10.0756	7.97649	8.39631	7.97649	5.4576	1.67926	1.67926
	0.865	20.929	26.0337	25.0128	2.04186	13.2721	19.9081	21.95	25.0128	23.9918	3.57325	1.53139	2.55232	19.3977	23.4814	2.55232	1.02093	3.06279	25.0128	23.4814	23.4814	19.3977	21.4395	20.929	19.3977	21.4395	22.9709	0.510465	2.55232
	0.866	11.6959	11.6959	12.2807	1.16959	15.2047	14.6199	13.4503	14.6199	7.01754	1.16959	2.92398	1.16959	10.5263	11.1111	3.50877	1.75439	0.584795	15.7895	16.3743	11.1111	10.5263	14.6199	14.0351	10.5263	14.0351	13.4503	1.16959	2.92398
	0.867	17.199	24.57	19.656	4.914	18.018	21.294	22.113	18.018	17.199	4.095	4.095	4.914	22.932	18.837	14.742	3.276	4.095	16.38	17.199	17.199	22.932	19.656	19.656	22.932	19.656	17.199	0.819001	4.095
	0.868	16.2067	12.9216	15.9877	1.09505	16.9733	17.3018	16.7543	16.2067	14.3452	1.09505	1.53307	1.20456	14.3452	13.3596	3.61367	1.09505	1.09505	15.8782	15.0022	13.5786	14.1261	12.5931	14.1261	14.1261	14.1261	14.7832	0.328515	3.83268
	0.869	2.06398	4.12797	7.22394	1.03199	10.3199	5.15996	15.4799	5.15996	7.22394	3.09598	5.15996	2.06398	11.3519	3.09598	3.09598	5.15996	5.15996	5.15996	7.22394	3.09598	11.3519	4.12797	11.3519	11.3519	12.3839	6.19195	1.03199	2.06398
	0.87	17.4029	21.419	16.0643	6.69344	18.7416	17.4029	18.7416	9.37082	17.4029	1.33869	6.69344	1.33869	17.4029	13.3869	2.67738	1.33869	2.67738	9.37082	9.37082	13.3869	17.4029	24.0964	20.0803	18.7416	20.0803	9.37082	1.33869	1.33869
	0.871	6.479	4.24486	6.70241	1.34048	9.83021	6.03217	6.92583	6.25559	9.15996	1.78731	0.893655	1.5639	10.277	5.36193	2.23414	2.01072	0.893655	6.479	6.03217	5.58534	10.5004	8.71314	6.03217	10.277	6.03217	5.36193	0.446828	1.5639
	0.872	4.00471	3.53357	3.06243	1.649	4.47585	2.35571	3.298	4.947	4.24028	2.35571	0.471143	1.88457	4.71143	4.00471	1.41343	0.706714	1.41343	5.18257	5.41814	3.76914	4.24028	4.947	4.947	4.24028	5.18257	5.88928	0.471143	1.17786
	0.873	21.5463	13.9417	15.2091	0.633714	19.0114	16.4766	19.6451	24.0811	19.0114	0.633714	0.633714	1.26743	17.1103	15.2091	3.16857	0.633714	1.90114	23.4474	23.4474	16.4766	17.744	18.3777	24.7148	17.744	24.7148	24.0811	0.633714	1.90114
	0.874	32.7004	23.2068	34.8101	1.05485	31.6456	31.6456	30.5907	28.481	17.9325	5.27426	4.21941	3.16456	31.6456	26.3713	6.32911	4.21941	3.16456	28.481	30.5907	26.3713	26.3713	29.5359	25.3165	31.6456	25.3165	29.5359	1.05485	6.32911
	0.875	4.01606	4.01606	4.01606	4.01606	4.01606	4.01606	4.01606	4.01606	4.01606	4.01606	4.01606	4.01606	4.01606	4.01606	4.01606	4.01606	4.01606	4.01606	4.01606	4.01606	4.01606	4.01606	4.01606	4.01606	4.01606	4.01606	4.01606	4.01606
	0.876	11.6732	11.6732	12.9702	3.89105	5.18807	7.7821	15.5642	18.1582	15.5642	5.18807	1.29702	3.89105	14.2672	14.2672	3.89105	3.89105	2.59403	19.4553	18.1582	15.5642	1.29702	11.6732	1.29702	14.2672	1.29702	18.1582	1.29702	3.89105
	0.877	25.8303	25.8303	30.7503	4.92005	27.0603	31.9803	27.0603	22.1402	36.9004	6.15006	2.46002	4.92005	25.8303	30.7503	8.61009	6.15006	2.46002	22.1402	23.3702	30.7503	27.0603	28.2903	27.0603	25.8303	27.0603	22.1402	2.46002	2.46002
	0.878	17.7305	18.6761	17.7305	2.36407	21.2766	17.0213	16.7849	22.695	14.6572	1.65485	1.18203	1.89125	15.13	16.5485	3.30969	1.89125	1.41844	22.9314	22.695	16.5485	19.6217	17.4941	20.331	15.3664	19.8582	22.2222	0.236407	2.83688
	0.879	7.16332	10.9838	19.5798	2.38777	11.9389	17.6695	7.64088	21.49	20.5349	2.38777	1.43266	3.34288	21.9675	10.0287	2.38777	1.91022	1.91022	21.49	21.49	10.0287	21.0124	24.3553	20.5349	21.0124	21.0124	21.0124	0.477555	2.38777
	0.88	25.2936	6.3234	11.7435	2.71003	5.42005	7.22674	28.907	27.1003	7.22674	6.3234	1.80668	3.61337	7.22674	10.8401	3.61337	4.51671	4.51671	26.1969	28.0036	11.7435	3.61337	3.61337	4.51671	6.3234	3.61337	26.1969	0.903342	2.71003
	0.881	18.8976	13.1234	15.748	2.62467	13.6483	17.8478	24.147	20.4724	13.6483	3.14961	1.5748	3.14961	11.5486	11.0236	4.19948	2.62467	2.62467	20.9974	22.5722	11.0236	16.273	12.0735	16.273	11.5486	17.3228	23.0971	0.524934	3.67454
	0.882	4.06504	4.06504	4.06504	4.06504	4.06504	4.06504	4.06504	4.06504	4.06504	4.06504	4.06504	4.06504	4.06504	4.06504	8.13008	4.06504	4.06504	4.06504	4.06504	4.06504	4.06504	4.06504	4.06504	4.06504	4.06504	4.06504	4.06504	4.06504
	0.883	36.7554	7.60456	11.4068	6.33714	35.488	7.60456	13.9417	38.0228	32.9531	5.06971	2.53485	2.53485	36.7554	11.4068	3.80228	1.26743	3.80228	39.2902	36.7554	13.9417	30.4183	11.4068	31.6857	35.488	30.4183	34.2205	2.53485	2.53485
	0.884	5.21853	14.3509	14.3509	4.56621	14.3509	11.7417	15.6556	16.3079	18.2648	1.95695	3.26158	5.21853	15.0033	16.9602	5.87084	4.56621	1.30463	16.3079	16.3079	16.9602	15.0033	15.0033	15.0033	14.3509	16.3079	16.9602	1.30463	4.56621
	0.885	7.67754	4.47857	14.0755	3.19898	3.19898	3.19898	5.75816	14.0755	4.47857	1.27959	1.91939	1.91939	3.83877	8.95713	7.03775	3.83877	2.55918	14.0755	13.4357	8.31734	4.47857	5.75816	3.83877	4.47857	3.83877	13.4357	1.27959	6.39795
	0.886	14.2857	7.14286	19.0476	4.7619	16.6667	14.2857	14.2857	19.0476	14.2857	2.38095	2.38095	7.14286	19.0476	21.4286	4.7619	9.52381	11.9048	16.6667	19.0476	19.0476	14.2857	21.4286	14.2857	19.0476	19.0476	19.0476	2.38095	4.7619
	0.887	11.254	14.4695	20.3644	0.535906	11.254	15.0054	33.2262	32.6902	11.254	2.14362	2.14362	3.21543	11.254	12.8617	2.67953	2.67953	2.14362	33.7621	33.2262	12.8617	10.7181	18.7567	10.1822	11.254	10.7181	32.1543	2.14362	3.21543
	0.888	3.20513	4.80769	1.60256	4.80769	4.80769	6.41026	6.41026	3.20513	3.20513	1.60256	1.60256	1.60256	1.60256	8.01282	3.20513	1.60256	6.41026	3.20513	1.60256	8.01282	3.20513	3.20513	3.20513	1.60256	3.20513	1.60256	1.60256	1.60256
	0.889	5.35783	4.97512	5.35783	0.765404	6.12323	7.65404	4.59242	7.27134	5.74053	2.29621	1.53081	1.14811	6.12323	6.50593	4.59242	1.53081	1.53081	6.88863	7.65404	6.50593	6.88863	5.35783	6.50593	6.12323	7.27134	7.65404	0.382702	4.97512
	0.89	6.11621	6.11621	7.64526	7.64526	12.2324	7.64526	9.17431	16.8196	12.2324	9.17431	9.17431	7.64526	16.8196	15.2905	12.2324	7.64526	9.17431	15.2905	13.7615	13.7615	15.2905	9.17431	15.2905	19.8777	10.7034	12.2324	3.0581	6.11621
	0.891	9.52381	3.80952	10.4762	2.85714	4.7619	7.61905	6.66667	5.71429	9.52381	1.90476	3.80952	1.90476	5.71429	8.57143	2.85714	6.66667	2.85714	5.71429	5.71429	7.61905	4.7619	9.52381	4.7619	5.71429	4.7619	7.61905	0.952381	1.90476
	0.892	15.4639	19.7595	14.6048	1.71821	15.4639	20.6186	18.0412	20.6186	17.1821	0.859107	1.71821	2.57732	14.6048	19.7595	2.57732	0.859107	3.43643	18.0412	18.9003	16.323	13.7457	18.0412	15.4639	16.323	14.6048	19.7595	0.859107	1.71821
	0.893	13.6852	18.5728	11.2414	4.39883	11.7302	10.2639	14.174	14.6628	13.6852	3.42131	3.91007	3.42131	12.7077	14.174	5.37634	3.91007	3.42131	15.1515	15.6403	14.174	18.5728	12.7077	18.0841	13.6852	17.5953	15.1515	0.977517	2.44379
	0.894	10.8622	4.75221	7.46775	1.35777	8.82553	13.5777	8.14664	6.78887	6.10998	2.03666	2.03666	1.35777	4.07332	8.14664	2.71555	4.07332	3.39443	8.82553	6.78887	8.82553	7.46775	9.50441	7.46775	4.07332	7.46775	8.82553	2.71555	2.03666
	0.895	11.1857	15.66	9.69426	2.98285	11.1857	17.8971	9.69426	17.1514	17.8971	2.23714	2.98285	0.745712	14.9142	18.6428	4.47427	3.72856	2.98285	17.1514	17.1514	18.6428	22.3714	11.9314	22.3714	14.9142	23.1171	18.6428	1.49142	1.49142
	0.896	17.0251	13.8889	14.7849	1.34409	14.3369	12.0968	13.8889	11.6487	14.3369	1.34409	2.68817	0.448029	13.4409	11.6487	2.68817	1.79211	1.79211	10.7527	10.3047	11.6487	18.3692	17.9211	18.3692	13.4409	18.8172	10.3047	0.448029	3.58423
	0.897	16.4766	15.2091	15.2091	3.80228	17.744	15.2091	12.6743	16.4766	13.9417	2.53485	5.06971	2.53485	11.4068	11.4068	8.87199	2.53485	2.53485	15.2091	12.6743	13.9417	12.6743	12.6743	11.4068	11.4068	10.1394	12.6743	1.26743	5.06971
	0.898	17.8161	17.2414	16.6667	2.29885	16.6667	20.6897	9.77011	17.8161	11.4943	0.574713	1.14943	1.72414	9.77011	16.092	4.5977	1.14943	1.14943	18.9655	17.8161	16.092	11.4943	9.77011	11.4943	9.77011	11.4943	14.9425	0.574713	2.29885
	0.899	4.87329	6.33528	4.87329	2.92398	6.82261	7.79727	8.2846	8.2846	5.36062	1.46199	1.46199	1.94932	4.87329	7.79727	3.89864	0.487329	1.46199	8.77193	8.77193	7.79727	6.33528	6.82261	6.33528	4.87329	6.33528	8.2846	0.974659	2.43665
	0.9	21.8978	13.382	9.73236	3.64964	18.2482	18.2482	20.6813	26.764	15.8151	4.86618	6.08273	3.64964	15.8151	18.2482	6.08273	7.29927	7.29927	24.3309	18.2482	23.1144	12.1655	8.51582	12.1655	15.8151	13.382	15.8151	3.64964	3.64964
	0.901	9.95025	15.4782	9.39746	2.21117	13.8198	8.84467	11.6086	17.1365	12.7142	1.65837	1.65837	3.31675	12.1614	13.8198	4.42233	2.21117	3.86954	16.5837	16.031	13.8198	11.6086	11.0558	11.0558	12.1614	12.1614	16.031	1.10558	4.42233
	0.902	7.04935	14.0987	9.06344	5.03525	14.0987	12.0846	14.0987	17.1198	17.1198	4.0282	2.0141	2.0141	15.1057	20.141	5.03525	3.02115	1.00705	17.1198	18.1269	20.141	15.1057	13.0916	18.1269	16.1128	15.1057	19.1339	2.0141	4.0282
	0.903	5.78035	7.70713	8.34939	0.642261	7.06487	6.42261	8.34939	8.99165	7.06487	1.92678	1.92678	1.28452	8.34939	6.42261	7.06487	0.642261	3.85356	8.99165	9.63391	7.06487	7.06487	17.9833	6.42261	7.70713	6.42261	8.34939	1.28452	5.78035
	0.904	5.81395	7.75194	4.84496	4.84496	7.75194	9.68992	6.78295	11.6279	12.5969	5.81395	5.81395	4.84496	11.6279	8.72093	5.81395	2.90698	3.87597	9.68992	7.75194	9.68992	6.78295	10.6589	6.78295	11.6279	6.78295	9.68992	0.968992	4.84496
	0.905	13.7741	15.6107	7.34619	1.83655	10.101	8.26446	13.7741	12.8558	10.101	3.67309	1.83655	1.83655	11.0193	9.18274	6.42792	4.59137	2.75482	12.8558	12.8558	9.18274	14.6924	15.6107	14.6924	11.0193	14.6924	12.8558	1.83655	0.918274
	0.906	4.30455	2.15227	6.99489	0.538068	3.22841	8.60909	9.4162	5.91875	12.6446	0.807102	1.07614	1.07614	9.95426	4.57358	2.95938	0.538068	0.807102	5.91875	6.45682	4.57358	1.88324	8.87813	1.88324	10.4923	2.42131	6.45682	0.538068	2.95938
	0.907	10.1626	10.1626	10.1626	6.09756	10.1626	8.13008	16.2602	10.1626	10.1626	10.1626	4.06504	6.09756	16.2602	10.1626	8.13008	10.1626	6.09756	8.13008	12.1951	12.1951	4.06504	8.13008	6.09756	14.2276	8.13008	12.1951	4.06504	4.06504
	0.908	6.68338	10.0251	11.6959	1.67084	9.18964	8.35422	9.18964	9.18964	7.5188	3.34169	4.17711	4.17711	21.721	9.18964	7.5188	1.67084	4.17711	9.18964	9.18964	10.0251	8.35422	10.0251	6.68338	21.721	6.68338	9.18964	1.67084	6.68338
	0.909	17.6651	23.0415	18.4332	2.30415	21.5054	13.8249	20.7373	20.7373	17.6651	2.30415	4.60829	3.84025	19.2012	14.5929	7.68049	6.14439	2.30415	14.5929	18.4332	14.5929	17.6651	22.2734	18.4332	19.2012	17.6651	16.8971	1.5361	6.91244
	0.91	7.53296	8.1607	5.64972	1.88324	8.1607	7.53296	8.78845	10.6717	9.4162	2.51099	2.51099	3.13873	8.1607	6.27746	3.13873	0.627746	3.13873	10.0439	11.9272	6.27746	6.90521	5.02197	6.27746	8.78845	6.90521	11.2994	0.627746	1.88324
	0.911	11.1259	9.79083	9.34579	1.78015	9.34579	7.56564	13.3511	12.4611	12.016	3.11526	4.45038	4.00534	10.2359	7.12061	2.67023	1.78015	2.67023	12.9061	12.9061	7.56564	9.79083	11.571	10.6809	10.6809	10.6809	12.9061	1.33511	0.890076
	0.912	14.8148	16.835	18.8552	2.6936	26.936	21.5488	17.5084	16.835	19.5286	3.367	2.6936	2.6936	21.5488	18.1818	7.40741	1.3468	3.367	16.835	16.1616	18.1818	18.1818	22.8956	18.8552	22.2222	17.5084	16.1616	1.3468	6.06061
	0.913	15.949	19.1388	19.1388	4.78469	17.5439	14.3541	12.7592	22.3285	15.949	11.1643	9.56938	6.37959	19.1388	9.56938	7.97448	4.78469	7.97448	23.9234	20.7337	9.56938	17.5439	19.1388	14.3541	17.5439	14.3541	20.7337	4.78469	4.78469
	0.914	2.94985	5.89971	2.94985	2.94985	2.94985	2.94985	8.84956	8.84956	8.84956	2.94985	5.89971	11.7994	5.89971	2.94985	5.89971	2.94985	2.94985	2.94985	2.94985	8.84956	8.84956	2.94985	2.94985	2.94985	8.84956	2.94985	2.94985	2.94985
	0.915	5.12821	5.12821	2.5641	7.69231	5.12821	7.69231	15.3846	10.2564	7.69231	7.69231	5.12821	5.12821	12.8205	10.2564	7.69231	7.69231	7.69231	15.3846	2.5641	10.2564	2.5641	2.5641	2.5641	7.69231	5.12821	12.8205	2.5641	2.5641
	0.916	17.1091	21.2389	10.0295	1.76991	11.2094	19.469	18.2891	18.8791	27.7286	5.30973	2.94985	2.35988	26.5487	22.4189	5.30973	1.17994	4.12979	18.8791	20.649	23.0088	10.6195	15.9292	10.0295	27.1386	10.0295	21.8289	3.53982	3.53982
	0.917	3.78788	3.78788	3.78788	3.78788	3.78788	3.78788	3.78788	3.78788	3.78788	3.78788	3.78788	3.78788	3.78788	3.78788	3.78788	7.57576	3.78788	3.78788	3.78788	3.78788	3.78788	3.78788	3.78788	3.78788	3.78788	3.78788	3.78788	3.78788
	0.918	13.3792	11.8502	11.4679	1.52905	12.9969	8.40979	11.8502	11.8502	12.9969	0.764526	1.14679	0.764526	11.8502	8.40979	3.0581	1.14679	1.14679	11.8502	9.55657	8.79205	12.9969	12.9969	12.9969	11.8502	12.9969	9.93884	0.764526	2.67584
	0.919	2.849	2.849	2.849	2.849	2.849	2.849	2.849	2.849	2.849	2.849	2.849	2.849	2.849	2.849	5.69801	2.849	2.849	2.849	2.849	2.849	2.849	2.849	2.849	2.849	2.849	2.849	2.849	2.849
	0.92	5.41377	4.64037	4.64037	3.09358	5.41377	6.18716	6.18716	6.96056	5.41377	3.86698	6.18716	2.32019	4.64037	5.41377	4.64037	1.54679	3.86698	6.96056	4.64037	5.41377	3.86698	4.64037	3.86698	4.64037	3.86698	4.64037	2.32019	2.32019
	0.921	2.92398	2.92398	2.92398	2.92398	2.92398	2.92398	2.92398	5.84795	2.92398	2.92398	2.92398	2.92398	2.92398	2.92398	2.92398	2.92398	2.92398	2.92398	2.92398	2.92398	2.92398	2.92398	2.92398	2.92398	2.92398	2.92398	2.92398	2.92398
	0.922	10.3704	11.1111	11.1111	0.740741	16.2963	5.92593	10.3704	8.88889	5.18519	2.96296	4.44444	2.22222	7.40741	5.92593	4.44444	2.22222	2.96296	8.88889	10.3704	5.92593	5.18519	9.62963	5.18519	7.40741	5.18519	10.3704	1.48148	3.7037
	0.923	10.6802	14.615	14.615	2.24845	16.3013	13.4907	12.9286	21.3603	19.1119	1.12423	1.68634	3.37268	10.118	13.4907	5.62114	1.68634	1.12423	21.9224	19.1119	14.615	14.0528	14.615	14.0528	12.9286	14.0528	18.5497	0.562114	6.18325
	0.924	8.88889	8.88889	5.92593	1.48148	11.1111	6.66667	8.88889	25.1852	11.1111	2.22222	2.22222	1.48148	10.3704	8.88889	5.18519	5.18519	5.92593	22.963	23.7037	7.40741	11.8519	6.66667	11.8519	11.1111	12.5926	24.4444	1.48148	3.7037
	0.925	5.64972	4.84262	7.26392	4.03551	4.03551	4.84262	5.64972	5.64972	4.84262	4.03551	4.03551	1.6142	4.03551	5.64972	4.03551	2.42131	2.42131	5.64972	8.87813	5.64972	9.68523	6.45682	8.87813	4.84262	9.68523	5.64972	1.6142	2.42131
	0.926	9.14495	9.14495	9.60219	3.20073	8.6877	8.6877	20.1189	26.5203	8.6877	1.37174	1.82899	1.82899	7.77321	13.2602	7.31596	1.37174	1.82899	27.4348	26.0631	13.2602	7.77321	21.0334	7.77321	8.23045	9.14495	25.1486	0.914495	6.40146
	0.927	25.6701	24.5376	28.3126	2.26501	20.7626	24.5376	27.1801	39.2601	21.1401	1.1325	2.26501	1.51	21.1401	27.1801	8.68252	1.8875	1.1325	36.9951	36.9951	27.9351	19.63	24.1601	19.63	21.8951	20.0075	33.2201	0.755002	4.90751
	0.928	2.89855	2.89855	2.31884	0.57971	1.73913	6.95652	2.89855	15.0725	9.27536	2.31884	2.31884	2.89855	8.11594	3.47826	2.89855	3.47826	1.73913	13.913	13.3333	4.05797	8.11594	9.85507	8.11594	8.11594	8.11594	12.7536	1.73913	1.73913
	0.929	15.4472	10.5691	16.2602	2.43902	18.6992	16.2602	15.4472	23.5772	19.5122	1.62602	0.813008	0.813008	17.0732	18.6992	4.06504	1.62602	1.62602	24.3902	23.5772	18.6992	18.6992	15.4472	18.6992	17.0732	17.8862	22.7642	0.813008	3.25203
	0.93	4.59137	6.42792	6.42792	4.59137	5.50964	2.75482	4.59137	11.0193	7.34619	4.59137	3.67309	4.59137	3.67309	5.50964	5.50964	5.50964	3.67309	11.9376	10.101	6.42792	3.67309	6.42792	3.67309	4.59137	4.59137	10.101	0.918274	3.67309
	0.931	14.8048	12.5617	14.3562	1.79453	13.0103	13.0103	23.3288	26.9179	14.8048	1.3459	3.58905	3.14042	13.459	23.3288	2.69179	1.79453	4.93495	27.3665	27.3665	21.983	14.3562	24.6747	13.9076	13.9076	13.9076	25.572	2.24316	2.24316
	0.932	16.2192	16.7785	17.8971	1.67785	12.8635	19.0157	15.66	25.1678	19.0157	1.67785	1.11857	1.67785	19.5749	20.6935	5.59284	2.23714	4.47427	25.7271	24.6085	20.1342	13.9821	20.1342	14.5414	20.1342	15.1007	24.6085	1.11857	4.47427
	0.933	6.8899	7.30329	6.6143	1.24018	8.40568	6.47651	7.44109	12.8152	5.78752	0.275596	1.10238	0.68899	6.6143	4.13394	2.61816	0.826788	0.551192	12.8152	11.4372	3.99614	6.6143	7.99228	6.8899	6.7521	6.6143	11.9884	0.413394	1.65358
	0.934	10.2949	6.39955	12.2426	0.556483	7.51252	6.39955	12.2426	26.1547	7.23428	0.834725	1.11297	1.66945	5.00835	7.51252	3.89538	1.11297	1.39121	26.1547	24.7635	7.79076	5.00835	8.069	5.28659	4.73011	5.28659	25.0417	0.278242	3.3389
	0.935	17.149	24.6517	19.2926	4.28725	19.2926	17.149	16.0772	31.0825	20.3644	8.57449	4.28725	4.28725	20.3644	15.0054	5.35906	8.57449	1.07181	32.1543	32.1543	13.9335	23.5798	33.2262	23.5798	20.3644	23.5798	33.2262	1.07181	2.14362
	0.936	19.1159	16.7264	16.7264	5.97372	14.3369	16.7264	17.9211	21.5054	9.55795	3.58423	2.38949	2.38949	7.16846	16.7264	5.97372	2.38949	2.38949	20.3106	21.5054	16.7264	4.77897	15.5317	4.77897	7.16846	4.77897	21.5054	3.58423	4.77897
	0.937	4.78469	6.37959	6.37959	7.97448	4.78469	7.97448	12.7592	19.1388	7.97448	3.18979	3.18979	3.18979	3.18979	12.7592	3.18979	1.5949	1.5949	12.7592	11.1643	6.37959	9.56938	6.37959	9.56938	3.18979	9.56938	9.56938	1.5949	4.78469
	0.938	31.746	20.0501	22.5564	1.67084	18.3793	20.0501	32.5815	32.5815	35.0877	0.835422	1.67084	0.835422	17.5439	23.3918	10.8605	0.835422	4.17711	32.5815	30.0752	23.3918	26.7335	32.5815	25.8981	19.2147	25.8981	34.2523	0.835422	4.17711
	0.939	12.8332	11.5169	12.1751	0.987167	16.1237	16.4528	19.0852	18.0981	18.0981	0.658111	0.329056	0.987167	17.1109	17.1109	4.27772	1.31622	0.987167	18.0981	17.769	17.4399	18.7562	17.1109	19.0852	17.4399	18.4271	18.0981	0.329056	2.9615
	0.94	28.1385	31.746	26.6955	1.443	38.2395	31.746	31.0245	42.5685	37.518	0.721501	0.721501	0.721501	30.303	28.86	9.37951	0.721501	0.721501	41.847	41.1255	28.86	37.518	32.4675	37.518	30.303	37.518	38.2395	0.721501	9.37951
	0.941	10.2201	16.5094	17.2956	2.35849	19.6541	17.2956	14.1509	10.2201	17.2956	4.71698	0.786164	2.35849	14.1509	7.07547	6.28931	0.786164	1.57233	10.2201	11.0063	8.6478	16.5094	18.8679	16.5094	14.1509	16.5094	9.43396	0.786164	3.93082
	0.942	7.22892	5.62249	8.03213	2.40964	4.01606	4.81928	4.81928	8.83534	5.62249	0.803213	4.01606	0.803213	4.81928	7.22892	2.40964	1.60643	0.803213	8.83534	8.03213	8.03213	4.81928	4.81928	4.81928	4.81928	4.81928	7.22892	1.60643	3.21285
	0.943	8.98758	8.4589	8.19455	1.58604	7.40153	9.51626	8.19455	10.5736	9.51626	1.05736	1.3217	0.793021	7.93021	8.72324	2.6434	2.37906	1.58604	10.838	10.838	7.93021	7.93021	7.13719	7.93021	7.93021	7.93021	10.3093	0.26434	1.85038
	0.944	15.015	16.016	16.016	2.002	11.011	7.00701	17.017	20.02	20.02	4.004	5.00501	3.003	20.02	19.019	6.00601	2.002	2.002	20.02	20.02	17.017	15.015	20.02	16.016	17.017	16.016	19.019	1.001	2.002
	0.945	11.4286	10.7937	10.7937	3.1746	11.4286	17.1429	12.0635	14.6032	17.7778	0.634921	2.53968	1.26984	22.2222	11.4286	3.80952	1.90476	2.53968	15.873	13.9683	10.7937	15.2381	16.5079	15.2381	21.5873	15.2381	13.9683	0.634921	1.26984
	0.946	19.4647	18.2482	19.4647	2.43309	17.0316	20.6813	20.6813	21.8978	20.6813	3.64964	4.86618	2.43309	19.4647	19.4647	2.43309	3.64964	2.43309	21.8978	20.6813	20.6813	20.6813	18.2482	18.2482	19.4647	20.6813	20.6813	1.21655	1.21655
	0.947	12.5196	7.82473	9.38967	7.82473	17.2144	12.5196	20.3443	20.3443	12.5196	6.25978	4.69484	4.69484	6.25978	17.2144	9.38967	4.69484	3.12989	18.7793	20.3443	17.2144	12.5196	6.25978	14.0845	3.12989	12.5196	14.0845	1.56495	1.56495
	0.948	4.7619	4.7619	4.7619	14.2857	4.7619	4.7619	4.7619	4.7619	4.7619	4.7619	4.7619	4.7619	4.7619	4.7619	4.7619	4.7619	4.7619	4.7619	4.7619	4.7619	4.7619	4.7619	4.7619	4.7619	4.7619	4.7619	4.7619	4.7619
	0.949	2.03252	2.03252	2.03252	22.3577	2.03252	2.03252	2.03252	2.03252	2.03252	2.03252	14.2276	14.2276	2.03252	2.03252	12.1951	14.2276	2.03252	2.03252	2.03252	2.03252	2.03252	2.03252	2.03252	2.03252	2.03252	2.03252	2.03252	2.03252
	0.95	6.52742	7.39774	6.96258	0.435161	10.0087	7.39774	6.96258	10.4439	7.39774	1.30548	1.30548	1.30548	9.13838	7.8329	6.52742	1.30548	0.870322	12.1845	10.0087	7.8329	7.39774	9.57354	7.8329	8.70322	6.96258	10.0087	2.17581	3.48129
	0.951	2.87356	2.87356	2.87356	2.87356	2.87356	2.87356	2.87356	2.87356	2.87356	2.87356	2.87356	2.87356	2.87356	2.87356	2.87356	2.87356	2.87356	2.87356	2.87356	2.87356	2.87356	2.87356	2.87356	2.87356	2.87356	2.87356	2.87356	2.87356
	0.952	16.5289	18.1818	22.0386	3.30579	24.7934	20.3857	22.0386	26.4463	23.1405	2.75482	2.20386	2.75482	19.2837	19.8347	7.16253	3.85675	2.20386	23.6915	24.2424	18.7328	20.3857	24.2424	19.2837	18.7328	19.8347	23.1405	0.550964	6.61157
	0.953	18.7019	18.7019	17.6018	5.50055	31.9032	14.3014	18.7019	16.5017	14.3014	1.10011	1.10011	2.20022	18.7019	15.4015	8.80088	3.30033	4.40044	19.802	19.802	15.4015	25.3025	15.4015	25.3025	18.7019	25.3025	18.7019	3.30033	8.80088
	0.954	21.1786	22.0994	23.0203	4.60405	24.8619	32.2284	23.0203	27.6243	29.4659	0.92081	2.76243	5.52486	23.9411	28.5451	9.2081	1.84162	4.60405	26.7035	23.9411	25.7827	30.3867	31.3076	29.4659	28.5451	30.3867	26.7035	1.84162	8.28729
	0.955	18.7192	17.0772	14.7783	1.64204	15.4351	19.7044	18.3908	21.6749	11.4943	2.29885	1.64204	0.656814	13.7931	14.7783	3.61248	1.64204	2.62726	20.3612	20.3612	14.7783	12.1511	9.1954	11.8227	13.1363	12.1511	20.0328	0.656814	3.28407
	0.956	17.4603	14.2857	18.254	1.5873	23.8095	13.4921	13.4921	18.254	16.6667	2.38095	3.96825	3.1746	17.4603	15.873	8.73016	3.1746	5.55556	19.0476	19.8413	15.0794	15.0794	15.0794	15.873	18.254	15.0794	16.6667	1.5873	4.7619
	0.957	17.9487	6.41026	17.9487	6.41026	12.8205	3.84615	8.97436	19.2308	16.6667	2.5641	2.5641	5.12821	19.2308	6.41026	5.12821	5.12821	1.28205	19.2308	19.2308	6.41026	12.8205	11.5385	12.8205	17.9487	12.8205	19.2308	2.5641	6.41026
	0.958	15.015	7.50751	9.50951	1.5015	10.5105	5.00501	9.00901	9.50951	10.01	1.001	1.001	2.002	9.50951	7.50751	3.5035	1.5015	0.500501	9.50951	11.5115	7.50751	12.012	6.00601	12.012	8.50851	12.5125	11.5115	0.500501	3.5035
	0.959	3.96825	5.29101	2.6455	2.6455	5.29101	2.6455	9.25926	2.6455	10.582	5.29101	3.96825	5.29101	5.29101	6.61376	6.61376	3.96825	1.32275	7.93651	10.582	5.29101	10.582	3.96825	2.6455	5.29101	5.29101	3.96825	1.32275	2.6455
	0.96	12.2549	16.3399	14.7059	3.26797	13.0719	13.8889	15.5229	15.5229	13.0719	3.26797	4.08497	4.90196	15.5229	15.5229	7.35294	4.90196	1.63399	17.9739	13.8889	17.1569	13.0719	9.80392	13.0719	17.1569	12.2549	13.8889	2.45098	4.90196
	0.961	19.4209	16.596	20.4802	2.11864	25.0706	24.0113	16.596	22.5989	18.7147	1.41243	1.05932	2.82486	9.5339	18.0085	7.06215	2.47175	1.05932	22.2458	22.5989	18.3616	18.7147	16.9492	18.7147	8.82768	18.7147	21.5395	1.05932	6.00282
	0.962	7.22543	7.22543	7.70713	3.37187	8.67052	6.26204	7.22543	11.079	7.70713	3.37187	2.89017	4.33526	6.74374	5.78035	9.15222	3.37187	4.81696	10.5973	10.1156	5.78035	8.18882	8.18882	8.18882	6.74374	6.74374	11.5607	2.89017	4.81696
	0.963	6.73401	10.101	5.05051	5.05051	21.0438	23.569	6.73401	29.4613	15.1515	5.05051	5.05051	2.52525	17.6768	18.5185	1.6835	3.367	4.20875	30.303	27.7778	17.6768	18.5185	15.1515	16.835	16.835	15.1515	27.7778	2.52525	0.841751
	0.964	24.3463	27.9531	27.9531	0.901713	26.1497	19.8377	28.8548	18.936	23.7451	0.901713	1.80343	2.104	29.7565	26.4503	4.80914	1.80343	1.50286	18.936	18.936	26.4503	16.832	28.5543	16.5314	29.456	16.5314	18.3348	1.20228	4.208
	0.965	9.52381	9.52381	9.52381	2.38095	7.14286	4.7619	15.4762	13.0952	5.95238	3.57143	2.38095	5.95238	10.7143	7.14286	10.7143	2.38095	2.38095	13.0952	8.33333	11.9048	10.7143	7.14286	8.33333	9.52381	8.33333	8.33333	1.19048	9.52381
	0.966	19.8413	21.8254	23.8095	11.9048	11.9048	21.8254	13.8889	27.7778	21.8254	1.98413	1.98413	1.98413	25.7937	11.9048	15.873	5.95238	3.96825	25.7937	27.7778	11.9048	17.8571	21.8254	19.8413	23.8095	19.8413	25.7937	1.98413	5.95238
	0.967	10.7527	18.8172	18.8172	5.37634	2.68817	16.129	2.68817	16.129	13.4409	2.68817	2.68817	5.37634	10.7527	2.68817	5.37634	2.68817	8.06452	16.129	16.129	2.68817	16.129	2.68817	16.129	8.06452	13.4409	13.4409	2.68817	2.68817
	0.968	20.915	14.3791	14.3791	3.92157	13.0719	19.6078	18.3007	19.6078	18.3007	3.92157	5.22876	5.22876	11.7647	15.6863	10.4575	3.92157	9.15033	19.6078	18.3007	15.6863	14.3791	19.6078	11.7647	11.7647	11.7647	18.3007	1.30719	6.53595
	0.969	13.214	15.7715	9.37766	2.55754	14.0665	13.214	12.7877	13.6402	11.509	0.852515	2.13129	2.13129	10.6564	12.3615	4.26257	4.68883	2.13129	12.7877	11.509	13.6402	10.6564	10.2302	10.6564	11.509	11.0827	10.2302	0.426257	1.27877
	0.97	5.50964	11.0193	9.64187	11.0193	6.88705	5.50964	13.7741	9.64187	9.64187	5.50964	5.50964	6.88705	5.50964	9.64187	9.64187	5.50964	5.50964	6.88705	8.26446	9.64187	8.26446	4.13223	9.64187	6.88705	9.64187	8.26446	2.75482	4.13223
	0.971	9.12409	11.5572	10.3406	1.82482	12.1655	10.3406	10.3406	13.9903	10.3406	4.25791	3.04136	3.04136	13.382	9.73236	5.47445	1.82482	1.21655	15.8151	13.9903	9.12409	9.12409	12.7737	9.73236	13.382	9.73236	12.1655	3.04136	3.64964
	0.972	6.3593	6.88924	7.41918	1.58983	5.29942	6.3593	6.88924	7.41918	7.41918	2.64971	2.11977	2.64971	6.88924	5.82936	2.64971	2.11977	2.11977	6.3593	6.3593	5.29942	5.29942	6.3593	5.29942	7.41918	5.82936	5.82936	1.05988	0.529942
	0.973	15.5844	14.7186	11.2554	4.329	6.92641	13.8528	17.316	12.987	10.3896	2.5974	0.865801	1.7316	6.92641	17.316	4.329	3.4632	2.5974	10.3896	12.987	15.5844	6.06061	13.8528	6.06061	7.79221	6.92641	11.2554	0.865801	4.329
	0.974	20.1895	21.4256	21.0136	2.47219	9.88875	13.597	21.4256	24.7219	9.88875	1.23609	1.64813	0.824063	8.24063	22.6617	5.76844	2.47219	1.64813	23.8978	23.8978	21.4256	8.65266	7.41656	7.82859	9.06469	6.5925	23.0738	1.23609	5.35641
	0.975	15.8895	10.7081	15.544	0.690846	10.0173	13.8169	15.544	18.9983	11.0535	0.690846	1.38169	1.38169	5.18135	20.0345	3.79965	1.38169	1.72712	20.0345	20.0345	19.3437	12.4352	19.3437	11.7444	4.83592	12.0898	20.0345	0.345423	3.10881
	0.976	7.29167	7.29167	9.375	4.16667	9.375	8.33333	9.375	12.5	9.375	2.08333	5.20833	3.125	8.33333	10.4167	5.20833	4.16667	2.08333	11.4583	11.4583	10.4167	7.29167	9.375	9.375	8.33333	9.375	11.4583	1.04167	3.125
	0.977	20.4499	28.6299	34.7648	6.13497	32.7198	22.4949	16.3599	26.5849	16.3599	6.13497	4.08998	2.04499	28.6299	26.5849	14.3149	6.13497	4.08998	26.5849	22.4949	24.5399	28.6299	14.3149	34.7648	28.6299	34.7648	26.5849	6.13497	4.08998
	0.978	25.3623	22.6449	21.7391	6.34058	17.2101	22.6449	19.9275	21.7391	23.5507	3.62319	4.52899	4.52899	15.3986	15.3986	7.24638	2.71739	6.34058	23.5507	23.5507	19.0217	20.8333	24.4565	26.2681	20.8333	24.4565	19.9275	2.71739	4.52899
	0.979	9.80392	10.5581	8.29563	8.29563	13.5747	5.27903	10.5581	7.54148	11.3122	4.52489	3.77074	6.78733	8.29563	8.29563	5.27903	7.54148	3.01659	8.29563	10.5581	8.29563	8.29563	9.04977	9.80392	8.29563	6.03318	13.5747	1.5083	3.77074
	0.98	13.3143	14.7408	13.7898	3.80409	12.8388	10.9368	13.7898	19.0204	14.7408	2.85307	4.75511	3.32858	17.1184	18.5449	4.2796	2.85307	2.85307	18.0694	17.5939	19.0204	17.5939	12.3633	10.9368	18.0694	11.4123	19.496	1.42653	4.75511
	0.981	10.0251	11.2782	11.2782	0.626566	8.14536	10.6516	11.9048	13.7845	4.38596	0.626566	0.626566	1.25313	5.6391	10.6516	6.26566	1.25313	3.13283	13.1579	13.1579	10.0251	6.26566	5.01253	8.77193	5.6391	8.77193	12.5313	1.8797	3.13283
	0.982	15.9617	14.3655	14.3655	0.532056	9.31099	11.9713	14.0995	13.0354	11.1732	0.798085	0.798085	0.266028	10.6411	13.8335	2.66028	1.33014	1.06411	13.0354	11.9713	14.6316	10.3751	14.0995	13.3014	10.6411	13.0354	12.5033	0.266028	2.92631
	0.983	6.06061	5.19481	6.06061	4.329	2.5974	2.5974	6.06061	5.19481	2.5974	3.4632	6.06061	1.7316	2.5974	6.06061	2.5974	3.4632	2.5974	5.19481	6.06061	6.92641	2.5974	2.5974	2.5974	2.5974	3.4632	6.06061	5.19481	2.5974
	0.984	7.40132	7.12719	7.12719	0.548246	8.22368	9.32018	7.40132	10.1425	7.40132	0.822368	0.274123	0.548246	7.40132	7.12719	3.01535	1.09649	0.548246	10.9649	10.1425	7.94956	12.6096	12.6096	12.6096	7.40132	12.6096	9.5943	0.274123	2.19298
	0.985	11.1111	12.963	18.5185	1.85185	16.6667	8.33333	11.1111	10.1852	12.037	2.77778	1.85185	1.85185	6.48148	12.037	2.77778	3.7037	1.85185	9.25926	9.25926	12.963	21.2963	5.55556	23.1481	6.48148	21.2963	9.25926	0.925926	4.62963
	0.986	6.66667	12.5926	12.5926	1.48148	5.18519	3.7037	14.0741	10.3704	31.1111	2.96296	1.48148	1.48148	11.8519	13.3333	2.22222	2.96296	2.22222	8.14815	9.62963	13.3333	10.3704	11.1111	11.1111	11.1111	11.1111	7.40741	0.740741	1.48148
	0.987	5.19931	3.4662	4.62161	0.577701	6.35471	1.1554	5.19931	4.62161	8.08781	1.7331	1.1554	2.8885	5.19931	6.35471	4.62161	2.8885	1.7331	4.04391	3.4662	5.77701	9.82091	9.82091	8.66551	5.19931	8.66551	4.04391	0.577701	5.77701
	0.988	2.19298	2.19298	2.19298	2.19298	2.19298	2.19298	2.19298	2.19298	2.19298	2.19298	4.38596	2.19298	2.19298	2.19298	8.77193	2.19298	2.19298	2.19298	2.19298	2.19298	2.19298	2.19298	2.19298	2.19298	2.19298	2.19298	2.19298	2.19298
	0.989	3.33333	6.66667	6.66667	3.33333	10	6.66667	6.66667	6.66667	5	3.33333	5	3.33333	6.66667	6.66667	8.33333	3.33333	5	11.6667	6.66667	10	10	5	8.33333	6.66667	5	6.66667	1.66667	3.33333
	0.99	8.6727	9.04977	9.42685	2.63952	7.54148	10.9351	8.6727	9.04977	8.29563	1.5083	1.88537	1.5083	7.54148	7.91855	5.65611	2.26244	1.88537	8.29563	8.29563	7.91855	8.29563	8.6727	8.29563	7.54148	8.29563	8.6727	0.754148	5.27903
	0.991	3.83142	8.62069	7.66284	3.83142	2.87356	4.78927	7.66284	10.5364	2.87356	4.78927	3.83142	2.87356	3.83142	6.70498	2.87356	2.87356	4.78927	10.5364	6.70498	6.70498	2.87356	2.87356	3.83142	4.78927	2.87356	7.66284	1.91571	3.83142
	0.992	6.34921	6.34921	5.29101	3.1746	9.52381	5.29101	5.29101	6.34921	5.29101	1.0582	7.40741	2.1164	5.29101	5.29101	4.2328	4.2328	3.1746	6.34921	7.40741	5.29101	7.40741	4.2328	5.29101	6.34921	5.29101	6.34921	1.0582	3.1746
	0.993	28.361	24.3094	25.4144	1.84162	24.6777	20.6262	26.5193	28.7293	22.8361	1.4733	1.10497	1.10497	25.4144	25.046	5.89319	1.10497	0.736648	27.9926	29.0976	25.046	22.0994	27.256	23.2044	25.7827	23.2044	29.8343	0.736648	4.78821
	0.994	7.98403	9.98004	11.976	9.98004	7.98403	5.98802	7.98403	11.976	7.98403	9.98004	11.976	5.98802	13.9721	13.9721	11.976	9.98004	7.98403	11.976	11.976	13.9721	5.98802	7.98403	7.98403	13.9721	7.98403	11.976	1.99601	5.98802
	0.995	19.6721	17.2131	20.2186	1.63934	18.8525	22.4044	20.765	21.3115	17.7596	1.91257	1.36612	0.819672	17.4863	19.9454	3.82514	1.0929	2.18579	21.5847	20.765	19.9454	15.3005	16.9399	15.3005	17.4863	15.0273	20.2186	0.546448	2.45902
	0.996	9.25926	10.0309	10.8025	3.85802	20.8333	10.8025	10.0309	10.8025	12.3457	2.31481	4.62963	4.62963	11.5741	10.8025	3.85802	6.17284	0.771605	10.8025	11.5741	9.25926	10.8025	12.3457	12.3457	10.8025	10.0309	10.0309	1.54321	2.31481
	0.997	6.80272	5.8309	6.80272	0.971817	6.80272	9.71817	6.80272	7.77454	13.6054	0.971817	3.88727	3.88727	4.85909	9.71817	6.80272	6.80272	3.88727	8.74636	8.74636	8.74636	6.80272	6.80272	6.80272	4.85909	7.77454	10.69	0.971817	0.971817
	0.998	9.71251	19.425	13.5975	1.9425	12.8205	18.2595	17.4825	19.0365	13.209	2.7195	3.4965	2.331	15.54	9.32401	3.885	2.331	2.7195	20.202	19.8135	10.101	11.2665	10.4895	12.0435	15.54	11.2665	19.425	1.1655	3.4965
	0.999	16.2354	16.2354	7.10299	4.05885	13.6986	12.6839	14.7133	18.2648	13.1913	0.507357	0.507357	2.53678	12.1766	15.2207	2.53678	0.507357	1.01471	16.7428	15.2207	15.2207	11.1618	12.6839	10.6545	11.6692	10.6545	15.2207	0.507357	2.53678
	0.1	11.0497	10.1289	9.66851	3.68324	20.7182	17.4954	13.8122	10.5893	21.639	0.92081	3.68324	2.30203	17.9558	8.7477	6.90608	3.22284	2.30203	13.8122	11.5101	9.2081	21.1786	7.82689	22.5599	17.035	21.1786	8.28729	0.460405	6.44567
	0.1001	4.97512	5.33049	5.33049	2.1322	9.23952	8.52878	6.75195	5.33049	8.52878	2.1322	1.77683	2.1322	9.59488	5.33049	3.55366	1.42146	1.42146	4.97512	4.26439	6.75195	8.88415	4.97512	8.88415	9.59488	8.88415	4.61976	0.710732	3.90903
	0.1002	18.8917	19.3115	19.3115	3.35852	16.7926	7.55668	18.4719	19.3115	19.7313	4.19815	2.51889	3.35852	17.2124	18.8917	4.61797	2.93871	2.09908	15.953	17.2124	18.0521	12.1746	16.7926	12.1746	17.2124	12.1746	16.3728	0.419815	2.09908
	0.1003	13.3333	17.3333	12	5.33333	22.6667	21.3333	21.3333	16	17.3333	5.33333	5.33333	8	16	20	9.33333	4	4	13.3333	13.3333	10.6667	20	12	24	17.3333	25.3333	12	2.66667	5.33333
	0.1004	11.7521	16.0256	13.3547	1.06838	21.3675	19.765	17.6282	14.9573	21.3675	1.60256	1.06838	1.60256	21.9017	21.3675	2.67094	1.06838	0.534188	14.9573	14.9573	12.8205	20.2991	15.4915	20.2991	21.9017	20.8333	13.3547	0.534188	1.60256
	0.1005	21.9479	15.0892	21.9479	10.9739	1.37174	1.37174	1.37174	20.5761	15.0892	2.74348	8.23045	8.23045	1.37174	1.37174	6.85871	2.74348	1.37174	20.5761	24.6914	19.2044	26.0631	1.37174	17.8326	1.37174	28.8066	13.7174	2.74348	8.23045
	0.1006	27.3224	39.1621	37.3406	2.73224	27.3224	41.8944	39.1621	41.8944	36.4299	3.64299	2.73224	1.82149	39.1621	32.7869	7.28597	1.82149	2.73224	36.4299	41.8944	40.9836	36.4299	29.1439	36.4299	40.0729	38.2514	38.2514	0.910747	3.64299
	0.1007	42.3729	14.1243	44.4915	4.9435	45.1977	21.8927	47.3164	19.774	36.0169	4.9435	2.82486	2.82486	11.2994	43.0791	5.64972	3.53107	4.9435	19.774	19.0678	50.8475	19.0678	13.4181	19.0678	9.88701	18.3616	20.4802	2.11864	5.64972
	0.1008	17.3333	6.66667	18.6667	4	17.3333	17.3333	8	10.6667	9.33333	2.66667	4	5.33333	13.3333	13.3333	4	4	4	9.33333	10.6667	12	13.3333	9.33333	13.3333	12	13.3333	9.33333	2.66667	1.33333
	0.1009	14.0921	15.7182	15.7182	2.71003	16.2602	14.0921	9.21409	25.4743	23.8482	1.62602	2.71003	3.25203	12.4661	16.8022	4.87805	1.62602	1.62602	22.7642	23.3062	15.7182	21.1382	7.04607	28.7263	11.9241	27.1003	22.7642	1.62602	3.25203
	0.101	2.55319	3.97163	5.10638	0.567376	5.67376	4.25532	2.83688	6.52482	7.0922	0.283688	0.567376	0.567376	5.39007	3.68794	1.41844	1.13475	1.13475	5.67376	5.10638	3.68794	5.10638	3.40426	5.10638	5.39007	5.10638	5.95745	0.283688	0.851064
	0.1011	11.2108	12.7055	13.4529	2.24215	12.7055	11.9581	14.2003	17.1898	13.4529	0.747384	0.747384	1.49477	8.22123	11.9581	5.23169	1.49477	1.49477	16.4425	14.9477	13.4529	9.71599	10.4634	9.71599	7.47384	11.2108	14.2003	0.747384	2.98954
	0.1012	2.97619	2.97619	2.97619	2.97619	2.97619	2.97619	2.97619	2.97619	2.97619	2.97619	2.97619	2.97619	2.97619	2.97619	2.97619	2.97619	2.97619	2.97619	2.97619	2.97619	2.97619	2.97619	2.97619	2.97619	2.97619	2.97619	2.97619	2.97619
	0.1013	22.4525	22.4525	20.7254	3.45423	20.7254	22.4525	20.7254	23.3161	19.8618	3.45423	4.31779	4.31779	23.3161	21.5889	7.77202	1.72712	5.18135	23.3161	24.1796	21.5889	20.7254	20.7254	22.4525	25.0432	21.5889	22.4525	0.863558	2.59067
	0.1014	7.01754	6.14035	3.50877	5.26316	5.26316	8.77193	5.26316	8.77193	5.26316	0.877193	2.63158	0.877193	9.64912	4.38596	7.89474	2.63158	1.75439	7.01754	7.89474	5.26316	7.89474	5.26316	7.89474	9.64912	7.01754	7.01754	1.75439	3.50877
	0.1015	7.01754	7.01754	7.89474	1.75439	7.01754	8.77193	7.01754	8.77193	4.38596	0.877193	1.75439	4.38596	4.38596	5.26316	2.63158	0.877193	3.50877	7.89474	9.64912	4.38596	7.89474	8.77193	8.77193	5.26316	8.77193	7.01754	1.75439	1.75439
	0.1016	8.28157	13.4576	11.3872	4.14079	8.28157	10.352	13.4576	10.352	8.28157	5.17598	4.14079	4.14079	7.24638	14.4928	7.24638	3.10559	4.14079	8.28157	10.352	13.4576	13.4576	15.528	13.4576	7.24638	12.4224	7.24638	2.07039	6.21118
	0.1017	14.4665	15.6721	18.686	3.61664	16.8776	16.2749	15.0693	20.4943	18.0832	2.41109	1.80832	3.61664	18.686	18.0832	6.6305	3.01386	4.21941	19.8915	18.686	18.0832	16.8776	15.6721	16.2749	18.686	16.8776	17.4804	1.20555	5.42495
	0.1018	16.2963	17.7778	14.8148	4.44444	22.2222	23.7037	10.3704	19.2593	20.7407	8.88889	5.92593	7.40741	23.7037	20.7407	10.3704	2.96296	4.44444	19.2593	23.7037	16.2963	17.7778	25.1852	20.7407	13.3333	16.2963	20.7407	2.96296	2.96296
	0.1019	8.65801	8.65801	5.41126	4.329	14.0693	18.3983	7.57576	10.8225	15.1515	3.24675	5.41126	3.24675	11.9048	7.57576	6.49351	3.24675	4.329	10.8225	11.9048	8.65801	15.1515	9.74026	12.987	15.1515	15.1515	9.74026	2.1645	2.1645
	0.102	18.9274	18.9274	17.8759	4.2061	25.2366	11.5668	21.0305	18.9274	25.2366	6.30915	3.15457	3.15457	27.3396	18.9274	13.6698	3.15457	4.2061	16.8244	15.7729	17.8759	13.6698	16.8244	13.6698	28.3912	13.6698	11.5668	1.05152	7.36067
	0.1021	18.9594	21.6049	21.6049	0.440917	20.7231	20.2822	21.164	25.5732	17.6367	3.96825	3.52734	1.76367	23.8095	23.3686	6.17284	0.881834	1.76367	20.7231	24.6914	22.4868	21.6049	14.9912	21.6049	22.9277	22.4868	25.1323	1.32275	5.29101
	0.1022	7.9758	8.80088	6.32563	1.92519	7.70077	8.52585	7.9758	7.42574	7.15072	1.92519	2.47525	1.65017	7.42574	7.42574	3.85039	1.65017	1.92519	7.9758	22.8273	7.70077	7.15072	7.70077	6.87569	7.70077	6.87569	7.42574	0.275027	2.75028
	0.1023	19.9005	19.9005	12.4378	4.97512	19.9005	24.8756	16.1692	26.1194	28.607	8.70647	6.21891	3.73134	16.1692	16.1692	2.48756	2.48756	4.97512	28.607	24.8756	26.1194	18.6567	31.0945	18.6567	21.1443	19.9005	26.1194	3.73134	2.48756
	0.1024	47.0348	41.9223	27.6074	2.04499	38.8548	34.7648	35.7873	47.0348	33.7423	3.06748	6.13497	5.11247	44.9898	32.7198	9.20245	5.11247	4.08998	44.9898	47.0348	47.0348	40.8998	28.6299	44.9898	43.9673	44.9898	42.9448	1.02249	6.13497
	0.1025	0.910747	0.910747	0.910747	5.46448	0.910747	0.910747	0.910747	0.910747	0.910747	4.55373	0.910747	3.64299	0.910747	0.910747	6.37523	4.55373	4.55373	0.910747	0.910747	0.910747	0.910747	0.910747	0.910747	0.910747	0.910747	0.910747	1.82149	4.55373
	0.1026	16.1541	15.8434	11.1836	1.86393	16.4647	12.4262	16.1541	14.2902	12.4262	1.86393	0.931966	4.03852	16.1541	16.1541	5.28114	0.931966	3.41721	12.1156	15.5328	16.4647	13.6688	14.6008	13.6688	16.1541	13.9795	15.8434	0.621311	4.97049
	0.1027	10.6383	1.77305	12.4113	5.31915	12.4113	12.4113	5.31915	8.86525	14.1844	5.31915	3.5461	3.5461	10.6383	1.77305	1.77305	3.5461	5.31915	8.86525	8.86525	1.77305	5.31915	1.77305	5.31915	12.4113	7.0922	7.0922	1.77305	1.77305
	0.1028	18.8034	12.8205	12.8205	3.4188	7.69231	23.9316	12.8205	12.8205	19.6581	5.98291	0.854701	1.7094	18.8034	11.1111	5.98291	5.98291	4.2735	13.6752	17.9487	10.2564	17.094	6.83761	17.094	19.6581	14.5299	12.8205	0.854701	3.4188
	0.1029	8.77193	4.38596	5.48246	3.28947	7.67544	6.57895	7.67544	7.67544	4.38596	5.48246	4.38596	6.57895	6.57895	5.48246	7.67544	7.67544	5.48246	5.48246	5.48246	4.38596	4.38596	3.28947	4.38596	7.67544	4.38596	5.48246	1.09649	3.28947
	0.103	18.6125	10.1523	21.9966	3.38409	18.6125	18.6125	23.6887	25.3807	16.9205	1.69205	1.69205	1.69205	18.6125	20.3046	6.76819	1.69205	1.69205	20.3046	20.3046	23.6887	23.6887	21.9966	18.6125	20.3046	23.6887	16.9205	1.69205	5.07614
	0.1031	12.5196	10.9546	16.4319	3.91236	9.38967	12.5196	5.47731	4.69484	10.1721	3.12989	4.69484	1.56495	12.5196	11.7371	3.91236	1.56495	3.12989	6.25978	6.25978	11.7371	11.7371	4.69484	11.7371	11.7371	11.7371	4.69484	1.56495	3.12989
	0.1032	9.58044	7.92864	12.2233	0.99108	16.1876	10.2412	10.5715	13.2144	9.25008	0.66072	0.99108	1.6518	10.2412	7.92864	1.6518	0.99108	1.32144	13.2144	13.5448	7.92864	13.8751	7.92864	13.8751	10.2412	14.2055	13.2144	0.66072	1.6518
	0.1033	9.12461	9.98004	10.5503	0.855432	7.41374	13.4018	7.41374	15.6829	11.4058	0.855432	1.42572	1.14058	7.41374	7.41374	3.13658	0.855432	1.42572	15.6829	15.6829	7.69889	11.4058	7.98403	11.1206	7.41374	11.1206	15.1126	0.285144	1.99601
	0.1034	25.5708	27.3973	25.5708	4.56621	24.6575	21.9178	30.137	30.137	28.3105	7.30594	6.39269	5.47945	30.137	21.9178	6.39269	5.47945	5.47945	29.2237	27.3973	21.9178	26.484	24.6575	26.484	27.3973	26.484	26.484	2.73973	4.56621
	0.1035	34.5528	20.3252	2.03252	2.03252	30.4878	2.03252	2.03252	20.3252	2.03252	6.09756	14.2276	8.13008	2.03252	40.6504	24.3902	4.06504	6.09756	14.2276	2.03252	38.6179	26.4228	36.5854	24.3902	2.03252	26.4228	2.03252	6.09756	22.3577
	0.1036	10.9056	9.48317	0.474158	3.31911	20.3888	0.474158	0.474158	19.4405	0.474158	1.42248	1.42248	1.42248	40.3035	9.00901	5.6899	1.89663	1.42248	17.5439	0.474158	8.06069	38.881	9.95733	38.881	39.8293	39.8293	0.474158	0.474158	4.74158
	0.1037	27.1783	25.5795	0.799361	3.9968	27.1783	0.799361	0.799361	16.7866	33.5731	4.79616	4.79616	4.79616	33.5731	14.3885	12.7898	3.9968	3.9968	17.5859	0.799361	15.1878	31.9744	13.5891	31.1751	31.9744	32.7738	0.799361	0.799361	10.3917
	0.1038	30.4414	33.4855	31.9635	0.761035	29.6804	33.4855	38.0518	28.1583	30.4414	2.28311	0.761035	2.28311	26.6362	30.4414	2.28311	3.04414	3.04414	25.1142	33.4855	30.4414	35.7686	33.4855	35.7686	26.6362	35.7686	35.0076	0.761035	1.52207
	0.1039	23.0548	24.0154	20.1729	1.92123	18.2517	24.0154	23.0548	17.2911	18.2517	2.88184	1.92123	2.88184	14.4092	23.0548	6.7243	2.88184	2.88184	23.0548	23.0548	19.2123	20.1729	23.0548	19.2123	13.4486	19.2123	25.9366	1.92123	3.84246
	0.104	17.0157	17.452	17.8883	1.7452	16.5794	14.8342	17.452	17.8883	15.2705	0.4363	0.8726	1.7452	16.5794	10.9075	2.6178	0.8726	0.4363	18.7609	18.3246	10.9075	17.0157	19.6335	17.0157	16.5794	17.452	19.6335	0.8726	2.6178
	0.1041	10.929	10.929	10.929	5.46448	13.6612	16.3934	16.3934	19.1257	10.929	2.73224	2.73224	2.73224	16.3934	24.5902	5.46448	2.73224	2.73224	21.8579	16.3934	10.929	16.3934	2.73224	16.3934	10.929	13.6612	2.73224	2.73224	5.46448
	0.1042	9.03955	6.77966	11.2994	9.03955	7.9096	9.03955	15.8192	9.03955	10.1695	3.38983	2.25989	2.25989	6.77966	6.77966	4.51977	3.38983	2.25989	6.77966	5.64972	6.77966	4.51977	5.64972	2.25989	4.51977	6.77966	7.9096	1.12994	4.51977
	0.1043	9.61894	10.3589	16.2782	3.32963	9.61894	12.2087	8.1391	12.9486	11.4687	1.47984	1.8498	1.8498	10.3589	12.2087	5.17943	1.47984	1.47984	11.4687	12.2087	11.8387	10.7288	11.0988	11.4687	10.3589	10.7288	12.5786	0.739919	4.06955
	0.1044	14.0056	12.605	28.0112	4.20168	16.8067	16.8067	22.409	25.2101	25.2101	2.80112	2.80112	4.20168	22.409	16.8067	7.0028	8.40336	2.80112	28.0112	25.2101	14.0056	16.8067	16.8067	18.2073	22.409	16.8067	21.0084	2.80112	2.80112
	0.1045	21.1221	24.4224	17.8218	1.9802	19.802	16.5017	15.1815	17.8218	16.5017	1.9802	0.660066	1.9802	14.5215	18.4818	1.9802	1.9802	1.32013	16.5017	18.4818	17.1617	17.8218	18.4818	17.8218	14.5215	17.8218	17.1617	0.660066	1.32013
	0.1046	15.6454	16.5146	14.7762	0.434594	17.3837	17.8183	23.4681	16.5146	20.8605	0.869187	1.73837	0.434594	22.5989	16.08	1.30378	1.73837	1.30378	16.9492	17.8183	16.9492	18.2529	21.2951	17.8183	22.1643	17.8183	16.08	0.434594	1.73837
	0.1047	14.966	10.8844	8.84354	6.12245	14.2857	14.966	14.2857	14.966	29.932	5.44218	5.44218	4.7619	12.2449	9.52381	8.16327	4.7619	5.44218	14.966	16.3265	9.52381	12.2449	13.6054	12.9252	11.5646	12.2449	12.9252	2.04082	4.08163
	0.1048	2.13675	2.13675	2.13675	6.41026	2.13675	2.13675	2.13675	2.13675	2.13675	2.13675	2.13675	2.13675	2.13675	2.13675	2.13675	2.13675	2.13675	2.13675	2.13675	2.13675	2.13675	2.13675	2.13675	2.13675	2.13675	2.13675	2.13675	2.13675
	0.1049	25.8216	13.4977	21.7136	2.34742	25.8216	22.3005	21.7136	22.8873	25.2347	1.76056	4.10798	4.10798	25.8216	21.7136	5.28169	3.52113	1.17371	22.3005	21.7136	21.7136	29.9296	24.6479	29.9296	24.6479	29.3427	22.3005	0.586854	4.10798
	0.105	11.6063	12.5348	12.0706	2.32126	11.6063	12.0706	12.0706	16.7131	15.7846	1.85701	1.39276	2.32126	14.3918	13.9276	2.32126	0.928505	1.39276	16.7131	14.8561	14.8561	17.1773	12.9991	17.1773	14.3918	17.1773	14.8561	0.464253	3.24977
	0.1051	4.17973	3.65726	6.26959	0.522466	10.4493	5.74713	9.40439	13.5841	8.88192	0.522466	1.5674	1.04493	10.9718	3.1348	2.61233	1.04493	1.5674	14.1066	13.5841	3.1348	9.40439	7.31452	9.40439	11.4943	9.40439	14.1066	1.04493	3.1348
	0.1052	1.92678	1.92678	10.5973	3.85356	12.5241	12.5241	15.4143	22.158	18.3044	3.85356	0.963391	2.89017	15.4143	2.89017	3.85356	4.81696	0.963391	22.158	22.158	2.89017	20.2312	2.89017	21.1946	16.3776	20.2312	22.158	0.963391	2.89017
	0.1053	7.44879	5.58659	3.72439	7.44879	5.58659	7.44879	13.0354	11.1732	11.1732	5.58659	7.44879	3.72439	11.1732	1.8622	9.31099	11.1732	3.72439	11.1732	9.31099	1.8622	11.1732	1.8622	11.1732	11.1732	13.0354	7.44879	3.72439	9.31099
	0.1054	0.205888	0.205888	0.205888	0.205888	0.205888	0.205888	0.205888	0.205888	0.205888	0.205888	0.205888	0.205888	0.205888	0.205888	0.205888	0.205888	0.205888	0.205888	0.205888	0.205888	0.205888	0.205888	0.205888	0.205888	0.205888	0.205888	0.205888	0.205888
	0.1055	9.58248	10.2669	7.52909	2.73785	6.16016	9.58248	4.79124	10.2669	10.2669	2.05339	2.05339	2.73785	8.21355	9.58248	4.10678	2.73785	4.10678	10.2669	10.9514	11.6359	10.2669	9.58248	10.9514	8.21355	10.2669	10.9514	0.684463	4.10678
	0.1056	17.8218	17.8218	16.5017	3.30033	17.1617	13.8614	19.1419	19.1419	17.1617	3.9604	2.64026	3.30033	17.1617	13.8614	5.28053	3.30033	4.62046	21.1221	20.462	12.5413	17.8218	15.8416	16.5017	17.1617	17.1617	19.802	0.660066	2.64026
	0.1057	13.7328	14.5651	12.0682	1.24844	16.2297	12.0682	14.5651	14.9813	14.149	0.416146	1.24844	0.832293	16.2297	14.149	2.08073	1.24844	0.832293	15.3974	14.9813	14.5651	14.9813	11.6521	15.8136	15.8136	14.149	15.3974	0.832293	1.66459
	0.1058	13.0354	6.51769	13.0354	5.58659	15.8287	15.8287	13.0354	13.0354	18.622	6.51769	6.51769	6.51769	15.8287	13.0354	9.31099	3.72439	5.58659	16.7598	17.6909	13.0354	11.1732	12.1043	10.2421	15.8287	14.8976	12.1043	7.44879	7.44879
	0.1059	22.0542	22.6843	21.4241	3.1506	17.0132	22.0542	21.4241	21.4241	22.0542	1.26024	1.89036	1.89036	16.3831	25.2048	5.04096	1.89036	2.52048	22.0542	21.4241	25.2048	21.4241	22.0542	21.4241	15.753	21.4241	22.6843	1.26024	4.41084
	0.106	10.2881	18.5185	6.17284	2.05761	10.2881	14.4033	10.2881	14.4033	10.2881	6.17284	8.23045	6.17284	16.4609	12.3457	6.17284	6.17284	8.23045	8.23045	10.2881	10.2881	10.2881	10.2881	10.2881	16.4609	8.23045	10.2881	2.05761	6.17284
	0.1061	5.16224	10.3245	5.89971	3.68732	11.0619	11.7994	14.0118	11.0619	11.0619	2.94985	1.47493	2.21239	5.16224	12.5369	3.68732	2.94985	2.94985	11.7994	13.2743	12.5369	19.174	11.7994	19.174	5.16224	19.9115	11.7994	1.47493	2.21239
	0.1062	29.3848	26.6299	26.6299	4.59137	22.0386	25.7117	34.8944	32.1396	36.7309	1.83655	1.83655	3.67309	34.8944	30.303	6.42792	4.59137	2.75482	33.0579	29.3848	29.3848	33.0579	30.303	33.0579	33.9761	34.8944	30.303	0.918274	5.50964
	0.1063	12.4844	12.4844	9.98752	2.49688	14.9813	17.4782	22.4719	12.4844	13.7328	3.74532	6.2422	4.99376	18.7266	17.4782	3.74532	4.99376	2.49688	12.4844	12.4844	14.9813	18.7266	17.4782	21.2235	18.7266	21.2235	12.4844	1.24844	1.24844
	0.1064	1.5361	1.5361	9.21659	1.5361	29.1859	10.7527	13.8249	10.7527	16.8971	1.5361	9.21659	1.5361	9.21659	16.8971	13.8249	3.0722	4.60829	3.0722	12.2888	1.5361	1.5361	1.5361	1.5361	10.7527	1.5361	7.68049	1.5361	9.21659
	0.1065	13.4409	14.3369	12.5448	2.68817	22.4014	13.4409	22.4014	17.9211	20.6093	6.2724	3.58423	5.37634	18.8172	17.0251	5.37634	8.06452	4.48029	17.0251	17.0251	23.2975	17.0251	16.129	14.3369	17.9211	16.129	10.7527	1.79211	1.79211
	0.1066	22.8659	22.3577	20.3252	4.06504	19.8171	24.3902	23.374	24.3902	21.3415	2.54065	4.57317	2.03252	20.8333	23.374	6.60569	2.03252	2.03252	26.4228	24.8984	19.8171	19.8171	24.3902	20.3252	21.8496	21.3415	22.3577	0.50813	6.60569
	0.1067	22.415	23.1381	26.0304	5.06146	31.8149	23.1381	17.3536	26.0304	28.1996	10.1229	5.06146	4.33839	28.1996	20.2458	14.4613	6.50759	4.33839	26.7534	26.7534	17.3536	26.0304	23.8612	25.3073	25.3073	29.6457	20.9689	2.89226	10.846
	0.1068	11.3909	9.59233	10.7914	1.19904	8.39329	8.39329	8.99281	12.5899	10.7914	2.39808	2.39808	1.19904	13.1894	8.99281	5.9952	0.59952	2.9976	11.9904	13.789	9.59233	10.7914	10.1918	10.7914	11.9904	10.1918	12.5899	1.19904	2.39808
	0.1069	20.6573	17.8404	21.5962	1.87793	14.0845	14.0845	17.8404	19.7183	19.7183	4.69484	3.75587	4.69484	21.5962	19.7183	3.75587	5.6338	4.69484	19.7183	18.7793	20.6573	17.8404	21.5962	17.8404	23.4742	18.7793	19.7183	0.938967	4.69484
	0.107	28.1481	29.6296	25.1852	2.96296	28.1481	23.7037	26.6667	26.6667	19.2593	4.44444	5.92593	4.44444	20.7407	26.6667	8.88889	4.44444	10.3704	25.1852	31.1111	31.1111	23.7037	25.1852	23.7037	19.2593	19.2593	25.1852	1.48148	7.40741
	0.1071	14.5363	16.5414	22.5564	1.50376	22.5564	21.0526	13.0326	17.0426	11.5288	2.50627	2.50627	3.50877	15.5388	17.0426	5.51378	1.50376	4.51128	14.5363	16.0401	19.5489	18.0451	23.5589	18.5464	15.0376	18.0451	16.5414	1.50376	4.51128
	0.1072	14.2857	9.52381	14.2857	9.52381	9.52381	2.38095	9.52381	14.2857	7.14286	9.52381	4.7619	14.2857	7.14286	11.9048	9.52381	11.9048	9.52381	9.52381	9.52381	11.9048	16.6667	9.52381	14.2857	7.14286	16.6667	9.52381	2.38095	4.7619
	0.1073	14.7059	11.4379	13.0719	13.0719	9.80392	9.80392	11.4379	14.7059	13.0719	4.90196	4.90196	6.53595	17.9739	16.3399	9.80392	4.90196	6.53595	14.7059	13.0719	17.9739	22.8758	6.53595	24.5098	19.6078	22.8758	13.0719	4.90196	6.53595
	0.1074	23.1023	23.7624	17.1617	1.32013	17.8218	23.1023	30.363	24.4224	23.7624	1.9802	1.32013	1.32013	23.1023	22.4422	5.28053	0.660066	1.32013	23.1023	23.1023	18.4818	14.5215	25.0825	13.8614	23.7624	15.8416	23.7624	0.660066	3.9604
	0.1075	14.4231	17.6282	6.41026	12.8205	24.0385	19.2308	6.41026	12.8205	8.01282	9.61538	6.41026	6.41026	16.0256	24.0385	11.2179	3.20513	1.60256	11.2179	9.61538	9.61538	8.01282	22.4359	9.61538	6.41026	9.61538	8.01282	1.60256	3.20513
	0.1076	18.0467	19.1083	12.7389	0.707714	12.0311	12.385	15.2159	10.6157	14.5081	0.353857	1.76929	1.06157	24.0623	12.0311	6.01557	1.06157	0.707714	10.2619	10.2619	11.3234	15.5697	13.0927	15.5697	24.4161	15.5697	10.2619	0.353857	6.01557
	0.1077	9.90099	14.8515	24.7525	1.65017	23.1023	24.7525	21.4521	29.703	24.7525	1.65017	3.30033	3.30033	23.1023	26.4026	8.25083	1.65017	3.30033	29.703	29.703	26.4026	26.4026	33.0033	26.4026	23.1023	26.4026	33.0033	3.30033	8.25083
	0.1078	15.3846	17.9487	14.359	1.53846	20	18.4615	16.9231	14.8718	19.4872	1.53846	2.5641	2.05128	22.0513	15.8974	9.74359	1.53846	1.02564	15.3846	15.3846	14.8718	25.1282	21.0256	25.1282	22.0513	25.641	14.8718	2.05128	5.64103
	0.1079	2.82486	2.82486	2.82486	2.82486	2.82486	2.82486	2.82486	2.82486	2.82486	2.82486	2.82486	2.82486	2.82486	2.82486	11.2994	5.64972	2.82486	2.82486	2.82486	2.82486	2.82486	2.82486	2.82486	2.82486	2.82486	2.82486	2.82486	2.82486
	0.108	26.2626	25.2525	24.2424	4.0404	26.2626	18.1818	25.2525	27.2727	20.202	3.0303	3.0303	5.05051	18.1818	25.2525	5.05051	4.0404	6.06061	25.2525	27.2727	25.2525	25.2525	17.1717	25.2525	18.1818	25.2525	24.2424	2.0202	4.0404
	0.1081	26.4941	29.5749	30.191	5.54529	32.0394	32.6556	32.6556	28.3426	24.6457	3.08071	3.69686	2.46457	28.3426	27.1103	11.7067	2.46457	6.16143	26.4941	25.878	28.9587	30.8071	26.4941	30.8071	28.9587	33.8879	24.0296	1.23229	5.54529
	0.1082	13.3067	9.98004	7.98403	1.99601	22.6214	12.6414	21.2908	23.2868	21.2908	1.33067	2.66134	0.665336	11.976	4.65735	3.32668	3.99202	3.32668	21.9561	20.6254	11.3107	9.3147	12.6414	9.3147	11.976	9.3147	21.2908	0.665336	1.99601
	0.1083	22.8109	22.8109	21.3392	2.20751	22.0751	25.0184	23.5467	22.8109	20.6034	3.67918	4.41501	1.47167	22.0751	22.0751	6.62252	0.735835	2.94334	23.5467	20.6034	23.5467	25.0184	16.1884	25.0184	21.3392	25.0184	23.5467	1.47167	7.35835
	0.1084	16.3776	9.63391	12.5241	1.92678	20.2312	23.1214	18.3044	13.4875	26.0116	1.92678	2.89017	2.89017	24.0848	21.1946	9.63391	1.92678	2.89017	16.3776	14.4509	21.1946	15.4143	21.1946	12.5241	26.0116	14.4509	19.2678	1.92678	7.70713
	0.1085	26.2467	38.0577	9.18635	3.93701	38.0577	10.4987	26.2467	10.4987	26.2467	5.24934	5.24934	7.87402	23.622	14.4357	11.811	6.56168	6.56168	10.4987	7.87402	18.3727	11.811	36.7454	11.811	23.622	11.811	9.18635	5.24934	6.56168
	0.1086	6.87285	14.8912	8.01833	1.14548	18.3276	2.29095	11.4548	11.4548	12.6002	1.14548	1.14548	3.43643	8.01833	13.7457	4.5819	5.72738	2.29095	12.6002	11.4548	21.764	2.29095	11.4548	1.14548	5.72738	1.14548	13.7457	1.14548	3.43643
	0.1087	10.1523	6.76819	11.8443	3.38409	23.6887	21.9966	10.1523	13.5364	21.9966	1.69205	1.69205	3.38409	13.5364	13.5364	3.38409	1.69205	1.69205	16.9205	18.6125	11.8443	16.9205	16.9205	20.3046	15.2284	18.6125	10.1523	1.69205	3.38409
	0.1088	14.652	23.199	15.873	4.884	17.094	9.76801	24.42	21.978	17.094	1.221	14.652	10.989	23.199	17.094	29.304	8.54701	1.221	23.199	25.641	23.199	23.199	19.536	20.757	20.757	23.199	9.76801	1.221	14.652
	0.1089	8.46024	13.5364	11.8443	5.07614	16.9205	5.07614	16.9205	10.1523	16.9205	1.69205	3.38409	5.07614	15.2284	8.46024	3.38409	1.69205	3.38409	8.46024	10.1523	8.46024	15.2284	21.9966	15.2284	18.6125	11.8443	5.07614	1.69205	1.69205
	0.109	21.2617	14.2677	10.491	0.979158	17.9046	24.3391	6.85411	2.65771	17.2052	0.559519	0.279759	0.279759	21.5415	13.8481	2.79759	0.279759	0.559519	3.07735	2.51783	13.8481	13.988	22.101	14.1279	21.5415	14.1279	3.07735	0.419639	2.51783
	0.1091	21.2418	40.8497	34.3137	11.4379	26.1438	26.1438	8.16993	8.16993	27.7778	13.0719	3.26797	4.90196	29.4118	13.0719	13.0719	6.53595	3.26797	3.26797	6.53595	8.16993	17.9739	32.6797	17.9739	29.4118	19.6078	6.53595	3.26797	11.4379
	0.1092	16.6667	5.55556	24.0741	4.62963	24.0741	20.3704	16.6667	4.62963	28.7037	3.7037	0.925926	2.77778	23.1481	4.62963	2.77778	1.85185	2.77778	4.62963	4.62963	4.62963	8.33333	24.0741	8.33333	24.0741	8.33333	4.62963	0.925926	1.85185
	0.1093	4.10959	7.76256	10.0457	1.82648	11.8721	11.8721	7.30594	3.65297	11.8721	2.28311	3.19635	2.28311	7.30594	7.30594	5.02283	2.28311	3.19635	4.56621	2.73973	7.30594	7.76256	8.21918	7.30594	7.30594	7.30594	4.10959	0.456621	2.28311
	0.1094	21.0291	21.9239	20.1342	4.02685	21.4765	22.3714	23.2662	22.3714	18.3445	5.36913	5.36913	4.9217	21.4765	19.6868	11.1857	4.02685	5.36913	20.5817	21.4765	18.7919	22.3714	16.1074	23.7136	22.3714	23.7136	19.6868	1.78971	8.05369
	0.1095	13.6752	27.7778	16.6667	5.12821	14.5299	18.8034	15.812	21.3675	23.9316	5.98291	5.55556	6.83761	10.2564	14.5299	13.2479	5.55556	6.83761	18.8034	11.9658	14.1026	17.5214	7.69231	13.6752	9.82906	11.1111	12.3932	2.13675	7.69231
	0.1096	2.50627	2.50627	2.50627	7.5188	2.50627	2.50627	2.50627	2.50627	2.50627	7.5188	2.50627	2.50627	2.50627	2.50627	10.0251	2.50627	2.50627	2.50627	2.50627	2.50627	2.50627	2.50627	2.50627	2.50627	2.50627	2.50627	2.50627	10.0251
	0.1097	25.3521	29.108	25.3521	4.69484	20.6573	19.7183	20.6573	15.9624	25.3521	6.57277	0.938967	3.75587	30.9859	22.5352	24.4131	2.8169	5.6338	23.4742	20.6573	22.5352	25.3521	27.23	25.3521	30.0469	23.4742	27.23	0.938967	13.1455
	0.1098	1.24378	16.1692	8.70647	3.73134	1.24378	2.48756	1.24378	6.21891	28.607	3.73134	2.48756	3.73134	17.4129	1.24378	26.1194	4.97512	3.73134	1.24378	1.24378	1.24378	1.24378	8.70647	3.73134	26.1194	1.24378	1.24378	1.24378	22.3881
	0.1099	22.9508	13.1148	36.0656	2.18579	29.5082	39.3443	30.6011	29.5082	38.2514	4.37158	5.46448	1.0929	30.6011	37.1585	10.929	3.27869	2.18579	33.8798	26.2295	33.8798	39.3443	41.5301	37.1585	28.4153	43.7158	27.3224	1.0929	9.83607
	0.11	38.8278	28.5714	32.2344	2.1978	48.3516	31.5018	42.4908	48.3516	35.1648	5.12821	2.9304	2.9304	29.304	38.0952	8.05861	4.3956	1.4652	41.7582	33.6996	40.293	43.2234	35.1648	45.4212	28.5714	40.293	28.5714	0.732601	7.32601
	0.1101	8.16993	21.2418	13.0719	2.72331	34.3137	13.0719	14.1612	8.16993	14.7059	2.17865	2.17865	2.17865	8.16993	13.6166	8.7146	2.17865	4.3573	8.7146	8.16993	13.6166	10.8932	15.2505	11.4379	10.3486	11.4379	8.16993	1.08932	7.62527
	0.1102	2.38095	2.38095	2.38095	4.7619	2.38095	2.38095	2.38095	2.38095	2.38095	2.38095	2.38095	2.38095	2.38095	4.7619	4.7619	2.38095	2.38095	2.38095	2.38095	2.38095	2.38095	2.38095	2.38095	2.38095	2.38095	2.38095	2.38095	2.38095
	0.1103	19.6078	21.3129	25.5754	4.26257	29.838	30.6905	26.428	14.4928	22.1654	2.55754	4.26257	0.852515	19.6078	28.133	3.41006	6.82012	2.55754	15.3453	13.6402	28.133	21.3129	23.0179	21.3129	18.7553	21.3129	15.3453	0.852515	3.41006
	0.1104	15.3949	14.0562	20.0803	2.67738	12.7175	20.0803	16.7336	18.7416	16.7336	2.00803	3.34672	2.67738	22.0884	22.7577	14.7256	1.33869	3.34672	11.3788	21.419	22.0884	14.0562	16.0643	18.0723	24.0964	18.7416	17.4029	1.33869	8.70147
	0.1105	11.1111	11.9658	10.2564	5.12821	11.1111	12.8205	11.9658	14.5299	11.9658	1.7094	2.5641	1.7094	13.6752	14.5299	4.2735	3.4188	1.7094	13.6752	13.6752	11.9658	12.8205	10.2564	12.8205	13.6752	12.8205	13.6752	0.854701	3.4188
	0.1106	18.4332	26.1137	33.7942	4.60829	21.5054	36.8664	32.2581	24.5776	26.1137	3.0722	3.0722	4.60829	10.7527	24.5776	9.21659	3.0722	6.14439	23.0415	26.1137	30.722	33.7942	23.0415	33.7942	16.8971	33.7942	26.1137	3.0722	4.60829
	0.1107	22.18	21.5463	17.744	2.53485	17.744	13.308	5.06971	13.308	6.97085	2.53485	1.90114	3.16857	24.0811	21.5463	4.43599	3.16857	0.633714	13.308	7.60456	22.18	20.2788	26.616	20.9125	23.4474	20.2788	17.744	0.633714	1.90114
	0.1108	18.9784	17.1613	18.1708	4.44175	18.9784	20.9974	18.7765	18.5746	18.3727	0.201898	0.605694	1.00949	13.1234	18.9784	2.01898	4.03796	1.00949	18.5746	13.5272	18.7765	18.7765	19.9879	18.7765	12.9215	18.9784	21.6031	0.403796	2.42277
	0.1109	0.651042	26.6927	16.9271	4.55729	14.3229	18.2292	22.7865	0.651042	20.8333	4.55729	2.60417	4.55729	13.0208	27.3438	0.651042	4.55729	1.30208	0.651042	0.651042	27.3438	20.1823	15.625	16.276	13.6719	17.5781	0.651042	1.95312	3.90625
	0.111	6.39085	7.73629	8.40901	1.00908	7.73629	6.05449	7.39993	9.75446	9.08174	1.00908	1.00908	1.34544	7.06357	17.8271	1.34544	0.672721	1.6818	9.75446	10.0908	18.1635	11.4363	13.1181	11.0999	7.06357	11.4363	9.4181	0.336361	3.36361
	0.1111	2.1097	23.2068	2.1097	6.32911	10.5485	2.1097	12.6582	2.1097	2.1097	2.1097	4.21941	2.1097	25.3165	18.9873	8.43882	6.32911	2.1097	6.32911	8.43882	2.1097	2.1097	14.7679	2.1097	2.1097	21.097	18.9873	2.1097	4.21941
	0.1112	2.48756	2.48756	2.48756	2.48756	2.48756	2.48756	2.48756	39.801	24.8756	7.46269	7.46269	9.95025	2.48756	12.4378	14.9254	7.46269	9.95025	14.9254	4.97512	2.48756	17.4129	4.97512	9.95025	7.46269	14.9254	2.48756	12.4378	9.95025
	0.1113	11.9522	13.9442	9.29615	1.99203	21.2483	15.2722	11.9522	14.6082	13.9442	3.32005	1.99203	3.98406	11.2882	12.6162	5.31208	2.65604	2.65604	15.2722	12.6162	13.2802	11.9522	23.9044	11.9522	11.9522	12.6162	13.2802	0.664011	4.64807
	0.1114	5.82242	13.1004	8.73362	2.91121	8.73362	21.8341	20.3785	17.4672	8.73362	4.36681	2.91121	5.82242	20.3785	23.2897	5.82242	2.91121	2.91121	20.3785	17.4672	23.2897	14.556	11.6448	14.556	20.3785	14.556	18.9229	1.4556	1.4556
	0.1115	21.9846	18.4195	24.3613	3.56506	19.6078	24.3613	22.5787	44.5633	22.5787	3.56506	2.37671	2.37671	21.9846	20.202	3.56506	0.594177	1.78253	44.5633	38.0273	21.9846	39.2157	23.1729	32.6797	22.5787	42.7807	33.2739	1.78253	4.15924
	0.1116	7.96813	22.5764	19.9203	5.31208	23.9044	27.8884	14.6082	6.64011	23.9044	1.32802	2.65604	1.32802	31.8725	10.6242	5.31208	2.65604	1.32802	7.96813	6.64011	10.6242	31.8725	13.2802	31.8725	30.5445	31.8725	7.96813	2.65604	5.31208
	0.1117	4.69484	5.6338	10.3286	0.938967	6.57277	9.38967	2.8169	6.57277	7.51174	0.938967	2.8169	2.8169	4.69484	6.57277	1.87793	4.69484	1.87793	5.6338	4.69484	5.6338	4.69484	4.69484	5.6338	4.69484	5.6338	4.69484	3.75587	0.938967
	0.1118	11.7548	14.2737	14.2737	2.51889	10.9152	11.7548	7.55668	12.5945	15.1134	4.19815	2.51889	5.03778	10.9152	14.2737	5.87741	2.51889	2.51889	11.7548	12.5945	14.2737	20.9908	12.5945	21.8304	10.9152	21.8304	13.4341	0.839631	5.03778
	0.1119	19.3477	25.4284	22.6645	1.65837	22.1117	3.86954	23.77	27.0868	15.4782	2.76396	0.552792	1.65837	26.534	17.6893	5.52792	0.552792	1.65837	26.534	25.4284	16.5837	23.2172	28.7452	23.2172	24.8756	23.77	23.77	0.552792	3.86954
	0.112	6.03318	4.52489	9.04977	3.01659	19.6078	6.03318	4.52489	22.6244	19.6078	4.52489	1.5083	1.5083	16.5913	6.03318	4.52489	3.01659	1.5083	21.1161	13.5747	7.54148	15.083	13.5747	13.5747	18.0995	16.5913	10.5581	1.5083	3.01659
	0.1121	23.6486	25.9009	27.027	5.63063	16.8919	19.1441	18.018	20.2703	11.2613	3.37838	3.37838	3.37838	12.3874	22.5225	10.1351	3.37838	3.37838	19.1441	19.1441	28.1532	10.1351	16.8919	10.1351	15.7658	10.1351	18.018	1.12613	6.75676
	0.1122	14.6199	21.9298	13.1579	4.38596	8.77193	17.5439	14.6199	16.0819	19.0058	11.6959	2.92398	4.38596	17.5439	11.6959	10.2339	2.92398	5.84795	17.5439	14.6199	11.6959	20.4678	13.1579	19.0058	17.5439	19.0058	23.3918	8.77193	8.77193
	0.1123	11.976	13.9721	17.9641	5.98802	7.98403	9.98004	7.98403	15.9681	13.9721	7.98403	7.98403	7.98403	9.98004	19.9601	5.98802	9.98004	7.98403	13.9721	13.9721	15.9681	11.976	19.9601	9.98004	21.9561	9.98004	9.98004	11.976	9.98004
	0.1124	8.91632	13.7174	13.0316	0.685871	14.4033	17.8326	8.23045	31.5501	8.91632	5.48697	2.74348	1.37174	8.91632	18.5185	2.74348	1.37174	2.05761	31.5501	32.2359	19.2044	13.0316	10.9739	13.0316	9.60219	13.0316	31.5501	2.05761	3.42936
	0.1125	14.8478	18.5598	20.7869	2.22717	13.363	20.7869	21.5293	29.6956	31.1804	2.22717	2.22717	0.74239	18.5598	20.7869	11.8782	3.71195	2.96956	28.2108	23.7565	15.5902	22.2717	17.8174	23.0141	16.3326	22.2717	30.438	2.22717	10.3935
	0.1126	14.2103	11.3683	16.2404	1.62404	13.3983	14.6163	13.3983	28.0146	12.9923	4.06009	4.4661	6.09013	11.3683	9.74421	7.30816	4.06009	5.27812	28.8266	28.4206	9.33821	16.2404	11.3683	17.0524	11.3683	16.6464	27.6086	2.03004	7.30816
	0.1127	12.3457	11.3169	10.2881	1.02881	13.3745	14.4033	8.23045	16.4609	13.3745	1.02881	1.02881	1.02881	12.3457	12.3457	6.17284	2.05761	2.05761	17.4897	17.4897	12.3457	11.3169	10.2881	11.3169	12.3457	11.3169	16.4609	1.02881	6.17284
	0.1128	0.406504	0.406504	0.406504	1.62602	0.406504	4.06504	6.91057	0.406504	0.406504	2.84553	2.84553	2.84553	0.406504	0.406504	10.5691	1.62602	3.25203	0.406504	0.406504	0.406504	0.406504	0.406504	0.406504	0.406504	0.406504	0.406504	1.62602	8.53659
	0.1129	16.4179	13.9303	10.9453	2.48756	17.9104	9.95025	12.4378	17.4129	11.9403	1.99005	2.48756	0.995025	16.9154	21.8905	6.96517	1.99005	0.497512	13.9303	15.4229	11.9403	17.9104	12.9353	21.8905	13.4328	22.8856	13.4328	1.49254	9.95025
	0.113	45.6853	42.3012	11.8443	5.07614	1.69205	42.3012	47.3773	13.5364	33.8409	5.07614	3.38409	6.76819	25.3807	23.6887	8.46024	8.46024	5.07614	5.07614	1.69205	1.69205	1.69205	1.69205	1.69205	18.6125	1.69205	1.69205	6.76819	5.07614
	0.1131	3.11526	9.34579	1.03842	5.19211	4.15369	1.03842	1.03842	10.3842	9.34579	3.11526	3.11526	1.03842	15.5763	14.5379	11.4226	3.11526	4.15369	3.11526	19.73	15.5763	1.03842	9.34579	1.03842	10.3842	1.03842	6.23053	2.07684	9.34579
	0.1132	0.620732	0.620732	0.620732	4.96586	0.620732	4.96586	0.620732	0.620732	0.620732	1.24146	0.620732	1.8622	0.620732	6.82806	4.96586	1.24146	2.48293	0.620732	0.620732	7.44879	11.1732	0.620732	8.69025	0.620732	4.34513	0.620732	0.620732	6.20732
	0.1133	0.411015	0.411015	23.0169	0.411015	25.4829	0.411015	0.411015	27.127	36.1693	1.23305	0.82203	2.05508	0.411015	20.5508	8.2203	1.64406	2.05508	23.4279	0.411015	22.1948	0.411015	0.411015	0.411015	0.411015	0.411015	25.0719	0.411015	7.39827
	0.1134	31.25	3.47222	22.5694	3.47222	26.0417	26.0417	36.4583	29.5139	1.73611	8.68056	1.73611	5.20833	27.7778	26.0417	13.8889	1.73611	1.73611	27.7778	32.9861	24.3056	27.7778	24.3056	27.7778	26.0417	27.7778	29.5139	1.73611	13.8889
	0.1135	1.10742	6.64452	1.10742	8.85936	1.10742	9.96678	1.10742	1.10742	1.10742	8.85936	7.75194	8.85936	1.10742	1.10742	19.9336	7.75194	9.96678	1.10742	1.10742	1.10742	1.10742	1.10742	1.10742	1.10742	1.10742	1.10742	4.42968	11.0742
	0.1136	6.21891	1.24378	14.9254	6.21891	22.3881	1.24378	6.21891	8.70647	1.24378	3.73134	4.97512	2.48756	4.97512	2.48756	12.4378	4.97512	2.48756	16.1692	26.1194	1.24378	2.48756	1.24378	1.24378	4.97512	1.24378	16.1692	1.24378	3.73134
	0.1137	29.7398	30.9789	13.6307	3.71747	32.2181	17.3482	26.0223	1.23916	22.3048	6.19579	1.23916	2.47831	11.1524	32.2181	6.19579	6.19579	8.6741	1.23916	1.23916	21.0657	32.2181	32.2181	27.2615	19.8265	28.5006	1.23916	1.23916	8.6741
	0.1138	5.46448	1.36612	1.36612	2.73224	6.8306	1.36612	35.5191	5.46448	1.36612	2.73224	2.73224	1.36612	1.36612	13.6612	8.19672	2.73224	4.09836	1.36612	1.36612	1.36612	8.19672	23.224	1.36612	1.36612	2.73224	1.36612	1.36612	9.56284
	0.1139	9.13242	5.70776	1.14155	3.42466	1.14155	1.14155	1.14155	15.9817	6.84932	5.70776	2.28311	6.84932	1.14155	1.14155	6.84932	6.84932	9.13242	1.14155	1.14155	10.274	1.14155	1.14155	1.14155	1.14155	1.14155	10.274	1.14155	5.70776
	0.114	1.23001	1.23001	1.23001	1.23001	1.23001	9.8401	1.23001	1.23001	1.23001	4.92005	1.23001	1.23001	25.8303	1.23001	11.0701	4.92005	2.46002	1.23001	1.23001	1.23001	1.23001	1.23001	1.23001	17.2202	1.23001	1.23001	1.23001	11.0701
	0.1141	1.21655	14.5985	1.21655	6.08273	1.21655	1.21655	1.21655	1.21655	1.21655	4.86618	15.8151	9.73236	1.21655	27.9805	14.5985	10.9489	10.9489	1.21655	1.21655	1.21655	30.4136	1.21655	32.8467	1.21655	21.8978	1.21655	2.43309	12.1655
	0.1142	33.8681	30.303	33.8681	10.6952	37.4332	28.5205	40.9982	39.2157	14.2602	7.13012	7.13012	5.34759	28.5205	35.6506	10.6952	8.91266	8.91266	46.3458	26.738	28.5205	17.8253	32.0856	1.78253	35.6506	26.738	17.8253	3.56506	8.91266
	0.1143	17.3885	18.8648	16.8963	1.31234	20.9974	16.2402	16.0761	23.622	20.5052	0.984252	1.47638	1.47638	16.5682	16.2402	10.4987	1.14829	0.984252	21.4895	20.1772	17.2244	18.0446	18.8648	18.3727	18.0446	18.2087	20.3412	0.492126	9.67848
	0.1144	33.4362	31.893	32.9218	0.514403	29.8354	28.2922	27.2634	32.4074	34.465	1.54321	2.57202	1.02881	20.0617	34.9794	6.17284	2.57202	1.02881	38.5802	27.7778	26.2346	20.5761	31.3786	20.0617	23.1481	22.1193	30.8642	0.514403	5.65844
	0.1145	6.03318	6.03318	6.03318	3.01659	21.1161	13.5747	4.52489	3.01659	18.0995	4.52489	1.5083	3.01659	18.0995	9.04977	3.01659	1.5083	3.01659	1.5083	4.52489	7.54148	18.0995	19.6078	21.1161	18.0995	21.1161	4.52489	1.5083	4.52489
	0.1146	11.9048	10.6732	13.1363	3.28407	12.3153	12.7258	11.4943	14.7783	13.1363	3.28407	3.28407	2.87356	11.0837	13.5468	11.9048	3.69458	2.87356	12.3153	14.3678	13.5468	10.2627	13.9573	11.4943	11.4943	11.0837	12.3153	0.821018	6.15764
	0.1147	13.5052	17.8023	20.2578	3.06937	18.4162	11.6636	22.7133	22.7133	17.8023	0.613874	2.45549	0.613874	20.8717	20.8717	4.29711	0.613874	0.613874	23.3272	22.0994	21.4856	22.7133	20.8717	21.4856	20.2578	19.644	25.1688	0.613874	4.29711
	0.1148	17.5	24.1667	15.8333	0.833333	21.6667	27.5	27.5	19.1667	20.8333	0.833333	0.833333	0.833333	22.5	18.3333	7.5	1.66667	0.833333	20	27.5	22.5	35	25	33.3333	24.1667	33.3333	20	0.833333	7.5
	0.1149	21.0603	27.5962	19.6078	0.726216	24.6914	23.2389	23.9651	26.87	25.4176	5.08351	1.45243	1.45243	31.2273	24.6914	8.7146	2.90487	3.63108	25.4176	24.6914	26.87	29.7749	23.9651	24.6914	31.9535	21.7865	24.6914	1.45243	5.80973
	0.115	13.1827	14.1243	9.4162	5.64972	12.2411	14.1243	11.2994	13.1827	15.0659	2.82486	0.94162	0.94162	12.2411	13.1827	1.88324	2.82486	3.76648	14.1243	13.1827	13.1827	10.3578	14.1243	10.3578	12.2411	10.3578	13.1827	2.82486	2.82486
	0.1151	32.4401	30.0893	36.2012	1.88058	31.4998	35.2609	31.0296	31.4998	31.9699	0.940291	0.470146	2.35073	27.2685	37.1415	5.1716	0.940291	2.35073	32.4401	32.9102	36.6714	28.6789	29.149	28.6789	28.2087	29.149	31.0296	1.41044	6.11189
	0.1152	5.86198	6.92779	6.39488	0.799361	17.5859	10.9246	7.99361	6.66134	21.0498	0.266454	0.266454	1.06581	16.2537	6.12843	3.9968	1.06581	1.86517	7.19424	7.72715	5.86198	22.6485	7.72715	23.1815	15.7208	23.4479	6.12843	0.266454	3.19744
	0.1153	25.0136	26.1011	27.7325	1.08755	29.9076	21.751	27.7325	25.0136	33.714	1.63132	1.63132	2.1751	29.3638	21.751	7.06906	1.63132	2.71887	40.2393	24.4698	23.926	29.9076	30.4513	31.5389	28.2762	33.1702	25.5574	0.543774	5.98151
	0.1154	13.6364	13.6364	13.6364	3.78788	15.9091	14.3939	17.4242	13.6364	11.3636	1.51515	1.51515	0.757576	14.3939	14.3939	0.757576	3.78788	0.757576	13.6364	14.3939	14.3939	7.57576	12.8788	6.81818	14.3939	6.81818	13.6364	0.757576	1.51515
	0.1155	11.8602	13.1086	14.3571	3.1211	9.98752	12.4844	12.4844	13.7328	8.73908	3.1211	3.1211	1.87266	9.98752	12.4844	4.36954	3.1211	2.49688	11.8602	13.7328	13.1086	13.1086	11.8602	13.1086	9.3633	13.1086	12.4844	1.24844	3.1211
	0.1156	11.2045	19.6078	7.0028	5.60224	4.20168	22.409	19.6078	26.6106	19.6078	4.20168	5.60224	1.40056	12.605	19.6078	9.80392	4.20168	5.60224	22.409	19.6078	18.2073	5.60224	15.4062	5.60224	16.8067	5.60224	15.4062	1.40056	4.20168
	0.1157	2.6455	2.6455	2.6455	2.6455	2.6455	2.6455	2.6455	2.6455	2.6455	2.6455	2.6455	2.6455	2.6455	2.6455	2.6455	2.6455	2.6455	2.6455	2.6455	2.6455	2.6455	2.6455	2.6455	2.6455	2.6455	2.6455	2.6455	2.6455
	0.1158	21.3592	22.0065	26.5372	2.589	27.1845	23.9482	23.9482	27.1845	20.712	4.53074	3.8835	2.589	20.712	25.2427	5.17799	3.8835	2.589	26.5372	24.5955	24.5955	22.0065	29.1262	22.6537	20.712	22.0065	25.2427	0.647249	5.82524
	0.1159	5.6101	12.8565	4.67508	1.87003	7.24638	12.6227	3.97382	5.14259	4.90884	1.63628	1.63628	1.87003	8.41515	4.67508	2.10379	2.10379	0.935016	5.37634	5.37634	4.90884	6.77887	12.1552	7.01262	8.18139	7.01262	7.48013	0.467508	2.5713
	0.116	4.91898	4.62963	4.62963	1.15741	10.1273	16.4931	4.34028	4.34028	4.05093	1.44676	1.73611	2.02546	6.36574	3.76157	3.76157	1.15741	1.73611	3.76157	3.76157	3.76157	4.34028	9.54861	4.34028	5.78704	4.05093	4.34028	1.15741	2.89352
	0.1161	13.431	13.431	15.873	4.884	18.315	12.21	12.21	10.989	13.431	6.10501	8.54701	7.32601	10.989	13.431	9.76801	3.663	4.884	10.989	14.652	15.873	9.76801	10.989	14.652	13.431	10.989	14.652	1.221	6.10501
	0.1162	2.90487	3.63108	11.9826	0.726216	7.26216	9.80392	4.72041	7.26216	15.6137	1.08932	1.08932	1.81554	8.7146	6.53595	1.45243	1.45243	1.45243	2.90487	2.90487	6.53595	13.7981	7.26216	13.435	8.7146	13.435	4.72041	1.81554	1.81554
	0.1163	3.01114	15.959	14.7546	1.20446	10.2379	17.7657	10.8401	3.31226	18.0668	0.602228	0.903342	0.903342	12.0446	4.81783	2.1078	0.602228	1.20446	3.31226	3.31226	9.63565	12.9479	17.7657	13.5501	12.6468	12.9479	4.51671	0.301114	2.1078
	0.1164	4.44444	4.44444	4.44444	4.44444	4.44444	4.44444	4.44444	4.44444	4.44444	4.44444	13.3333	4.44444	4.44444	4.44444	8.88889	4.44444	4.44444	4.44444	4.44444	4.44444	4.44444	4.44444	4.44444	4.44444	4.44444	4.44444	4.44444	4.44444
	0.1165	3.5461	3.5461	3.5461	3.5461	3.5461	3.5461	3.5461	3.5461	3.5461	3.5461	3.5461	3.5461	3.5461	3.5461	3.5461	3.5461	3.5461	3.5461	3.5461	3.5461	3.5461	3.5461	3.5461	3.5461	3.5461	3.5461	3.5461	3.5461
	0.1166	6.17284	3.367	6.17284	3.92817	4.48934	11.2233	7.85634	8.97868	33.67	2.80584	3.92817	2.24467	32.5477	5.61167	5.05051	3.92817	2.80584	10.101	12.3457	9.53984	29.1807	4.48934	31.9865	32.5477	33.1089	11.7845	1.6835	5.05051
	0.1167	7.05467	1.76367	8.81834	5.29101	1.76367	3.52734	1.76367	1.76367	14.1093	3.52734	7.05467	1.76367	33.5097	14.1093	17.6367	8.81834	5.29101	8.81834	3.52734	1.76367	1.76367	31.746	1.76367	31.746	1.76367	15.873	3.52734	3.52734
	0.1168	15.2905	30.581	30.581	6.11621	15.2905	15.2905	30.581	33.6391	10.7034	4.58716	6.11621	4.58716	25.9939	35.1682	10.7034	6.11621	4.58716	33.6391	24.4648	33.6391	22.9358	22.9358	22.9358	27.5229	21.4067	22.9358	4.58716	9.17431
	0.1169	2.56608	4.87555	3.3359	1.02643	3.07929	7.95484	3.07929	4.10572	3.59251	1.02643	0.513215	0.256608	4.87555	4.87555	2.05286	0.256608	1.28304	4.10572	4.61894	4.61894	6.92841	3.3359	6.15858	4.87555	5.64537	3.84911	1.02643	1.53965
	0.117	23.7079	24.1821	18.9663	1.42248	25.1304	32.2428	24.1821	25.6046	30.3461	1.89663	2.37079	3.31911	31.7686	24.6562	5.21574	1.89663	1.89663	25.1304	24.6562	24.6562	26.5529	23.7079	26.5529	31.7686	24.1821	25.1304	0.948317	5.6899
	0.1171	4.5977	7.66284	3.83142	3.83142	4.5977	3.06513	6.89655	4.5977	9.96169	3.06513	3.06513	0.766284	6.89655	3.83142	3.83142	2.29885	1.53257	4.5977	4.5977	4.5977	7.66284	3.83142	8.42912	6.89655	6.89655	4.5977	1.53257	3.83142
	0.1172	18.4645	22.3518	19.4363	1.94363	21.38	19.4363	20.4082	15.5491	18.4645	3.88727	3.88727	2.91545	12.6336	19.4363	6.80272	1.94363	0.971817	16.5209	16.5209	19.4363	25.2672	21.38	14.5773	13.6054	14.5773	16.5209	0.971817	4.85909
	0.1173	20.8333	18.3081	16.4141	1.89394	21.4646	17.0455	18.9394	18.9394	26.5152	5.05051	1.89394	2.52525	19.5707	19.5707	5.05051	1.89394	4.41919	21.4646	19.5707	18.3081	20.202	19.5707	20.8333	19.5707	19.5707	20.8333	1.89394	5.05051
	0.1174	10.4167	7.8125	8.46354	0.651042	8.46354	9.11458	10.4167	7.8125	9.76562	6.51042	5.20833	0.651042	9.11458	7.8125	3.25521	5.20833	1.30208	7.8125	8.46354	7.8125	7.16146	7.16146	7.8125	7.8125	7.8125	8.46354	1.30208	3.90625
	0.1175	30.6074	21.5208	14.8254	2.3912	28.2162	16.7384	18.6514	33.4768	19.6078	2.86944	1.91296	4.30416	29.6509	27.2597	4.7824	1.43472	1.43472	29.1726	33.955	27.7379	26.7814	22.9555	29.6509	26.3032	26.3032	25.3467	0.47824	3.34768
	0.1176	24.8538	20.9552	18.0312	0.974659	19.9805	19.9805	26.8031	23.8791	25.3411	1.46199	0.487329	1.94932	18.5185	15.5945	2.92398	0.974659	1.94932	24.8538	23.3918	16.5692	19.4932	18.0312	19.4932	18.5185	19.9805	22.4172	0.487329	3.41131
	0.1177	3.47222	3.47222	3.47222	3.47222	3.47222	3.47222	3.47222	3.47222	3.47222	3.47222	3.47222	3.47222	3.47222	3.47222	3.47222	3.47222	3.47222	3.47222	3.47222	6.94444	3.47222	3.47222	3.47222	3.47222	3.47222	3.47222	3.47222	3.47222
	0.1178	7.60456	6.33714	6.33714	6.33714	7.60456	10.1394	7.60456	11.4068	6.33714	8.87199	8.87199	1.26743	6.33714	11.4068	7.60456	1.26743	3.80228	11.4068	7.60456	7.60456	6.33714	10.1394	6.33714	7.60456	7.60456	6.33714	1.26743	2.53485
	0.1179	12.8755	15.7368	8.58369	7.15308	7.15308	11.4449	17.1674	14.3062	12.8755	2.86123	1.43062	1.43062	1.43062	14.3062	2.86123	1.43062	1.43062	14.3062	14.3062	15.7368	1.43062	10.0143	1.43062	1.43062	1.43062	11.4449	2.86123	2.86123
	0.118	8.13008	6.09756	6.09756	6.09756	2.03252	10.1626	2.03252	6.09756	6.09756	8.13008	8.13008	6.09756	8.13008	2.03252	12.1951	12.1951	10.1626	6.09756	6.09756	2.03252	2.03252	4.06504	2.03252	8.13008	2.03252	6.09756	2.03252	2.03252
	0.1181	20.5761	20.1189	20.5761	2.28624	17.3754	19.2044	20.1189	23.3196	18.2899	1.82899	0.457247	1.37174	23.3196	21.0334	2.28624	2.28624	1.82899	20.5761	20.5761	20.1189	20.1189	21.9479	20.1189	22.8624	20.1189	19.6616	1.37174	2.28624
	0.1182	16.7993	19.4518	19.4518	1.76835	14.1468	22.1043	22.1043	18.5676	21.2202	2.65252	3.53669	2.65252	22.1043	19.4518	7.07339	3.53669	1.76835	18.5676	22.1043	21.2202	19.4518	20.336	18.5676	22.1043	18.5676	20.336	0.884173	5.30504
	0.1183	29.4118	27.7778	22.8758	4.90196	24.5098	17.9739	27.7778	29.4118	29.4118	1.63399	4.90196	1.63399	1.63399	29.4118	1.63399	3.26797	4.90196	27.7778	29.4118	29.4118	32.6797	27.7778	32.6797	13.0719	31.0458	29.4118	1.63399	1.63399
	0.1184	21.6741	21.6741	21.3004	0.373692	21.6741	22.4215	22.0478	21.3004	19.8057	1.12108	0.747384	1.12108	21.3004	20.9268	3.73692	0.747384	0.747384	20.5531	22.4215	21.3004	20.1794	22.4215	20.1794	21.3004	19.0583	20.5531	0.373692	2.98954
	0.1185	1.20773	25.3623	1.20773	9.66184	10.8696	30.1932	1.20773	1.20773	21.7391	2.41546	9.66184	4.83092	1.20773	16.9082	15.7005	3.62319	4.83092	14.4928	13.285	9.66184	1.20773	1.20773	1.20773	1.20773	1.20773	1.20773	2.41546	9.66184
	0.1186	26.5487	23.5988	22.6155	2.94985	29.4985	30.4818	24.5821	36.3815	31.4651	1.96657	2.94985	5.89971	27.532	27.532	5.89971	5.89971	1.96657	33.4317	33.4317	24.5821	26.5487	20.649	27.532	31.4651	23.5988	20.649	1.96657	4.91642
	0.1187	15.0054	20.3644	8.57449	2.14362	25.7235	17.149	19.2926	19.2926	17.149	2.14362	2.14362	2.14362	19.2926	16.0772	4.28725	2.14362	2.14362	20.3644	18.2208	11.7899	8.57449	19.2926	16.0772	23.5798	10.7181	16.0772	1.07181	3.21543
	0.1188	3.19285	3.83142	3.19285	3.83142	8.3014	2.55428	4.46999	3.19285	3.83142	3.83142	2.55428	2.55428	5.74713	3.19285	3.83142	2.55428	1.27714	3.19285	3.19285	3.19285	4.46999	3.83142	4.46999	6.3857	4.46999	2.55428	1.27714	2.55428
	0.1189	17.094	17.5968	15.083	1.00553	17.5968	15.083	16.5913	16.0885	17.5968	3.01659	0.502765	1.5083	13.5747	15.083	7.54148	2.51383	1.5083	17.5968	16.0885	14.5802	19.6078	21.6189	19.6078	13.5747	18.6023	16.5913	1.00553	4.02212
	0.119	15.1149	16.9287	14.5103	2.41838	18.7424	17.9363	15.3164	16.5256	17.9363	1.81378	1.00766	0.403063	18.7424	16.9287	13.5026	2.21685	1.00766	16.7271	15.7195	16.7271	16.5256	16.7271	15.7195	19.5486	17.5333	16.9287	0.403063	9.87505
	0.1191	19.6078	19.6078	17.301	2.30681	28.8351	23.6448	15.5709	25.9516	18.4544	2.88351	4.03691	5.19031	15.5709	17.8777	4.61361	2.30681	4.61361	32.872	25.3749	17.8777	31.1419	23.0681	28.8351	16.7243	29.4118	23.6448	2.30681	1.7301
	0.1192	37.2925	33.461	37.2925	1.02171	33.461	32.6948	40.613	40.3576	37.2925	0.255428	1.27714	0.510856	38.825	37.8033	3.57599	0.510856	0.766284	39.5913	41.3793	37.037	34.4828	33.461	33.7165	38.0587	33.2056	36.0153	0.255428	3.06513
	0.1193	21.168	21.2619	21.1993	0.219195	24.0175	22.9216	21.8256	22.8276	24.6438	0.313136	0.34445	0.34445	21.763	21.4811	5.85564	0.469704	0.43839	20.573	22.0135	21.3246	21.5124	24.0488	22.3579	21.7943	22.3579	20.7609	0.187882	4.91624
	0.1194	13.9128	20.5106	19.7935	0.286862	20.9409	15.7774	19.9369	21.3712	14.6299	0.717154	0.430293	0.717154	14.3431	20.5106	4.87665	0.860585	0.860585	20.7975	20.7975	20.3672	15.0602	15.634	15.3471	14.3431	14.9168	20.9409	0.430293	3.29891
	0.1195	29.1633	29.7084	29.1633	1.90788	27.8005	24.2573	27.2554	31.6162	26.1652	1.36277	2.18043	1.36277	27.5279	30.2535	4.36086	1.36277	1.09022	29.4358	31.6162	29.7084	22.622	29.1633	25.6201	28.073	24.5298	28.6182	0.545108	3.81575
	0.1196	16.9567	15.1718	17.8492	0.892459	18.2954	18.2954	20.9728	18.2954	16.0643	0.446229	0.446229	1.78492	17.8492	24.0964	15.618	0.446229	1.78492	16.0643	18.7416	22.7577	17.8492	20.9728	23.2039	19.6341	25.8813	12.9407	0.446229	7.5859
	0.1197	27.3116	26.9826	27.4761	1.15169	28.2988	32.0829	28.7924	24.0211	24.0211	0.987167	1.15169	1.15169	20.2369	29.4505	3.29056	0.493583	2.30339	23.5275	24.3501	26.1599	25.0082	26.818	24.3501	21.0596	24.3501	23.3629	1.31622	2.63244
	0.1198	18.0932	20.1809	18.7891	2.08768	20.1809	18.0932	18.7891	21.5727	22.9645	3.47947	3.47947	4.87126	17.3974	18.0932	7.65484	4.17537	3.47947	22.2686	21.5727	18.7891	17.3974	25.0522	17.3974	17.3974	17.3974	21.5727	0.695894	4.17537
	0.1199	25.9784	24.9663	28.6775	1.34953	35.4251	28.6775	29.0148	29.0148	31.3765	0.674764	0.674764	0.674764	34.0756	28.6775	11.471	0.337382	7.4224	26.9906	27.6653	32.0513	25.641	30.027	24.9663	34.413	25.3036	24.9663	5.73549	8.09717
	0.12	17.2414	21.0728	16.2835	1.91571	22.0307	18.1992	19.1571	23.9464	22.9885	2.87356	1.91571	2.87356	20.1149	21.0728	5.74713	1.91571	0.957854	22.0307	20.1149	20.1149	22.9885	22.9885	22.9885	22.0307	22.0307	20.1149	0.957854	7.66284
	0.1201	24.8963	21.4385	26.971	2.07469	26.971	23.5131	29.7372	26.2794	21.4385	0.691563	2.76625	2.76625	24.2047	25.5878	2.76625	2.07469	1.38313	28.3541	28.3541	25.5878	26.2794	19.3638	25.5878	27.6625	25.5878	27.6625	0.691563	3.45781
	0.1202	2.66667	2.66667	2.66667	2.66667	2.66667	5.33333	2.66667	8	2.66667	5.33333	8	5.33333	10.6667	2.66667	18.6667	5.33333	2.66667	13.3333	2.66667	2.66667	2.66667	8	2.66667	8	8	2.66667	2.66667	10.6667
	0.1203	9.67008	5.68828	11.9454	2.84414	8.53242	13.083	12.5142	13.6519	11.3766	2.27531	3.9818	1.13766	11.3766	19.3402	15.3584	2.27531	1.13766	11.9454	13.083	9.67008	12.5142	7.39477	7.39477	16.496	9.10125	11.9454	0.568828	5.68828
	0.1204	27.1257	25.5608	27.6474	1.56495	30.2556	29.2123	27.1257	27.6474	28.6907	2.60824	2.60824	2.60824	24.5175	24.5175	3.65154	1.0433	2.08659	26.6041	27.6474	23.9958	25.0391	23.9958	25.0391	25.5608	25.5608	26.0824	1.0433	2.08659
	0.1205	2.71003	2.71003	0.903342	2.71003	21.6802	3.61337	2.71003	2.71003	18.9702	0.903342	2.71003	0.903342	1.80668	1.80668	4.51671	3.61337	0.903342	2.71003	0.903342	1.80668	8.13008	2.71003	8.13008	18.9702	9.03342	2.71003	1.80668	2.71003
	0.1206	6.66667	6.66667	16.6667	6.66667	6.66667	3.33333	5	10	18.3333	13.3333	5	5	5	5	6.66667	6.66667	6.66667	5	8.33333	6.66667	10	23.3333	11.6667	21.6667	13.3333	5	1.66667	3.33333
	0.1207	6.51042	7.8125	5.20833	1.30208	3.90625	9.11458	7.8125	7.8125	10.4167	2.60417	3.90625	5.20833	14.3229	11.7188	7.8125	2.60417	3.90625	9.11458	7.8125	13.0208	13.0208	6.51042	9.11458	11.7188	10.4167	5.20833	1.30208	2.60417
	0.1208	26.7	29.6204	26.2829	1.66875	23.3625	22.5282	21.2766	22.111	26.2829	0.834376	0.834376	1.25156	22.111	24.1969	5.42345	0.417188	0.834376	22.5282	20.025	25.8657	22.5282	22.111	22.5282	25.4485	21.6938	21.6938	1.25156	2.50313
	0.1209	35.4374	34.6992	36.1757	1.10742	36.1757	35.8066	32.8535	33.9609	31.3769	0.73828	0.73828	1.10742	32.1152	32.1152	18.457	0.36914	1.47656	32.8535	35.0683	34.33	35.8066	29.5312	35.8066	35.4374	35.8066	34.33	0.36914	16.9804
	0.121	17.797	25.974	24.05	0.962001	29.341	29.822	23.569	23.088	24.05	0.962001	0.481	0.962001	19.721	24.05	3.848	0.481	1.443	23.569	23.088	23.569	25.012	24.531	25.012	26.455	25.012	23.088	0.481	3.367
	0.1211	14.1176	18.0392	25.098	3.13725	21.1765	23.5294	22.7451	29.0196	24.3137	2.35294	1.56863	3.13725	21.9608	20.3922	4.70588	2.35294	2.35294	25.8824	26.6667	22.7451	22.7451	21.1765	23.5294	15.6863	25.098	25.8824	2.35294	3.13725
	0.1212	25.641	16.0256	24.0385	6.41026	24.0385	28.8462	27.2436	38.4615	32.0513	6.41026	6.41026	6.41026	24.0385	25.641	6.41026	8.01282	8.01282	44.8718	40.0641	24.0385	36.859	30.4487	36.859	19.2308	38.4615	22.4359	1.60256	6.41026
	0.1213	5.31511	1.5186	0.759301	3.03721	6.07441	12.9081	8.35232	9.87092	25.0569	1.5186	0.759301	2.2779	9.87092	7.59301	5.31511	0.759301	3.03721	8.35232	7.59301	3.03721	12.1488	23.5383	15.186	5.31511	6.83371	8.35232	2.2779	3.03721
	0.1214	9.90991	14.4144	11.7117	6.30631	11.7117	13.5135	14.4144	16.2162	23.4234	5.40541	7.20721	6.30631	13.5135	12.6126	9.00901	6.30631	2.7027	11.7117	12.6126	11.7117	14.4144	15.3153	12.6126	14.4144	12.6126	13.5135	1.8018	1.8018
	0.1215	16.0067	18.5341	16.8492	1.12328	21.6231	17.6917	16.8492	17.4108	17.4108	1.68492	1.12328	0.84246	16.5684	16.5684	5.05476	1.12328	1.96574	16.5684	12.3561	16.5684	20.7807	17.6917	20.7807	19.3766	20.7807	12.0753	1.4041	4.77394
	0.1216	24.7562	19.0048	19.0048	1.00025	21.2553	18.5046	22.5056	22.7557	21.0053	2.75069	2.75069	2.50063	22.0055	19.2548	5.75144	3.00075	2.0005	21.0053	19.7549	24.5061	18.0045	19.7549	20.2551	17.7544	19.0048	20.005	0.500125	3.75094
	0.1217	3.44828	4.5977	1.14943	6.89655	2.29885	2.29885	14.9425	1.14943	17.2414	3.44828	4.5977	4.5977	10.3448	1.14943	8.04598	5.74713	2.29885	3.44828	11.4943	1.14943	1.14943	6.89655	1.14943	9.1954	1.14943	1.14943	3.44828	5.74713
	0.1218	2.29885	20.6897	11.4943	11.4943	6.89655	16.092	20.6897	11.4943	20.6897	9.1954	6.89655	9.1954	20.6897	2.29885	18.3908	11.4943	9.1954	27.5862	2.29885	18.3908	16.092	18.3908	13.7931	18.3908	13.7931	20.6897	2.29885	6.89655
	0.1219	2.87356	2.87356	8.62069	11.4943	2.87356	8.62069	11.4943	8.62069	8.62069	5.74713	14.3678	17.2414	14.3678	2.87356	8.62069	8.62069	8.62069	2.87356	5.74713	5.74713	8.62069	11.4943	2.87356	2.87356	2.87356	5.74713	2.87356	2.87356
	0.122	11.322	12.654	10.656	1.998	10.656	9.99001	13.986	12.987	12.987	1.665	2.331	2.331	11.322	11.655	5.66101	2.331	2.664	12.321	11.322	11.988	10.989	10.656	11.322	9.65701	10.989	12.321	0.333	2.331
	0.1221	12.3916	16.109	11.1524	7.43494	13.6307	9.91326	8.6741	14.8699	13.6307	6.19579	6.19579	3.71747	12.3916	16.109	7.43494	7.43494	6.19579	12.3916	12.3916	16.109	19.8265	11.1524	19.8265	11.1524	19.8265	11.1524	2.47831	4.95663
	0.1222	1.54321	1.54321	3.08642	4.62963	6.17284	1.54321	4.62963	4.62963	4.62963	1.54321	1.54321	1.54321	6.17284	4.62963	4.62963	1.54321	1.54321	3.08642	3.08642	6.17284	6.17284	1.54321	4.62963	3.08642	6.17284	3.08642	3.08642	4.62963
	0.1223	26.2843	25.9857	25.687	1.19474	25.9857	29.8686	26.8817	30.4659	29.2712	0.597372	0.597372	0.597372	26.2843	26.2843	5.37634	1.49343	0.896057	30.1673	29.8686	26.583	30.4659	25.3883	28.9725	32.2581	31.0633	29.8686	0.896057	4.77897
	0.1224	18.9125	21.8676	22.4586	1.77305	22.4586	4.13712	22.4586	3.5461	5.31915	1.77305	1.18203	1.77305	21.8676	18.9125	4.72813	2.36407	2.95508	4.13712	4.13712	18.9125	5.31915	23.0496	5.31915	21.2766	4.72813	4.13712	0.591017	4.72813
	0.1225	44.6429	45.3869	39.4345	2.23214	12.6488	7.44048	43.8988	9.67262	8.18452	2.97619	0.744048	2.97619	44.6429	40.1786	9.67262	0.744048	2.23214	8.92857	9.67262	45.3869	6.69643	38.6905	6.69643	44.6429	6.69643	8.92857	1.4881	5.95238
	0.1226	9.00901	1.5015	4.5045	3.003	1.5015	9.00901	19.5195	4.5045	4.5045	1.5015	1.5015	1.5015	22.5225	1.5015	7.50751	3.003	3.003	4.5045	6.00601	19.5195	1.5015	24.024	1.5015	25.5255	1.5015	3.003	4.5045	3.003
	0.1227	32.4675	34.632	34.632	2.1645	10.8225	23.8095	33.5498	11.9048	12.987	3.24675	1.08225	2.1645	36.7965	38.961	14.0693	1.08225	1.08225	9.74026	8.65801	33.5498	9.74026	35.7143	8.65801	33.5498	9.74026	8.65801	1.08225	15.1515
	0.1228	24.0385	22.4359	22.4359	1.60256	4.80769	16.0256	20.8333	8.01282	8.01282	3.20513	4.80769	4.80769	22.4359	28.8462	6.41026	3.20513	6.41026	8.01282	8.01282	25.641	8.01282	20.8333	8.01282	11.2179	8.01282	9.61538	1.60256	6.41026
	0.1229	16.8612	18.1582	18.1582	3.89105	25.9403	6.48508	16.8612	5.18807	9.07912	7.7821	6.48508	5.18807	16.8612	16.8612	9.07912	3.89105	3.89105	3.89105	5.18807	16.8612	2.59403	16.8612	2.59403	25.9403	2.59403	3.89105	2.59403	2.59403
	0.123	8.63558	6.90846	7.48417	3.45423	15.544	4.02994	8.63558	5.75705	3.45423	2.30282	1.15141	2.87853	14.9683	8.05987	2.30282	2.30282	1.72712	2.87853	4.02994	8.05987	3.45423	8.63558	3.45423	14.3926	3.45423	4.02994	1.15141	2.87853
	0.1231	29.1096	29.6804	26.2557	2.85388	29.1096	5.13699	29.1096	5.70776	5.13699	3.42466	0.570776	4.56621	30.2511	30.2511	3.99543	3.42466	2.85388	5.13699	5.13699	31.9635	9.7032	29.6804	9.7032	34.8174	9.7032	5.70776	3.42466	1.14155
	0.1232	12.394	9.78474	10.4371	4.24005	12.7202	15.9817	10.4371	10.7632	23.4834	4.24005	1.95695	5.21853	26.0926	16.3079	0.652316	1.63079	3.91389	9.78474	9.78474	15.6556	14.0248	13.3725	14.0248	25.7665	14.0248	11.4155	3.58774	1.63079
	0.1233	24.6914	23.3196	19.2044	5.48697	21.9479	24.6914	26.0631	6.85871	20.5761	5.48697	2.74348	6.85871	24.6914	19.2044	6.85871	4.11523	9.60219	8.23045	13.7174	26.0631	26.0631	26.0631	26.0631	24.6914	26.0631	6.85871	4.11523	5.48697
	0.1234	2.849	2.849	14.245	11.396	2.849	2.849	2.849	11.396	31.339	11.396	5.69801	17.094	11.396	17.094	8.54701	17.094	11.396	14.245	19.943	2.849	2.849	2.849	2.849	8.54701	14.245	14.245	11.396	11.396
	0.1235	2.26757	2.26757	2.26757	4.53515	2.26757	2.26757	2.26757	2.26757	2.26757	4.53515	4.53515	4.53515	2.26757	2.26757	11.3379	2.26757	4.53515	2.26757	2.26757	2.26757	2.26757	2.26757	2.26757	2.26757	2.26757	2.26757	2.26757	2.26757
	0.1236	32.8973	29.7265	34.8791	2.37812	33.2937	30.9156	30.9156	36.0682	27.7447	5.9453	1.58541	7.13436	26.952	34.4828	5.54895	6.73801	5.1526	32.1046	35.6718	35.2755	36.8609	38.0499	37.2572	26.5557	35.6718	35.2755	2.77447	2.77447
	0.1237	0.257003	0.257003	0.257003	0.257003	0.257003	6.16808	0.257003	6.42508	0.257003	3.08404	0.514007	2.82704	0.257003	0.257003	0.257003	3.34104	0.257003	5.91108	0.257003	5.91108	0.257003	0.257003	0.257003	0.257003	0.257003	0.257003	0.257003	1.54202
	0.1238	19.7869	22.8311	15.2207	9.13242	24.3531	1.52207	18.2648	1.52207	3.04414	1.52207	4.56621	1.52207	1.52207	22.8311	19.7869	1.52207	1.52207	1.52207	18.2648	1.52207	13.6986	22.8311	15.2207	1.52207	19.7869	13.6986	1.52207	6.08828
	0.1239	9.7493	16.7131	19.0344	5.10678	19.4986	13.9276	15.7846	9.28505	19.0344	5.10678	1.39276	4.17827	13.9276	19.4986	6.49954	6.03528	5.10678	6.96379	12.0706	6.49954	12.5348	18.1058	12.9991	13.4633	12.5348	11.1421	5.10678	3.24977
	0.124	1.64204	11.4943	1.64204	1.64204	1.64204	1.64204	1.64204	1.64204	8.21018	4.92611	1.64204	3.28407	1.64204	13.1363	4.92611	3.28407	1.64204	3.28407	1.64204	1.64204	1.64204	1.64204	1.64204	1.64204	1.64204	1.64204	1.64204	1.64204
	0.1241	2.82486	2.82486	2.82486	2.82486	2.82486	2.82486	2.82486	2.82486	2.82486	2.82486	2.82486	2.82486	2.82486	2.82486	8.47458	2.82486	5.64972	2.82486	2.82486	2.82486	2.82486	2.82486	2.82486	2.82486	2.82486	2.82486	2.82486	2.82486
	0.1242	4.11523	4.11523	4.11523	12.3457	4.11523	4.11523	4.11523	4.11523	4.11523	4.11523	4.11523	4.11523	4.11523	4.11523	16.4609	4.11523	4.11523	4.11523	4.11523	4.11523	4.11523	4.11523	4.11523	4.11523	4.11523	4.11523	4.11523	4.11523
	0.1243	3.1746	3.1746	3.1746	3.1746	3.1746	3.1746	3.1746	3.1746	3.1746	3.1746	3.1746	3.1746	3.1746	3.1746	3.1746	3.1746	3.1746	3.1746	3.1746	3.1746	3.1746	3.1746	3.1746	3.1746	3.1746	3.1746	9.52381	3.1746
	0.1244	16.4575	17.0153	25.3835	7.25244	30.9623	31.5202	15.6206	12.8312	18.1311	7.53138	0.83682	7.53138	17.8522	27.0572	2.51046	8.3682	7.53138	14.7838	34.8675	13.947	18.1311	15.3417	18.689	17.8522	18.41	29.8466	7.25244	2.23152
	0.1245	25.198	23.3981	24.1181	12.239	26.9978	20.5184	25.558	23.0382	23.0382	12.239	1.79986	11.5191	25.558	26.6379	10.0792	10.4392	10.0792	23.3981	28.0778	23.3981	18.7185	23.3981	20.5184	23.7581	17.9986	28.0778	10.4392	1.43988
	0.1246	3.40136	2.72109	3.40136	2.04082	6.12245	7.48299	8.16327	6.12245	6.80272	2.72109	0.680272	2.04082	4.08163	4.7619	2.72109	2.04082	0.680272	7.48299	2.04082	6.80272	5.44218	9.52381	5.44218	4.7619	5.44218	4.08163	0.680272	4.7619
	0.1247	18.622	22.3464	21.4153	13.9665	22.3464	22.3464	17.6909	24.2086	13.9665	16.7598	3.72439	15.8287	19.5531	22.3464	3.72439	17.6909	14.8976	25.1397	24.2086	24.2086	25.1397	31.6574	26.0708	19.5531	26.0708	40.0372	14.8976	3.72439
	0.1248	3.26797	1.63399	1.63399	4.90196	1.63399	1.63399	8.16993	17.9739	14.7059	4.90196	4.90196	3.26797	14.7059	24.5098	4.90196	4.90196	8.16993	4.90196	1.63399	1.63399	1.63399	1.63399	9.80392	8.16993	16.3399	1.63399	3.26797	1.63399
	0.1249	35.1617	30.2391	23.91	37.2714	30.2391	28.8326	26.0197	39.3812	30.2391	9.14205	0.703235	9.84529	33.7553	33.052	17.5809	9.84529	33.7553	29.5359	26.0197	30.2391	33.7553	28.1294	24.6132	33.052	30.2391	25.3165	33.7553	7.73558
	0.125	29.4985	24.3363	23.2301	26.9174	23.2301	10.6932	29.4985	19.174	28.0236	6.63717	2.94985	7.74336	25.8112	18.8053	15.118	8.11209	28.0236	16.5929	29.8673	16.9617	30.9735	25.4425	30.236	26.1799	30.6047	26.5487	26.1799	3.68732
	0.1251	10.0251	25.0627	15.0376	7.5188	17.5439	2.50627	12.5313	2.50627	15.0376	12.5313	5.01253	10.0251	5.01253	2.50627	7.5188	10.0251	15.0376	20.0501	2.50627	32.5815	20.0501	2.50627	20.0501	20.0501	22.5564	22.5564	5.01253	5.01253
	0.1252	26.2411	39.0071	24.4681	20.5674	42.9078	39.3617	27.305	39.0071	28.3688	10.2837	1.41844	9.92908	20.922	30.1418	20.5674	9.92908	24.1135	41.844	41.844	45.0355	23.0496	38.2979	23.7589	26.2411	23.4043	38.6525	21.2766	10.2837
	0.1253	5.60224	12.605	4.20168	19.6078	14.0056	9.80392	26.6106	23.8095	15.4062	22.409	1.40056	29.4118	19.6078	25.2101	25.2101	25.2101	1.40056	14.0056	26.6106	1.40056	22.409	19.6078	15.4062	18.2073	21.0084	14.0056	1.40056	2.80112
	0.1254	0.816993	10.6209	0.816993	17.9739	0.816993	6.53595	0.816993	18.7908	0.816993	22.0588	4.08497	8.16993	0.816993	0.816993	18.7908	6.53595	18.7908	16.3399	11.4379	10.6209	0.816993	0.816993	0.816993	0.816993	0.816993	15.5229	4.08497	4.08497
	0.1255	0.27894	0.27894	0.27894	0.55788	0.27894	8.64714	0.27894	0.27894	0.27894	0.27894	0.27894	2.7894	0.27894	0.27894	0.27894	2.7894	0.27894	0.27894	0.27894	15.8996	0.27894	0.27894	0.27894	0.27894	0.27894	0.27894	0.27894	3.06834
	0.1256	6.30915	16.8244	24.1851	21.0305	11.5668	19.979	9.46372	30.4942	23.1335	6.30915	4.2061	5.25762	15.7729	23.1335	26.2881	5.25762	16.8244	25.2366	29.4427	27.3396	6.30915	30.4942	10.5152	7.36067	6.30915	30.4942	2.10305	3.15457
	0.1257	12.963	14.8148	7.40741	9.25926	12.963	11.1111	22.2222	12.963	18.5185	11.1111	5.55556	9.25926	18.5185	14.8148	3.7037	11.1111	5.55556	16.6667	20.3704	11.1111	18.5185	11.1111	20.3704	18.5185	3.7037	9.25926	1.85185	1.85185
	0.1258	12.3839	14.4479	14.4479	8.25593	18.5759	15.4799	25.7998	20.6398	14.4479	7.22394	3.09598	10.3199	26.8318	15.4799	16.5119	10.3199	4.12797	16.5119	18.5759	19.6078	19.6078	13.4159	19.6078	15.4799	15.4799	17.5439	3.09598	3.09598
	0.1259	22.5989	29.9435	26.5537	11.2994	35.0282	39.548	29.9435	35.0282	39.548	10.7345	1.12994	9.60452	44.0678	15.2542	4.51977	10.1695	3.38983	27.6836	36.7232	33.8983	27.6836	31.0734	27.6836	47.4576	31.6384	20.904	0.564972	3.9548
	0.126	19.4444	25.9259	23.1481	5.55556	29.6296	10.1852	16.6667	33.3333	15.7407	4.62963	3.7037	4.62963	22.2222	22.2222	1.85185	4.62963	0.925926	20.3704	25	21.2963	18.5185	24.0741	22.2222	24.0741	20.3704	19.4444	0.925926	1.85185
	0.1261	13.5566	21.5311	11.1643	6.37959	15.1515	20.7337	18.3413	19.1388	10.3668	6.37959	1.5949	3.98724	16.7464	12.7592	3.98724	3.98724	3.98724	18.3413	18.3413	15.1515	16.7464	20.7337	17.5439	15.949	16.7464	18.3413	1.5949	3.18979
	0.1262	14.1297	17.341	14.772	3.2113	19.2678	26.975	16.0565	17.9833	12.203	5.78035	1.92678	3.85356	18.6256	16.0565	8.34939	3.85356	2.56904	18.6256	17.341	15.4143	16.0565	14.772	16.6988	17.9833	16.6988	17.341	0.642261	2.56904
	0.1263	8.77193	8.77193	8.77193	5.84795	12.6706	8.77193	10.7212	16.5692	8.77193	5.84795	2.92398	6.82261	7.79727	6.82261	5.84795	3.89864	1.94932	15.5945	9.74659	7.79727	11.6959	10.7212	11.6959	7.79727	11.6959	7.79727	1.94932	2.92398
	0.1264	13.448	12.1252	13.8889	1.76367	13.6684	12.7866	13.6684	13.8889	20.7231	3.7478	0.661376	3.96825	20.5026	14.3298	1.98413	0.881834	1.98413	13.6684	13.448	14.3298	18.5185	14.9912	18.739	20.5026	18.2981	13.8889	1.54321	1.98413
	0.1265	21.8109	25.3982	26.8331	3.8743	26.2591	22.8153	25.1112	27.6941	27.9811	4.01779	1.00445	4.01779	30.2769	25.8287	2.86985	4.01779	3.58732	26.4026	27.1201	25.3982	24.9677	27.6941	26.6896	29.8465	25.6852	25.3982	3.58732	2.29588
	0.1266	16.7866	13.1894	13.789	8.99281	15.5875	17.3861	17.3861	14.988	16.1871	6.59472	0.59952	7.19424	16.7866	16.7866	3.59712	7.79376	7.19424	19.7842	20.3837	16.7866	14.3885	14.988	16.1871	13.789	14.988	13.789	6.59472	2.9976
	0.1267	15.1392	12.4358	12.1655	3.24412	12.4358	15.9503	15.6799	14.8689	14.3282	2.70343	0.540687	2.70343	18.113	11.8951	0.540687	2.70343	3.24412	15.1392	14.8689	12.7061	15.4096	14.3282	14.3282	18.113	14.5985	13.7875	2.43309	1.08137
	0.1268	4.5045	4.5045	4.5045	4.5045	4.5045	4.5045	4.5045	4.5045	4.5045	4.5045	4.5045	4.5045	4.5045	4.5045	4.5045	4.5045	4.5045	4.5045	4.5045	4.5045	4.5045	4.5045	4.5045	4.5045	4.5045	4.5045	4.5045	4.5045
	0.1269	13.5135	16.4588	11.6078	4.5045	18.018	10.395	13.3403	26.5073	17.1518	5.02426	0.3465	4.5045	19.7505	18.711	2.772	4.33125	5.19751	26.6805	18.3645	18.5378	18.711	16.8053	18.5378	17.4983	18.3645	24.7748	3.98475	2.772
	0.127	14.7651	12.3043	19.4631	5.14541	12.0805	21.0291	12.3043	24.6085	21.4765	4.47427	1.566	4.9217	12.0805	14.7651	3.57942	4.69799	4.69799	23.9374	12.7517	14.9888	12.528	12.0805	12.528	12.7517	12.7517	13.4228	4.47427	2.01342
	0.1271	9.66184	21.7391	19.3237	6.03865	19.3237	20.5314	18.1159	26.57	10.8696	6.03865	3.62319	6.03865	20.5314	21.7391	2.41546	6.03865	8.45411	25.3623	22.9469	21.7391	13.285	26.57	13.285	21.7391	13.285	22.9469	7.24638	2.41546
	0.1272	12.7679	11.8559	11.3999	7.29594	11.3999	11.8559	10.9439	12.3119	11.8559	5.92795	2.27998	5.92795	13.6799	15.0479	2.27998	7.29594	6.38395	11.8559	10.9439	13.2239	10.0319	11.8559	10.9439	11.8559	10.4879	10.9439	4.55996	3.19197
	0.1273	9.73783	12.7341	15.7303	2.99625	11.236	12.7341	11.236	16.4794	10.4869	2.24719	0.749064	2.99625	9.73783	15.7303	0.749064	2.99625	2.99625	17.2285	11.985	12.7341	14.2322	11.985	14.2322	14.2322	14.2322	11.985	2.99625	0.749064
	0.1274	10.4912	23.8436	22.413	6.6762	25.2742	26.2279	24.3205	23.8436	22.8898	7.15308	3.3381	6.6762	23.8436	24.7973	2.86123	6.6762	5.72246	22.413	21.9361	24.3205	23.3667	23.8436	23.3667	23.8436	23.3667	24.7973	5.72246	1.90749
	0.1275	22.158	16.3776	15.4143	7.70713	12.5241	12.5241	15.4143	11.5607	15.4143	7.70713	1.92678	6.74374	18.3044	17.341	2.89017	6.74374	6.74374	11.5607	14.4509	13.4875	19.2678	20.2312	19.2678	14.4509	19.2678	12.5241	3.85356	0.963391
	0.1276	8.85347	10.1815	10.6242	4.86941	12.3949	11.5095	7.96813	11.0668	7.52545	5.31208	1.77069	5.75476	7.96813	7.52545	1.32802	3.54139	1.32802	12.3949	12.8375	10.6242	10.1815	9.73882	10.6242	6.64011	11.0668	12.8375	0.442674	2.65604
	0.1277	18.9655	14.3678	7.47126	4.02299	14.3678	8.62069	17.2414	5.17241	9.77011	3.44828	2.29885	6.32184	8.04598	7.47126	4.02299	6.89655	4.5977	5.74713	4.02299	7.47126	6.32184	6.32184	6.32184	4.02299	6.32184	5.74713	4.02299	3.44828
	0.1278	13.7174	15.0892	13.0316	6.17284	13.0316	8.91632	14.4033	10.2881	12.3457	4.11523	5.48697	6.85871	11.6598	15.775	2.74348	6.17284	4.11523	10.9739	10.2881	15.0892	10.2881	15.0892	9.60219	10.2881	9.60219	8.23045	2.74348	1.37174
	0.1279	6.19933	14.3062	10.0143	1.43062	11.4449	12.3987	8.10682	8.58369	18.598	2.86123	2.38436	1.43062	14.3062	7.62995	2.86123	1.90749	1.43062	7.62995	9.06056	8.10682	15.2599	15.7368	18.598	20.0286	15.7368	7.62995	0.953743	4.29185
	0.128	7.28745	5.39811	7.82726	0.539811	7.55735	8.90688	8.63698	7.82726	7.82726	1.61943	1.88934	0.539811	7.55735	8.90688	1.88934	1.34953	1.07962	7.82726	7.82726	8.63698	7.28745	7.82726	7.28745	7.28745	7.28745	7.55735	0.269906	1.88934
	0.1281	7.24638	5.43478	5.43478	1.81159	7.24638	1.81159	5.43478	5.43478	9.05797	3.62319	5.43478	9.05797	5.43478	5.43478	3.62319	3.62319	5.43478	5.43478	5.43478	5.43478	5.43478	3.62319	5.43478	7.24638	5.43478	5.43478	3.62319	1.81159
	0.1282	2.331	4.662	2.331	4.662	2.331	2.331	2.331	2.331	2.331	4.662	2.331	2.331	2.331	2.331	2.331	2.331	2.331	2.331	2.331	2.331	2.331	2.331	2.331	2.331	2.331	2.331	2.331	2.331
	0.1283	2.05761	2.05761	2.05761	2.05761	8.23045	12.3457	10.2881	6.17284	2.05761	6.17284	6.17284	2.05761	2.05761	2.05761	6.17284	2.05761	2.05761	10.2881	2.05761	6.17284	2.05761	12.3457	2.05761	2.05761	4.11523	4.11523	2.05761	6.17284
	0.1284	25.1142	20.5479	20.5479	2.28311	18.2648	22.8311	18.2648	34.2466	22.8311	11.4155	6.84932	6.84932	11.4155	11.4155	6.84932	13.6986	9.13242	20.5479	11.4155	11.4155	15.9817	18.2648	15.9817	11.4155	15.9817	15.9817	2.28311	4.56621
	0.1285	20.0617	18.5185	20.0617	3.08642	21.6049	16.9753	23.1481	20.0617	10.8025	9.25926	6.17284	9.25926	16.9753	15.4321	9.25926	3.08642	4.62963	21.6049	20.0617	15.4321	24.6914	23.1481	24.6914	20.0617	24.6914	21.6049	1.54321	6.17284
	0.1286	12.2164	13.9616	13.9616	0.8726	16.5794	13.9616	18.3246	25.3054	12.2164	10.4712	10.4712	6.9808	17.452	11.3438	7.8534	4.363	5.2356	24.4328	19.1972	12.2164	15.7068	10.4712	16.5794	16.5794	15.7068	18.3246	1.7452	5.2356
	0.1287	5.37634	6.72043	7.39247	1.34409	8.73656	10.7527	8.06452	8.73656	8.73656	4.7043	3.36022	2.01613	8.06452	10.0806	2.01613	0.672043	0.672043	9.4086	11.4247	10.0806	6.72043	9.4086	6.72043	12.7688	6.72043	10.7527	0.672043	2.01613
	0.1288	15.3846	7.69231	16.2393	3.4188	14.5299	16.2393	16.2393	17.094	23.0769	8.54701	7.69231	2.5641	14.5299	16.2393	5.12821	0.854701	1.7094	16.2393	14.5299	14.5299	13.6752	17.9487	14.5299	12.8205	12.8205	15.3846	0.854701	5.12821
	0.1289	7.77605	6.22084	6.73924	4.14723	6.73924	5.18403	6.73924	13.9969	8.29445	5.18403	2.07361	0.518403	5.18403	6.22084	1.55521	0.518403	2.59202	12.4417	8.29445	6.73924	6.22084	6.22084	5.70244	7.25765	5.70244	8.29445	2.07361	3.11042
	0.129	3.78788	3.78788	3.78788	3.78788	3.78788	3.78788	3.78788	3.78788	3.78788	3.78788	3.78788	3.78788	3.78788	3.78788	3.78788	3.78788	3.78788	3.78788	3.78788	3.78788	3.78788	3.78788	3.78788	7.57576	3.78788	3.78788	3.78788	3.78788
	0.1291	12.9096	12.2476	13.2406	1.32406	13.9027	15.2267	13.2406	16.5508	13.5717	6.28931	5.29626	1.32406	16.5508	12.2476	5.62728	0.331016	1.32406	16.8818	13.9027	11.2546	14.2337	12.9096	14.2337	15.8888	14.2337	15.2267	0.331016	4.63423
	0.1292	14.966	11.5646	10.2041	4.08163	13.6054	6.80272	14.2857	15.6463	8.84354	8.16327	8.16327	2.04082	10.8844	12.9252	4.7619	2.72109	2.72109	14.966	11.5646	9.52381	27.2109	6.12245	25.8503	11.5646	27.8912	10.8844	0.680272	3.40136
	0.1293	1.10742	1.10742	1.10742	4.42968	1.10742	1.10742	1.10742	6.64452	1.10742	5.5371	7.75194	2.21484	1.10742	24.3632	4.42968	4.42968	2.21484	7.75194	13.289	18.8261	1.10742	1.10742	1.10742	1.10742	1.10742	9.96678	1.10742	3.32226
	0.1294	1.14548	1.14548	1.14548	5.72738	11.4548	1.14548	1.14548	1.14548	1.14548	4.5819	3.43643	6.87285	1.14548	24.055	5.72738	4.5819	5.72738	1.14548	14.8912	17.1821	1.14548	21.764	1.14548	1.14548	1.14548	1.14548	2.29095	2.29095
	0.1295	20.3987	19.9351	22.9485	1.39082	23.6439	22.0213	23.8758	22.4849	25.2666	1.85443	1.85443	0.463607	19.0079	26.6574	2.31803	0.463607	0.69541	22.2531	25.7302	27.121	25.2666	21.7895	25.962	24.1076	25.962	22.7167	0.463607	2.31803
	0.1296	12.4427	6.54879	5.89391	0.654879	13.7525	7.20367	13.0976	15.0622	10.4781	7.20367	7.20367	3.92927	8.51343	12.4427	5.89391	2.61952	2.61952	14.4073	15.0622	12.4427	11.1329	11.1329	11.1329	13.0976	12.4427	13.7525	1.96464	4.58415
	0.1297	12.1561	12.1561	10.8765	2.55918	12.1561	8.95713	10.8765	14.0755	8.31734	6.39795	6.39795	1.27959	9.59693	10.8765	6.39795	1.91939	2.55918	12.1561	13.4357	10.8765	10.2367	8.31734	10.2367	11.5163	10.8765	13.4357	0.639795	5.11836
	0.1298	18.8067	18.1582	23.9948	1.94553	17.5097	20.1038	17.5097	27.2374	20.1038	3.24254	1.29702	1.94553	24.6433	22.0493	9.72763	1.94553	1.94553	27.8859	26.5888	21.4008	22.0493	18.8067	22.0493	17.5097	22.0493	25.2918	0.648508	9.72763
	0.1299	1.31752	1.31752	1.31752	2.63505	2.63505	2.63505	1.31752	3.95257	2.63505	1.31752	1.31752	2.63505	3.95257	1.31752	6.58762	1.31752	1.31752	2.63505	3.95257	1.31752	2.63505	2.63505	2.63505	1.31752	1.31752	1.31752	1.31752	3.95257
	0.13	14.1243	10.3578	13.1827	2.82486	16.0075	16.9492	13.1827	15.0659	18.8324	2.82486	1.88324	2.82486	16.0075	12.2411	11.2994	2.82486	0.94162	14.1243	17.8908	13.1827	12.2411	16.0075	12.2411	10.3578	13.1827	21.6573	0.94162	10.3578
	0.1301	6.4905	6.9541	6.02689	1.85443	7.41771	6.4905	6.4905	10.663	5.56328	0.927214	3.24525	1.85443	7.41771	7.41771	3.24525	1.39082	0.927214	12.0538	10.663	7.41771	9.27214	7.88132	9.27214	5.09968	9.27214	10.1994	0.463607	3.24525
	0.1302	0.688705	0.688705	0.688705	11.0193	0.688705	0.688705	0.688705	34.4353	0.688705	15.8402	1.37741	10.3306	0.688705	0.688705	0.688705	10.3306	9.64187	31.6804	0.688705	0.688705	0.688705	0.688705	0.688705	0.688705	0.688705	0.688705	13.7741	0.688705
	0.1303	0.718391	0.718391	0.718391	3.59195	0.718391	0.718391	0.718391	14.3678	0.718391	3.59195	2.15517	1.43678	0.718391	0.718391	0.718391	5.02874	1.43678	21.5517	0.718391	0.718391	0.718391	0.718391	0.718391	0.718391	0.718391	0.718391	0.718391	0.718391
	0.1304	26.3425	31.4083	28.3688	1.51976	0.506586	22.7964	30.9017	42.0466	0.506586	1.01317	2.53293	0.506586	26.849	33.9412	0.506586	2.02634	1.01317	48.6322	10.1317	28.3688	27.3556	18.7437	0.506586	0.506586	0.506586	6.58561	1.01317	0.506586
	0.1305	0.529942	0.529942	0.529942	2.11977	0.529942	0.529942	0.529942	22.2576	0.529942	3.17965	0.529942	3.17965	10.5988	0.529942	0.529942	0.529942	0.529942	25.9671	16.9581	0.529942	11.1288	0.529942	0.529942	0.529942	0.529942	16.9581	1.05988	0.529942
	0.1306	0.45106	0.45106	0.45106	1.80424	0.45106	0.45106	0.45106	19.3956	0.45106	1.35318	0.90212	1.80424	0.45106	0.45106	0.45106	2.2553	1.35318	27.0636	0.45106	0.45106	0.45106	0.45106	0.45106	0.45106	0.45106	0.45106	1.35318	0.45106
	0.1307	18.2954	24.5426	4.90852	1.33869	0.446229	2.67738	4.01606	0.446229	0.446229	1.78492	2.67738	0.892459	0.446229	14.7256	3.56983	1.33869	0.446229	24.0964	20.9728	12.4944	0.446229	0.446229	0.446229	0.446229	0.446229	18.2954	0.892459	12.4944
	0.1308	25.0896	23.2975	0.448029	0.896057	0.448029	0.448029	0.448029	23.7455	0.448029	0.896057	1.34409	0.448029	0.448029	25.0896	14.3369	1.34409	0.896057	34.9462	22.8495	25.0896	0.448029	0.448029	0.448029	0.448029	0.448029	25.5376	0.448029	14.3369
	0.1309	0.416667	0.416667	0.416667	1.25	0.416667	0.416667	0.416667	33.3333	13.3333	2.5	0.416667	1.66667	0.416667	0.416667	17.9167	1.25	2.91667	35.4167	0.416667	0.416667	0.416667	10	0.416667	0.416667	0.416667	0.416667	0.833333	17.0833
	0.131	1.37741	1.37741	1.37741	2.75482	9.64187	1.37741	1.37741	19.2837	13.7741	4.13223	1.37741	2.75482	1.37741	1.37741	8.26446	1.37741	1.37741	17.9063	1.37741	1.37741	1.37741	1.37741	1.37741	1.37741	1.37741	1.37741	1.37741	4.13223
	0.1311	0.513611	0.513611	1.02722	2.56805	13.8675	0.513611	5.64972	45.7114	17.9764	4.10889	1.02722	2.05444	0.513611	0.513611	13.3539	1.54083	1.54083	43.1433	0.513611	0.513611	0.513611	0.513611	0.513611	0.513611	0.513611	0.513611	1.02722	9.24499
	0.1312	15.651	16.317	16.317	0.999001	18.981	15.318	17.982	18.981	15.984	2.331	2.331	1.998	13.32	13.986	6.66001	3.33	1.665	19.98	12.987	14.652	13.986	12.987	8.32501	8.65801	8.65801	13.32	0.999001	1.332
	0.1313	27.7778	19.5473	27.7778	1.02881	19.5473	24.6914	19.5473	23.6626	19.5473	2.05761	2.05761	5.14403	25.7202	27.7778	8.23045	3.08642	4.11523	23.6626	34.9794	27.7778	24.6914	33.9506	26.749	26.749	26.749	34.9794	1.02881	4.11523
	0.1314	8.62999	9.70874	7.55124	4.31499	8.62999	10.7875	8.62999	12.945	9.70874	5.39374	5.39374	7.55124	8.62999	8.62999	4.31499	5.39374	6.47249	11.8662	12.945	8.62999	8.62999	11.8662	3.23625	3.23625	3.23625	12.945	3.23625	3.23625
	0.1315	13.2371	10.8303	6.01685	4.81348	7.8219	9.02527	10.8303	8.42359	12.0337	4.21179	4.21179	3.61011	10.2286	9.02527	3.61011	4.21179	4.21179	9.02527	27.0758	7.22022	10.2286	27.6775	13.8387	13.8387	14.4404	8.42359	3.00842	3.00842
	0.1316	11.3379	9.82615	15.1172	10.582	14.3613	9.82615	9.82615	15.873	11.3379	7.55858	9.82615	7.55858	11.3379	11.3379	5.29101	8.31444	9.07029	15.1172	26.455	11.3379	12.0937	15.873	12.8496	13.6054	13.6054	15.1172	6.04686	3.02343
	0.1317	8.78735	8.78735	8.20152	4.10076	7.02988	9.37317	8.78735	10.5448	7.6157	3.51494	1.75747	1.75747	6.44405	8.78735	4.68658	2.34329	4.68658	8.20152	20.5038	8.20152	5.85823	31.0486	9.95899	9.95899	9.95899	7.6157	1.17165	1.75747
	0.1318	18.4719	20.1511	17.6322	1.67926	18.4719	17.6322	18.4719	20.9908	18.4719	2.51889	3.35852	2.51889	15.953	12.5945	3.35852	4.19815	2.51889	20.1511	20.9908	17.6322	15.953	19.3115	14.2737	14.2737	15.1134	16.7926	2.51889	1.67926
	0.1319	39.5968	25.558	32.0374	2.5198	26.6379	25.558	31.6775	43.1965	29.5176	2.5198	2.15983	1.43988	28.7977	23.3981	6.47948	1.79986	2.15983	42.4766	26.9978	26.9978	29.1577	21.2383	19.7984	19.7984	19.7984	23.7581	0.359971	6.47948
	0.132	9.68992	17.4419	1.93798	9.68992	1.93798	13.5659	7.75194	17.4419	5.81395	5.81395	3.87597	3.87597	5.81395	1.93798	7.75194	1.93798	5.81395	21.3178	7.75194	9.68992	7.75194	21.3178	1.93798	1.93798	1.93798	1.93798	1.93798	9.68992
	0.1321	2.23714	2.23714	2.23714	2.23714	8.94855	2.23714	2.23714	2.23714	2.23714	2.23714	4.47427	8.94855	2.23714	2.23714	17.8971	6.71141	4.47427	2.23714	2.23714	2.23714	2.23714	2.23714	13.4228	4.47427	8.94855	2.23714	2.23714	8.94855
	0.1322	26.087	16.6667	25.3623	3.62319	19.5652	16.6667	15.942	36.9565	20.2899	0.724638	1.44928	2.17391	36.2319	22.4638	3.62319	2.17391	2.17391	36.9565	31.1594	16.6667	39.1304	19.5652	20.2899	20.2899	21.0145	31.8841	0.724638	3.62319
	0.1323	21.5774	17.8571	23.0655	1.4881	23.8095	25.2976	26.0417	23.8095	22.3214	0.744048	1.4881	2.23214	29.0179	20.8333	4.46429	2.97619	4.46429	24.5536	22.3214	20.0893	28.2738	26.0417	23.8095	23.0655	23.8095	22.3214	0.744048	5.95238
	0.1324	30.2144	35.0877	32.1637	5.84795	28.2651	30.2144	28.2651	38.9864	32.1637	5.84795	2.92398	6.82261	44.8343	33.1384	4.87329	2.92398	2.92398	37.037	31.1891	32.1637	43.8596	34.1131	38.9864	36.0624	41.9103	31.1891	1.94932	3.89864
	0.1325	12.7745	12.3752	11.1776	1.59681	11.1776	13.9721	13.9721	11.976	7.18563	2.79441	0.798403	1.99601	16.7665	10.7784	5.98802	3.19361	2.39521	7.98403	15.5689	13.1737	15.1697	11.976	7.18563	9.98004	8.78244	10.7784	0.399202	5.58882
	0.1326	2.34742	2.34742	2.34742	4.69484	7.04225	9.38967	11.7371	2.34742	14.0845	9.38967	2.34742	9.38967	2.34742	53.9906	7.04225	14.0845	9.38967	2.34742	44.6009	35.2113	9.38967	23.4742	49.2958	42.2535	46.9484	18.7793	4.69484	9.38967
	0.1327	33.715	26.7176	30.5344	1.27226	13.3588	23.5369	33.0789	36.8957	34.3511	0.636132	1.27226	1.27226	34.9873	28.626	2.54453	1.9084	1.27226	38.1679	39.4402	25.4453	34.3511	26.7176	31.1705	31.1705	31.1705	32.4427	0.636132	1.9084
	0.1328	29.1508	30.4183	25.3485	10.1394	21.5463	31.6857	24.0811	30.4183	31.6857	1.26743	1.26743	11.4068	25.3485	15.2091	11.4068	10.1394	1.26743	21.5463	34.2205	26.616	15.2091	27.8834	36.7554	36.7554	36.7554	21.5463	1.26743	3.80228
	0.1329	17.3681	13.6941	15.0301	2.67201	12.358	14.3621	13.0261	17.0341	17.0341	1.002	2.00401	2.33801	12.024	12.024	2.67201	3.34001	1.33601	17.0341	34.7361	20.7081	11.69	11.022	21.0421	21.0421	22.0441	31.7301	1.002	1.33601
	0.133	12.6126	5.40541	16.2162	3.6036	5.40541	9.00901	10.8108	5.40541	16.2162	1.8018	1.8018	7.20721	19.8198	18.018	5.40541	5.40541	1.8018	3.6036	21.6216	16.2162	19.8198	12.6126	5.40541	5.40541	5.40541	21.6216	1.8018	7.20721
	0.1331	26.6955	24.531	23.088	3.6075	23.088	20.202	24.531	19.4805	32.4675	2.886	1.443	0.721501	18.759	21.645	1.443	1.443	1.443	18.759	7.93651	30.303	18.0375	29.5815	11.544	11.544	11.544	7.93651	0.721501	1.443
	0.1332	24.8588	37.8531	32.7684	4.51977	28.2486	38.9831	42.3729	41.2429	33.8983	1.12994	2.25989	4.51977	37.8531	38.9831	7.34463	3.9548	3.9548	40.113	3.9548	38.4181	37.2881	42.3729	36.1582	36.7232	35.5932	3.9548	0.564972	3.38983
	0.1333	31.906	40.3023	29.3871	3.35852	36.1041	34.4249	32.7456	32.7456	28.5474	3.35852	2.51889	0.839631	36.9437	27.7078	6.71704	1.67926	0.839631	34.4249	30.2267	31.906	36.1041	35.2645	36.1041	36.1041	35.2645	26.8682	1.67926	8.39631
	0.1334	2.31481	2.31481	2.31481	16.2037	16.2037	2.31481	2.31481	2.31481	2.31481	6.94444	4.62963	13.8889	20.8333	2.31481	18.5185	4.62963	9.25926	2.31481	6.94444	11.5741	13.8889	6.94444	9.25926	9.25926	9.25926	6.94444	4.62963	4.62963
	0.1335	2.45098	2.45098	2.45098	2.45098	2.45098	2.45098	2.45098	2.45098	2.45098	2.45098	2.45098	2.45098	2.45098	2.45098	7.35294	2.45098	2.45098	2.45098	2.45098	2.45098	2.45098	2.45098	2.45098	2.45098	2.45098	2.45098	2.45098	4.90196
	0.1336	20.202	13.468	13.468	13.468	30.303	23.569	21.8855	35.3535	25.2525	5.05051	1.6835	3.367	10.101	10.101	1.6835	3.367	6.73401	21.8855	35.3535	18.5185	8.41751	26.936	23.569	23.569	23.569	28.6195	1.6835	3.367
	0.1337	15.4882	14.8148	20.8754	1.3468	22.2222	22.8956	16.1616	20.8754	12.7946	0.673401	0.673401	4.0404	22.8956	18.8552	4.7138	2.6936	1.3468	19.5286	18.1818	18.1818	22.2222	16.1616	18.8552	18.8552	18.8552	17.5084	0.673401	4.0404
	0.1338	11.0063	18.8679	11.7925	3.14465	7.07547	20.4403	11.0063	25.1572	25.9434	2.35849	3.14465	3.93082	18.8679	15.7233	6.28931	2.35849	4.71698	24.3711	26.7296	8.6478	18.8679	10.2201	13.3648	13.3648	14.1509	23.5849	0.786164	3.14465
	0.1339	25.4314	20.8901	22.7066	2.7248	21.7984	35.4223	20.8901	27.248	25.4314	2.7248	2.7248	6.35786	38.1471	18.1653	7.26612	0.908265	2.7248	39.9637	22.7066	21.7984	36.3306	39.9637	21.7984	19.9818	19.0736	22.7066	0.908265	2.7248
	0.134	2.43309	2.43309	2.43309	4.86618	4.86618	4.86618	2.43309	2.43309	4.86618	2.43309	2.43309	2.43309	2.43309	2.43309	12.1655	2.43309	4.86618	2.43309	2.43309	2.43309	2.43309	2.43309	2.43309	2.43309	2.43309	2.43309	2.43309	2.43309
	0.1341	17.2712	18.9983	13.8169	5.18135	1.72712	1.72712	15.544	3.45423	20.7254	8.63558	12.0898	12.0898	1.72712	17.2712	13.8169	15.544	3.45423	10.3627	12.0898	8.63558	1.72712	12.0898	1.72712	1.72712	1.72712	13.8169	5.18135	17.2712
	0.1342	3.96825	3.96825	3.96825	3.96825	3.96825	3.96825	3.96825	3.96825	3.96825	7.93651	3.96825	7.93651	3.96825	3.96825	7.93651	7.93651	3.96825	3.96825	3.96825	3.96825	3.96825	3.96825	3.96825	3.96825	3.96825	3.96825	3.96825	3.96825
	0.1343	24.6914	14.8148	18.93	1.64609	11.5226	13.9918	22.2222	29.6296	33.7449	4.93827	6.58436	5.76132	10.6996	28.8066	8.23045	6.58436	5.76132	28.8066	25.5144	0.823045	10.6996	13.1687	25.5144	17.284	25.5144	32.0988	3.29218	8.23045
	0.1344	24.0485	24.0485	19.657	0.627353	18.8206	14.4291	23.8394	18.6115	28.44	1.46382	2.92765	3.76412	15.4747	24.2576	3.76412	3.34588	3.34588	17.9841	12.5471	35.55	15.4747	19.8662	16.7294	16.7294	16.7294	12.5471	1.04559	2.92765
	0.1345	14.5985	17.0316	15.4096	3.24412	20.2758	17.0316	21.8978	37.3074	12.9765	5.67721	8.1103	8.1103	11.3544	11.3544	4.86618	9.73236	8.92133	38.1184	17.0316	38.9294	12.1655	18.6537	22.7088	23.5199	22.7088	17.8427	1.62206	0.81103
	0.1346	26.9097	30.3819	28.6458	4.34028	26.0417	32.9861	26.0417	45.1389	30.3819	2.60417	22.5694	25.1736	26.9097	36.4583	19.9653	22.5694	22.5694	45.1389	32.9861	36.4583	26.9097	32.1181	30.3819	30.3819	26.9097	34.7222	1.73611	20.8333
	0.1347	0.402576	0.402576	0.402576	1.20773	0.402576	0.402576	0.402576	0.402576	0.402576	0.402576	0.402576	0.402576	0.402576	0.402576	0.402576	0.402576	0.402576	0.402576	0.402576	0.402576	0.402576	11.6747	0.402576	0.402576	0.402576	0.402576	0.402576	0.402576
	0.1348	0.397298	0.397298	0.397298	0.397298	0.397298	0.397298	0.397298	0.397298	0.397298	0.397298	0.397298	0.397298	0.397298	0.397298	0.397298	0.397298	0.397298	0.397298	0.397298	0.397298	0.397298	7.54867	0.397298	0.397298	0.397298	0.397298	0.397298	0.397298
	0.1349	29.703	39.604	27.2277	2.47525	36.3036	33.8284	36.3036	34.6535	33.8284	31.3531	27.2277	31.3531	39.604	37.9538	34.6535	29.703	35.4785	33.8284	40.429	35.4785	40.429	32.1782	33.8284	30.5281	33.0033	21.4521	24.7525	30.5281
	0.135	41.3565	16.5426	21.5054	1.65426	38.8751	20.6782	36.3937	31.4309	42.1836	33.0852	24.8139	21.5054	19.8511	35.5666	25.641	21.5054	25.641	13.2341	43.0108	19.8511	19.8511	43.0108	33.0852	33.0852	33.9123	27.2953	23.1596	26.4682
	0.1351	41.3369	38.6983	42.2164	3.51803	37.8188	36.0598	41.3369	40.4573	38.6983	36.9393	36.9393	36.9393	25.5057	42.2164	4.39754	36.9393	36.9393	39.5778	40.4573	46.6139	26.3852	46.6139	36.9393	31.6623	40.4573	36.0598	36.9393	4.39754
	0.1352	15.1515	26.936	23.569	5.05051	11.7845	21.8855	23.569	26.936	5.05051	20.202	16.835	16.835	25.2525	23.569	18.5185	16.835	16.835	25.2525	23.569	30.303	21.8855	10.101	23.569	21.8855	8.41751	20.202	13.468	15.1515
	0.1353	14.2276	14.2276	6.09756	2.03252	4.06504	16.2602	12.1951	4.06504	24.3902	12.1951	14.2276	6.09756	20.3252	18.2927	8.13008	8.13008	6.09756	8.13008	2.03252	18.2927	22.3577	18.2927	2.03252	10.1626	18.2927	6.09756	4.06504	6.09756
	0.1354	33.9091	33.9091	32.6296	3.19898	32.6296	31.35	29.4306	38.3877	31.9898	8.31734	8.31734	7.03775	31.9898	30.7102	10.2367	8.31734	7.03775	37.7479	37.1081	28.7908	31.35	34.5489	35.8285	37.7479	38.3877	33.9091	5.11836	5.75816
	0.1355	13.986	16.317	18.648	3.4965	23.31	22.1445	16.317	16.317	24.4755	6.99301	4.662	9.32401	17.4825	13.986	4.662	2.331	3.4965	15.1515	17.4825	18.648	16.317	18.648	16.317	17.4825	16.317	23.31	1.1655	3.4965
	0.1356	13.7255	23.5294	26.4706	16.6667	22.549	22.549	32.3529	33.3333	36.2745	17.6471	6.86275	17.6471	27.451	32.3529	18.6275	15.6863	16.6667	33.3333	27.451	24.5098	26.4706	33.3333	32.3529	27.451	30.3922	25.4902	16.6667	14.7059
	0.1357	28.4698	27.8766	27.8766	2.9656	30.2491	20.1661	21.3523	27.2835	17.7936	3.55872	2.9656	2.37248	20.1661	26.6904	8.30368	3.55872	1.18624	30.2491	26.0973	32.0285	21.3523	33.2147	20.1661	21.3523	20.7592	18.3867	0.59312	7.11744
	0.1358	2.75482	2.75482	2.75482	8.26446	2.75482	2.75482	2.75482	2.75482	30.303	8.26446	11.0193	5.50964	2.75482	2.75482	22.0386	11.0193	16.5289	2.75482	2.75482	2.75482	2.75482	2.75482	2.75482	2.75482	2.75482	2.75482	2.75482	19.2837
	0.1359	2.05761	32.9218	2.05761	6.17284	2.05761	14.4033	2.05761	37.037	30.8642	4.11523	12.3457	8.23045	18.5185	2.05761	10.2881	10.2881	4.11523	28.8066	18.5185	2.05761	26.749	12.3457	2.05761	2.05761	2.05761	10.2881	4.11523	14.4033
	0.136	35.9168	34.0265	37.1771	3.78072	42.8481	35.9168	41.5879	39.6975	37.8072	2.52048	1.26024	1.89036	39.0674	39.0674	6.93132	2.52048	0.63012	43.4783	41.5879	40.9578	39.6975	40.3277	34.6566	29.6156	32.1361	44.1084	1.26024	3.78072
	0.1361	3.78788	3.78788	3.78788	3.78788	3.78788	3.78788	3.78788	3.78788	3.78788	3.78788	3.78788	3.78788	3.78788	3.78788	3.78788	3.78788	3.78788	3.78788	3.78788	3.78788	3.78788	3.78788	3.78788	3.78788	3.78788	3.78788	3.78788	3.78788
	0.1362	21.8424	18.0437	11.8708	4.2735	17.094	18.9934	17.094	15.6695	12.8205	1.89934	0.949668	2.849	12.8205	18.9934	9.49668	3.32384	0.474834	18.0437	16.6192	18.0437	12.8205	18.9934	16.1443	16.6192	16.6192	15.6695	1.89934	8.07217
	0.1363	2.34742	7.04225	21.1268	4.69484	18.7793	28.169	18.7793	2.34742	30.5164	7.04225	2.34742	7.04225	2.34742	18.7793	14.0845	2.34742	7.04225	14.0845	30.5164	14.0845	2.34742	2.34742	18.7793	16.4319	21.1268	9.38967	2.34742	9.38967
	0.1364	2.1645	2.1645	2.1645	2.1645	10.8225	2.1645	2.1645	2.1645	2.1645	2.1645	17.316	10.8225	2.1645	2.1645	15.1515	4.329	2.1645	2.1645	2.1645	2.1645	2.1645	2.1645	2.1645	2.1645	2.1645	2.1645	2.1645	10.8225
	0.1365	1.36612	8.19672	1.36612	1.36612	1.36612	1.36612	4.09836	1.36612	10.929	1.36612	1.36612	4.09836	1.36612	10.929	13.6612	1.36612	5.46448	1.36612	1.36612	10.929	1.36612	1.36612	1.36612	1.36612	1.36612	1.36612	1.36612	6.8306
	0.1366	30.4094	28.0702	31.5789	5.84795	31.5789	26.9006	30.4094	35.0877	33.9181	3.50877	7.01754	7.01754	22.2222	29.2398	5.84795	7.01754	7.01754	35.0877	30.4094	26.9006	26.9006	19.883	26.9006	29.2398	30.4094	31.5789	3.50877	3.50877
	0.1367	0.868056	0.868056	14.7569	2.60417	0.868056	0.868056	9.54861	13.8889	0.868056	3.47222	4.34028	3.47222	0.868056	0.868056	8.68056	5.20833	5.20833	13.8889	18.2292	0.868056	0.868056	0.868056	3.47222	0.868056	0.868056	13.8889	1.73611	1.73611
	0.1368	34.3797	37.3692	5.97907	4.4843	34.3797	1.49477	17.9372	8.96861	38.864	1.49477	2.98954	4.4843	38.864	1.49477	8.96861	2.98954	5.97907	8.96861	7.47384	8.96861	32.8849	8.96861	32.8849	34.3797	28.4006	7.47384	1.49477	2.98954
	0.1369	35.3982	29.4985	28.0236	4.42478	39.823	22.1239	42.7729	48.6726	38.3481	2.94985	2.94985	1.47493	38.3481	38.3481	5.89971	4.42478	1.47493	48.6726	41.2979	29.4985	35.3982	38.3481	32.4484	35.3982	33.9233	42.7729	1.47493	1.47493
	0.137	1.31234	1.31234	1.31234	7.87402	34.1207	1.31234	1.31234	11.811	1.31234	5.24934	6.56168	1.31234	1.31234	1.31234	2.62467	1.31234	6.56168	1.31234	1.31234	1.31234	1.31234	1.31234	1.31234	1.31234	1.31234	1.31234	1.31234	2.62467
	0.1371	1.97239	1.97239	21.6963	7.88955	1.97239	1.97239	1.97239	1.97239	1.97239	3.94477	3.94477	11.8343	1.97239	1.97239	15.7791	3.94477	3.94477	1.97239	1.97239	1.97239	1.97239	1.97239	1.97239	1.97239	1.97239	1.97239	3.94477	9.86193
	0.1372	33.8409	20.3046	38.9171	5.07614	38.9171	30.4569	35.533	47.3773	35.533	5.07614	3.38409	6.76819	40.6091	18.6125	6.76819	1.69205	3.38409	38.9171	40.6091	18.6125	38.9171	33.8409	21.9966	20.3046	21.9966	38.9171	1.69205	6.76819
	0.1373	21.8132	23.1766	23.1766	0.681663	17.0416	29.3115	23.8582	36.8098	19.7682	2.04499	0.681663	0.681663	22.4949	11.5883	7.4983	0.681663	0.681663	28.6299	34.0832	12.2699	19.0866	19.0866	29.9932	29.9932	29.9932	31.3565	0.681663	5.45331
	0.1374	4.83092	4.83092	4.83092	4.83092	4.83092	4.83092	4.83092	4.83092	4.83092	4.83092	4.83092	4.83092	4.83092	4.83092	4.83092	4.83092	4.83092	4.83092	4.83092	4.83092	4.83092	4.83092	4.83092	4.83092	4.83092	4.83092	4.83092	4.83092
	0.1375	30.6638	27.417	33.9105	2.1645	26.3348	30.6638	34.632	26.6955	40.7648	0.721501	0.721501	0.36075	30.303	30.6638	3.96825	1.08225	0.721501	25.2525	27.7778	29.9423	31.0245	23.4488	36.4358	36.4358	36.4358	27.417	0.36075	3.96825
	0.1376	18.7266	48.6891	22.4719	3.74532	28.7141	33.7079	37.4532	28.7141	29.9625	1.24844	1.24844	1.24844	53.6829	7.49064	4.99376	2.49688	3.74532	7.49064	52.4345	6.2422	44.9438	27.4657	32.4594	46.1923	46.1923	28.7141	1.24844	4.99376
	0.1377	19.6078	12.8205	17.3454	15.8371	30.9201	28.6576	15.8371	25.641	20.362	2.26244	3.01659	1.5083	18.0995	27.9035	9.80392	12.8205	3.01659	21.1161	15.083	27.1493	12.0664	18.8537	20.362	24.8869	22.6244	10.5581	1.5083	6.03318
	0.1378	36.2812	30.6122	41.9501	6.80272	32.8798	40.8163	35.1474	35.1474	43.0839	5.66893	6.80272	5.66893	32.8798	29.4785	6.80272	5.66893	5.66893	32.8798	43.0839	40.8163	41.9501	37.415	35.1474	39.6825	35.1474	26.0771	2.26757	4.53515
	0.1379	30.4216	29.987	36.0713	4.34594	29.987	31.2907	30.8561	28.2486	26.9448	3.91134	5.64972	4.78053	36.9405	32.1599	9.99565	4.34594	3.04216	27.814	40.8518	32.5945	30.8561	34.3329	36.9405	36.5059	42.1556	30.8561	1.73837	6.9535
	0.138	1.84162	25.7827	1.84162	5.52486	34.9908	1.84162	1.84162	1.84162	18.4162	3.68324	3.68324	5.52486	1.84162	1.84162	3.68324	5.52486	5.52486	3.68324	1.84162	9.2081	1.84162	1.84162	1.84162	1.84162	1.84162	1.84162	7.36648	1.84162
	0.1381	13.1477	1.54679	18.5615	2.32019	0.773395	0.773395	16.2413	17.7881	23.9753	1.54679	4.64037	6.96056	20.1083	21.6551	7.73395	3.86698	3.86698	5.41377	14.6945	17.7881	17.0147	18.5615	15.4679	15.4679	16.2413	0.773395	0.773395	6.18716
	0.1382	20.7632	18.5185	19.0797	2.24467	19.0797	19.0797	17.9574	19.6409	19.6409	4.48934	0.561167	1.12233	20.202	19.0797	5.05051	1.6835	1.12233	20.202	19.6409	19.6409	20.202	17.9574	20.202	19.6409	20.202	20.202	1.12233	3.367
	0.1383	21.4286	26.1905	25	2.38095	26.1905	26.1905	28.5714	28.5714	29.7619	3.57143	7.14286	3.57143	22.619	27.381	7.14286	5.95238	5.95238	34.5238	47.619	32.1429	28.5714	29.7619	32.1429	30.9524	32.1429	25	4.7619	3.57143
	0.1384	28.9855	31.7029	38.9493	0.905797	38.0435	34.4203	35.3261	40.7609	31.7029	2.71739	0.905797	0.905797	35.3261	38.0435	4.52899	1.81159	4.52899	39.8551	28.9855	38.0435	37.1377	39.8551	34.4203	34.4203	33.5145	19.9275	2.71739	4.52899
	0.1385	9.88701	16.9492	12.7119	6.35593	16.9492	11.2994	14.8305	14.1243	16.9492	2.82486	3.53107	4.23729	29.661	12.0056	10.5932	3.53107	1.41243	15.5367	12.0056	9.88701	16.2429	25.4237	29.661	29.661	27.5424	0.706215	1.41243	11.2994
	0.1386	19.0036	10.2722	7.70416	3.08166	9.24499	21.5716	35.4391	10.2722	8.21777	2.05444	1.54083	1.02722	8.73138	36.4664	6.67694	2.56805	4.10889	10.2722	13.8675	9.7586	7.70416	7.19055	16.9492	15.4083	16.4355	21.5716	0.513611	4.10889
	0.1387	4.38596	4.38596	4.38596	4.38596	4.38596	4.38596	4.38596	4.38596	4.38596	4.38596	4.38596	4.38596	4.38596	4.38596	13.1579	4.38596	4.38596	4.38596	4.38596	4.38596	4.38596	4.38596	4.38596	4.38596	4.38596	4.38596	4.38596	4.38596
	0.1388	24.2826	11.0375	11.5894	0.551876	8.83002	9.3819	13.245	9.3819	10.4857	1.10375	1.10375	0.551876	9.3819	10.4857	3.86313	0.551876	0.551876	11.5894	8.83002	10.4857	10.4857	11.5894	11.0375	10.4857	11.0375	9.3819	0.551876	3.86313
	0.1389	24.6914	22.792	28.49	3.79867	23.7417	19.943	18.0437	27.5404	20.8927	3.79867	4.74834	3.79867	23.7417	24.6914	5.69801	2.849	3.79867	27.5404	27.5404	21.8424	31.339	24.6914	29.4397	28.49	29.4397	24.6914	0.949668	2.849
	0.139	37.037	43.6508	35.7143	2.6455	23.8095	41.0053	33.0688	37.037	42.328	1.32275	5.29101	3.96825	38.3598	38.3598	6.61376	1.32275	1.32275	34.3915	33.0688	35.7143	22.4868	43.6508	38.3598	42.328	38.3598	31.746	1.32275	7.93651
	0.1391	29.3871	20.1511	20.9908	4.19815	25.1889	23.5097	30.2267	31.0663	29.3871	2.51889	5.87741	5.03778	16.7926	23.5097	10.9152	3.35852	3.35852	20.9908	28.5474	29.3871	23.5097	21.8304	30.2267	21.8304	25.1889	6.71704	1.67926	6.71704
	0.1392	15.9314	9.80392	22.0588	3.67647	22.0588	28.1863	4.90196	36.7647	22.0588	6.12745	7.35294	6.12745	15.9314	7.35294	12.2549	7.35294	7.35294	29.4118	13.4804	9.80392	22.0588	24.5098	12.2549	12.2549	12.2549	13.4804	1.22549	9.80392
	0.1393	2.89855	2.89855	2.89855	5.7971	2.89855	2.89855	2.89855	2.89855	2.89855	2.89855	8.69565	5.7971	2.89855	2.89855	17.3913	5.7971	5.7971	2.89855	2.89855	2.89855	2.89855	20.2899	2.89855	2.89855	2.89855	2.89855	2.89855	2.89855
	0.1394	17.8998	15.1154	21.4797	1.59109	13.922	23.8663	15.5131	16.7064	22.673	4.77327	4.3755	5.17104	25.8552	15.5131	6.76213	2.38663	0.795545	16.3087	16.7064	15.9109	13.922	15.1154	16.7064	15.1154	15.5131	27.0485	0.397772	4.77327
	0.1395	35.3021	41.4121	33.9443	0.678887	46.1643	37.3388	46.8432	46.8432	48.201	0.678887	0.678887	0.678887	26.4766	35.981	1.35777	0.678887	0.678887	40.0543	35.3021	36.6599	34.6232	39.3754	44.8065	43.4487	44.1276	41.4121	1.35777	1.35777
	0.1396	3.0303	3.0303	3.0303	6.06061	15.1515	3.0303	3.0303	3.0303	3.0303	12.1212	12.1212	9.09091	3.0303	21.2121	30.303	6.06061	9.09091	30.303	3.0303	30.303	3.0303	6.06061	3.0303	3.0303	21.2121	3.0303	3.0303	15.1515
	0.1397	28.6738	30.4659	41.2186	5.37634	1.79211	34.0502	37.6344	55.5556	41.2186	8.96057	8.96057	5.37634	37.6344	35.8423	17.9211	3.58423	5.37634	44.8029	51.9713	30.4659	39.4265	32.2581	39.4265	35.8423	37.6344	44.8029	1.79211	16.129
	0.1398	31.9829	31.9829	27.0078	6.39659	30.5615	25.5864	26.2971	34.1151	22.7434	4.97512	3.55366	1.42146	25.5864	0.710732	0.710732	4.26439	1.42146	26.2971	29.14	21.322	0.710732	27.0078	0.710732	0.710732	0.710732	31.2722	2.84293	0.710732
	0.1399	13.9179	20.8768	27.8358	5.56715	16.0056	9.04662	0.695894	30.6193	16.7015	1.39179	2.08768	1.39179	0.695894	0.695894	20.1809	3.47947	2.08768	26.444	26.444	0.695894	0.695894	1.39179	0.695894	0.695894	0.695894	25.0522	2.08768	15.3097
	0.14	9.4086	16.129	13.4409	6.72043	16.129	28.2258	13.4409	6.72043	29.5699	2.68817	5.37634	1.34409	18.8172	9.4086	24.1935	2.68817	1.34409	32.2581	10.7527	13.4409	22.8495	10.7527	1.34409	1.34409	1.34409	28.2258	5.37634	14.7849
	0.1401	4.90196	4.90196	4.90196	9.80392	4.90196	4.90196	4.90196	4.90196	4.90196	4.90196	19.6078	4.90196	4.90196	4.90196	9.80392	4.90196	4.90196	4.90196	4.90196	4.90196	4.90196	4.90196	4.90196	4.90196	4.90196	4.90196	4.90196	4.90196
	0.1402	30.9278	34.3643	26.3459	4.5819	30.9278	30.9278	33.2188	35.5097	33.2188	5.72738	1.14548	4.5819	28.6369	29.7824	5.72738	5.72738	5.72738	29.7824	28.6369	28.6369	34.3643	30.9278	34.3643	34.3643	34.3643	29.7824	1.14548	3.43643
	0.1403	28.9086	21.8289	16.5192	3.53982	7.07965	20.649	23.0088	27.1386	25.3687	1.76991	2.35988	2.94985	25.3687	25.3687	8.25959	1.17994	1.76991	24.1888	33.0383	25.9587	25.9587	19.469	22.4189	22.4189	21.8289	27.1386	1.76991	5.89971
	0.1404	27.0092	0.658762	0.658762	7.24638	25.6917	23.0567	0.658762	0.658762	0.658762	6.58762	4.61133	1.97628	0.658762	0.658762	0.658762	7.24638	6.58762	0.658762	0.658762	0.658762	0.658762	0.658762	0.658762	0.658762	0.658762	27.0092	1.97628	0.658762
	0.1405	35.8705	25.3718	27.1216	7.87402	33.2458	38.4952	28.8714	38.4952	35.8705	6.99913	1.74978	5.24934	36.7454	39.3701	42.8696	7.87402	10.4987	0.874891	31.4961	35.8705	32.371	35.8705	31.4961	33.2458	34.1207	42.8696	1.74978	39.3701
	0.1406	4.60405	24.8619	14.733	1.84162	13.8122	5.06446	7.36648	9.66851	12.4309	0.92081	1.84162	0.460405	6.90608	8.7477	10.5893	0.92081	0.460405	9.66851	9.66851	5.98527	9.2081	13.3517	12.8913	14.2726	13.8122	19.337	0.460405	8.7477
	0.1407	31.2152	32.33	32.8874	2.22965	37.3467	20.6243	35.1171	24.5262	26.7559	7.24638	7.80379	2.22965	35.6745	31.2152	12.2631	1.67224	8.91862	20.0669	33.4448	34.0022	31.7726	36.2319	30.6577	32.33	32.33	28.9855	1.67224	7.80379
	0.1408	1.87266	1.87266	14.9813	3.74532	24.3446	28.0899	13.1086	11.236	16.8539	29.9625	41.1985	1.87266	35.5805	1.87266	35.5805	1.87266	31.8352	1.87266	14.9813	1.87266	14.9813	1.87266	9.3633	7.49064	1.87266	13.1086	1.87266	5.61798
	0.1409	11.421	37.9814	14.3426	1.06242	13.5458	36.3878	11.9522	37.4502	17.7955	5.57769	4.51527	1.32802	14.3426	10.093	22.3108	1.85923	5.04648	15.6707	9.82736	13.8114	15.1394	14.6082	11.9522	13.8114	11.1554	31.0757	0.531208	21.5139
	0.141	2.36407	2.36407	2.36407	7.0922	2.36407	2.36407	2.36407	16.5485	2.36407	9.45626	11.8203	18.9125	2.36407	2.36407	21.2766	4.72813	14.1844	18.9125	2.36407	2.36407	2.36407	2.36407	2.36407	2.36407	2.36407	2.36407	2.36407	18.9125
	0.1411	10.1781	15.2672	20.3562	7.63359	2.54453	2.54453	12.7226	15.2672	2.54453	5.08906	12.7226	5.08906	2.54453	10.1781	5.08906	2.54453	7.63359	7.63359	2.54453	7.63359	27.9898	2.54453	2.54453	2.54453	2.54453	7.63359	2.54453	10.1781
	0.1412	0.766284	0.766284	0.766284	6.13027	0.766284	0.766284	0.766284	0.766284	0.766284	6.89655	3.83142	3.06513	22.2222	0.766284	16.8582	4.5977	6.89655	0.766284	19.1571	0.766284	0.766284	18.3908	0.766284	0.766284	3.83142	3.06513	0.766284	10.728
	0.1413	38.3838	28.2828	18.1818	8.08081	36.3636	30.303	40.404	48.4848	2.0202	4.0404	8.08081	4.0404	22.2222	14.1414	10.101	8.08081	10.101	20.202	2.0202	10.101	14.1414	24.2424	36.3636	36.3636	40.404	30.303	6.06061	8.08081
	0.1414	1.40056	1.40056	1.40056	4.20168	1.40056	1.40056	1.40056	1.40056	1.40056	4.20168	1.40056	2.80112	1.40056	1.40056	11.2045	4.20168	16.8067	1.40056	1.40056	1.40056	40.6162	1.40056	1.40056	1.40056	1.40056	1.40056	2.80112	12.605
	0.1415	25.7511	30.0429	24.3205	4.29185	22.8898	26.4664	31.4735	36.4807	30.0429	3.57654	1.43062	5.00715	32.9041	30.7582	7.15308	5.00715	10.0143	35.0501	25.0358	30.7582	31.4735	27.1817	27.897	27.897	27.897	25.0358	1.43062	5.72246
	0.1416	20.4962	1.07875	1.07875	4.31499	29.1262	34.52	33.4412	1.07875	25.89	3.23625	3.23625	4.31499	1.07875	30.205	21.575	4.31499	7.55124	1.07875	1.07875	24.8112	1.07875	1.07875	35.5987	32.3625	34.52	1.07875	4.31499	19.4175
	0.1417	19.6657	19.6657	17.6991	4.91642	6.88299	0.983284	17.6991	26.5487	15.7325	0.983284	0.983284	3.93314	13.766	14.7493	11.7994	3.93314	3.93314	0.983284	18.6824	14.7493	18.6824	14.7493	3.93314	0.983284	0.983284	8.84956	1.96657	10.8161
	0.1418	30.0136	34.1064	38.1992	0.909504	29.5589	29.5589	42.292	39.5634	39.5634	1.81901	0.909504	0.909504	34.1064	30.9231	5.45703	0.909504	0.909504	21.3734	36.3802	30.9231	24.1019	35.9254	30.0136	30.9231	30.0136	32.7422	0.909504	5.91178
	0.1419	29.601	20.592	20.592	5.14801	34.749	20.592	24.453	25.74	24.453	9.00901	6.43501	7.72201	33.462	25.74	12.87	5.14801	10.296	19.305	29.601	21.879	27.027	28.314	28.314	28.314	29.601	28.314	1.287	5.14801
	0.142	20.1729	14.4092	12.488	2.88184	25.9366	22.0941	24.976	24.976	25.9366	4.80307	0.960615	0.960615	23.0548	22.0941	3.84246	0.960615	4.80307	24.976	24.976	23.0548	24.0154	28.8184	21.1335	21.1335	21.1335	29.7791	0.960615	2.88184
	0.1421	15.5039	16.7959	16.7959	6.45995	20.6718	19.3798	15.5039	10.3359	21.9638	5.16796	3.87597	3.87597	16.7959	11.6279	6.45995	2.58398	5.16796	7.75194	14.2119	11.6279	15.5039	15.5039	10.3359	9.04393	12.9199	20.6718	1.29199	5.16796
	0.1422	16.129	22.8495	21.5054	6.72043	36.2903	38.9785	14.7849	41.6667	21.5054	12.0968	6.72043	8.06452	28.2258	21.5054	9.4086	8.06452	10.7527	38.9785	40.3226	17.4731	21.5054	22.8495	36.2903	36.2903	32.2581	44.3548	1.34409	6.72043
	0.1423	23.2019	21.6551	21.6551	0.386698	15.8546	27.0688	21.2684	22.0418	18.1748	1.16009	1.16009	1.54679	18.5615	22.8152	3.86698	1.54679	1.16009	21.6551	23.5886	22.0418	21.6551	19.7216	17.7881	17.4014	17.7881	22.4285	0.386698	3.09358
	0.1424	10.7875	10.2481	12.6753	2.1575	15.6419	12.4056	5.12406	4.58468	17.5297	0.269687	2.1575	2.1575	17.5297	6.2028	4.31499	1.34844	0.539374	4.31499	5.12406	5.93312	12.6753	17.26	18.8781	19.1478	19.1478	3.50593	0.539374	4.31499
	0.1425	26.2794	22.13	17.9806	8.29876	20.7469	17.9806	23.5131	16.5975	27.6625	5.5325	5.5325	2.76625	19.3638	17.9806	13.8313	1.38313	2.76625	16.5975	13.8313	22.13	19.3638	15.2144	15.2144	26.2794	17.9806	6.91563	4.14938	11.065
	0.1426	9.77517	17.5953	18.5728	6.84262	30.303	20.5279	22.4829	14.6628	31.2805	5.8651	6.84262	6.84262	25.4154	22.4829	9.77517	2.93255	5.8651	15.6403	12.7077	25.4154	22.4829	11.7302	27.3705	28.348	30.303	13.6852	3.91007	7.82014
	0.1427	29.3238	29.9222	22.7409	2.99222	27.5284	20.9455	29.3238	23.3393	23.3393	2.39378	4.18911	2.39378	24.5362	28.7253	4.18911	3.59066	0.598444	23.9378	22.7409	29.9222	27.5284	28.1269	23.3393	23.3393	21.544	23.9378	1.79533	5.386
	0.1428	1.61031	3.22061	2.41546	3.22061	2.41546	2.41546	4.02576	1.61031	15.2979	4.83092	2.41546	3.22061	1.61031	19.3237	2.41546	5.63607	5.63607	1.61031	3.22061	2.41546	1.61031	1.61031	16.1031	12.8824	12.8824	3.22061	0.805153	2.41546
	0.1429	8.08081	2.0202	8.08081	2.0202	4.0404	2.0202	2.0202	2.0202	6.06061	2.0202	6.06061	2.0202	8.08081	6.06061	4.0404	6.06061	4.0404	8.08081	8.08081	2.0202	2.0202	10.101	6.06061	6.06061	2.0202	2.0202	2.0202	2.0202
	0.143	24.4059	25.0482	25.0482	3.2113	30.1863	22.4791	26.975	26.3327	32.7553	1.92678	2.56904	2.56904	17.9833	24.4059	5.13809	1.28452	3.2113	26.975	26.3327	35.3243	20.5523	17.9833	16.6988	17.341	16.6988	26.3327	1.28452	5.78035
	0.1431	16.3326	22.2717	23.0141	0.74239	23.0141	17.8174	23.0141	8.90869	8.1663	2.22717	1.48478	3.71195	27.4684	25.9837	8.90869	1.48478	1.48478	7.4239	9.65108	26.7261	20.0445	21.5293	23.0141	27.4684	23.7565	5.93912	0.74239	6.68151
	0.1432	11.7647	14.3791	11.7647	2.61438	14.3791	14.3791	18.3007	5.22876	11.7647	2.61438	3.92157	2.61438	19.6078	18.3007	2.61438	5.22876	6.53595	6.53595	13.0719	18.3007	18.3007	18.3007	10.4575	15.6863	15.6863	11.7647	1.30719	2.61438
	0.1433	19.9275	5.43478	18.1159	5.43478	12.6812	7.24638	7.24638	1.81159	12.6812	7.24638	10.8696	10.8696	19.9275	1.81159	14.4928	5.43478	7.24638	10.8696	5.43478	5.43478	12.6812	16.3043	23.5507	21.7391	10.8696	7.24638	3.62319	5.43478
	0.1434	6.94444	11.5741	13.8889	4.62963	6.94444	11.5741	18.5185	27.7778	25.463	2.31481	6.94444	2.31481	18.5185	13.8889	6.94444	2.31481	2.31481	20.8333	27.7778	13.8889	13.8889	11.5741	11.5741	11.5741	11.5741	20.8333	4.62963	4.62963
	0.1435	10.3093	13.7457	29.2096	6.87285	12.0275	18.9003	30.9278	25.7732	24.055	5.15464	27.4914	24.055	29.2096	20.6186	20.6186	3.43643	5.15464	18.9003	12.0275	8.59107	12.0275	13.7457	34.3643	32.646	36.0825	18.9003	1.71821	15.4639
	0.1436	21.8304	22.67	23.5097	6.71704	22.67	24.3493	27.7078	35.2645	20.9908	5.87741	10.9152	13.4341	21.8304	20.9908	11.7548	4.19815	5.03778	33.5852	18.4719	21.8304	20.1511	22.67	26.8682	28.5474	27.7078	15.1134	0.839631	7.55668
	0.1437	29.0828	29.0828	21.2528	2.23714	13.4228	19.5749	18.4564	44.1834	25.1678	3.3557	10.6264	10.6264	21.2528	29.6421	9.50783	1.11857	2.79642	43.0649	32.9978	29.6421	35.2349	24.6085	17.3378	17.3378	17.3378	40.2685	1.67785	6.15213
	0.1438	11.4754	11.4754	12.2951	1.91257	12.0219	30.6011	7.37705	35.7923	30.8743	1.36612	4.91803	4.09836	33.8798	7.65027	3.55191	1.36612	1.36612	36.8852	36.612	8.19672	35.7923	31.9672	30.0546	29.5082	29.5082	36.612	0.819672	2.73224
	0.1439	29.9083	32.8027	32.3203	5.78871	27.014	35.2147	29.9083	38.109	34.7323	0.482393	4.82393	5.78871	30.3907	26.5316	3.85914	0.482393	1.44718	37.6266	37.6266	27.014	39.0738	35.2147	32.8027	34.2499	34.2499	36.6618	0.964785	5.78871
	0.144	6.00601	10.5105	7.50751	9.00901	7.50751	6.00601	4.5045	7.50751	7.50751	9.00901	7.50751	6.00601	6.00601	7.50751	7.50751	9.00901	9.00901	6.00601	7.50751	7.50751	9.00901	7.50751	7.50751	10.5105	7.50751	7.50751	3.003	4.5045
	0.1441	3.0303	3.0303	3.0303	3.0303	3.0303	3.0303	3.0303	3.0303	3.0303	3.0303	6.06061	3.0303	3.0303	3.0303	9.09091	3.0303	3.0303	3.0303	3.0303	3.0303	3.0303	3.0303	3.0303	3.0303	3.0303	3.0303	3.0303	3.0303
	0.1442	23.3577	19.9513	19.4647	1.94647	19.4647	24.8175	19.9513	23.3577	24.8175	2.91971	2.91971	1.94647	24.8175	20.438	2.43309	1.94647	1.94647	23.3577	23.8443	20.438	23.8443	30.6569	23.8443	23.3577	20.438	23.8443	1.94647	1.45985
	0.1443	9.94546	9.62464	10.5871	0.320821	12.1912	16.3619	13.7953	17.3244	11.8704	0.320821	0.962464	0.962464	10.2663	10.5871	1.60411	0.962464	0.320821	18.2868	17.0035	9.62464	19.5701	10.5871	10.9079	11.2287	10.9079	16.0411	0.320821	1.28329
	0.1444	3.14465	3.14465	3.14465	3.14465	3.14465	3.14465	3.14465	3.14465	3.14465	12.5786	12.5786	15.7233	3.14465	3.14465	9.43396	15.7233	3.14465	3.14465	3.14465	3.14465	3.14465	3.14465	3.14465	3.14465	3.14465	3.14465	3.14465	3.14465
	0.1445	3.0303	3.0303	3.0303	3.0303	3.0303	3.0303	3.0303	3.0303	3.0303	3.0303	3.0303	3.0303	3.0303	3.0303	3.0303	3.0303	3.0303	3.0303	3.0303	3.0303	3.0303	3.0303	3.0303	3.0303	3.0303	3.0303	3.0303	3.0303
	0.1446	15.6951	13.4529	16.4425	2.98954	15.6951	22.4215	13.4529	25.4111	13.4529	2.98954	1.49477	0.747384	13.4529	14.9477	2.98954	0.747384	2.24215	23.9163	25.4111	15.6951	24.6637	9.71599	23.9163	23.1689	23.9163	20.9268	0.747384	1.49477
	0.1447	15.3773	10.8824	15.8505	0.946298	22.0014	6.86066	17.9797	11.8287	14.6676	0.473149	0.946298	0.709723	17.5065	22.4746	3.07547	1.41945	0.709723	11.5921	10.8824	15.1408	18.6894	17.7431	17.0334	17.2699	16.7968	10.6458	0.473149	1.41945
	0.1448	13.0952	20.2381	19.0476	2.38095	20.2381	17.8571	22.619	21.4286	11.9048	4.7619	1.19048	1.19048	11.9048	21.4286	4.7619	1.19048	3.57143	20.2381	20.2381	20.2381	20.2381	19.0476	11.9048	9.52381	8.33333	17.8571	1.19048	4.7619
	0.1449	13.6268	13.6268	12.5786	2.09644	12.5786	13.6268	13.6268	13.6268	14.6751	1.04822	2.09644	4.19287	14.6751	13.6268	4.19287	2.09644	4.19287	12.5786	13.6268	11.5304	12.5786	9.43396	13.6268	12.5786	14.6751	13.6268	2.09644	3.14465
	0.145	1.65837	16.5837	3.31675	1.65837	1.65837	1.65837	16.5837	11.6086	1.65837	4.97512	1.65837	1.65837	14.9254	3.31675	3.31675	1.65837	1.65837	11.6086	14.9254	14.9254	1.65837	1.65837	3.31675	3.31675	1.65837	1.65837	1.65837	1.65837
	0.1451	11.2263	29.361	19.8618	2.59067	31.0881	16.4076	35.4059	20.7254	19.8618	3.45423	14.6805	3.45423	17.2712	28.4974	12.0898	2.59067	5.18135	17.2712	8.63558	25.0432	19.8618	21.5889	22.4525	11.2263	14.6805	9.49914	0.863558	9.49914
	0.1452	19.3705	5.64972	12.9136	3.22841	16.9492	16.1421	19.3705	6.45682	18.5634	4.84262	4.84262	5.64972	4.03551	23.406	7.26392	4.03551	5.64972	4.84262	4.03551	23.406	16.1421	13.7207	6.45682	4.03551	7.26392	4.84262	0.807102	1.6142
	0.1453	8.19672	10.929	8.19672	4.09836	8.19672	8.19672	8.19672	9.56284	12.2951	1.36612	6.8306	1.36612	6.8306	12.2951	5.46448	2.73224	2.73224	9.56284	10.929	12.2951	10.929	10.929	10.929	5.46448	10.929	10.929	1.36612	4.09836
	0.1454	11.7647	7.84314	7.84314	3.92157	13.7255	15.6863	7.84314	9.80392	7.84314	3.92157	5.88235	7.84314	5.88235	7.84314	7.84314	5.88235	5.88235	9.80392	9.80392	7.84314	9.80392	9.80392	11.7647	3.92157	9.80392	9.80392	1.96078	3.92157
	0.1455	18.8324	21.9711	18.2046	5.64972	20.7156	28.8763	19.4601	23.2266	15.0659	3.13873	1.25549	1.88324	20.0879	21.3434	3.76648	0.627746	1.25549	19.4601	19.4601	20.0879	21.3434	16.9492	15.0659	20.0879	15.0659	20.0879	1.88324	1.25549
	0.1456	3.08642	3.08642	3.08642	3.08642	3.08642	3.08642	3.08642	3.08642	3.08642	3.08642	3.08642	3.08642	3.08642	3.08642	3.08642	3.08642	3.08642	3.08642	3.08642	3.08642	3.08642	3.08642	3.08642	3.08642	3.08642	3.08642	3.08642	3.08642
	0.1457	19.2539	19.2539	16.8472	7.22022	18.0505	14.4404	19.2539	16.8472	18.0505	3.61011	3.61011	3.61011	19.2539	19.2539	2.40674	4.81348	4.81348	16.8472	14.4404	19.2539	21.6606	16.8472	15.6438	22.864	15.6438	18.0505	4.81348	6.01685
	0.1458	28.49	20.4179	23.7417	0.949668	29.4397	21.3675	23.7417	22.792	27.0655	1.4245	2.37417	1.89934	28.9649	22.3172	6.64767	2.849	3.32384	22.792	23.7417	21.8424	29.9145	24.2165	23.2669	28.9649	23.2669	23.7417	0.474834	0.949668
	0.1459	18.1311	19.5258	15.3417	2.7894	16.7364	15.3417	16.7364	6.9735	26.4993	1.3947	2.7894	1.3947	19.5258	13.947	4.1841	1.3947	1.3947	8.3682	6.9735	20.9205	18.1311	19.5258	19.5258	15.3417	22.3152	8.3682	1.3947	2.7894
	0.146	22.3793	15.3121	22.3793	2.35571	14.1343	14.1343	22.3793	23.5571	14.1343	7.06714	7.06714	5.88928	14.1343	23.5571	11.7786	5.88928	4.71143	14.1343	14.1343	23.5571	29.4464	14.1343	9.42285	14.1343	9.42285	12.9564	3.53357	4.71143
	0.1461	17.301	13.8408	17.8777	3.46021	16.7243	17.301	17.301	16.1476	14.9942	2.30681	2.88351	2.88351	19.6078	17.301	5.76701	1.7301	2.30681	16.1476	13.2641	17.301	23.6448	17.301	19.0311	19.0311	19.0311	16.7243	0.576701	5.19031
	0.1462	21.4339	20.6948	22.1729	2.95639	9.60828	24.3902	22.912	25.1293	21.4339	1.4782	2.95639	2.21729	18.4775	19.9557	1.4782	5.91279	2.95639	25.8684	22.912	19.9557	19.2166	21.4339	18.4775	18.4775	18.4775	24.3902	0.739098	2.21729
	0.1463	2.68817	2.68817	2.68817	8.06452	2.68817	5.37634	2.68817	2.68817	16.129	2.68817	5.37634	2.68817	2.68817	2.68817	10.7527	2.68817	5.37634	2.68817	8.06452	2.68817	10.7527	2.68817	2.68817	2.68817	10.7527	2.68817	2.68817	2.68817
	0.1464	9.87654	13.9918	11.5226	3.29218	8.23045	13.9918	13.9918	14.8148	9.0535	3.29218	4.11523	4.93827	9.0535	10.6996	4.11523	1.64609	3.29218	12.3457	10.6996	9.87654	8.23045	9.87654	9.0535	10.6996	12.3457	11.5226	0.823045	1.64609
	0.1465	37.4898	39.1198	34.2298	3.25998	44.8248	35.8598	35.8598	37.4898	39.9348	5.70497	4.07498	3.25998	35.0448	38.3048	3.25998	0.814996	2.44499	30.9698	32.5998	35.8598	47.2698	37.4898	29.3399	30.1548	35.8598	22.0049	0.814996	4.88998
	0.1466	12.9136	11.2994	12.1065	3.22841	12.9136	16.1421	12.1065	10.4923	12.1065	2.42131	3.22841	3.22841	9.68523	11.2994	6.45682	4.03551	4.03551	9.68523	9.68523	11.2994	12.1065	8.07103	10.4923	8.87813	12.1065	10.4923	1.6142	4.03551
	0.1467	22.3072	21.0325	23.5819	2.54939	29.318	23.5819	25.4939	36.3289	27.406	1.2747	3.18674	1.91205	27.406	23.5819	3.82409	1.91205	3.18674	34.4168	42.065	23.5819	28.6807	29.318	22.9446	27.406	23.5819	42.065	0.637349	1.91205
	0.1468	21.7186	30.2172	34.9386	2.83286	33.05	25.4958	20.7743	21.7186	27.3843	2.83286	1.88857	0.944287	20.7743	32.1058	7.5543	1.88857	0.944287	32.1058	20.7743	27.3843	30.2172	30.2172	25.4958	20.7743	25.4958	26.44	1.88857	6.61001
	0.1469	9.62963	20	5.92593	1.48148	15.5556	8.88889	9.62963	22.2222	17.037	2.22222	5.92593	3.7037	18.5185	10.3704	5.92593	3.7037	5.18519	16.2963	21.4815	10.3704	8.88889	8.88889	9.62963	19.2593	8.88889	22.2222	1.48148	3.7037
	0.147	13.9211	16.2413	16.2413	4.64037	17.7881	16.2413	17.7881	22.4285	23.2019	1.54679	3.09358	3.09358	15.4679	17.7881	5.41377	0.773395	3.86698	16.2413	17.0147	19.3349	15.4679	13.9211	17.0147	18.5615	21.6551	15.4679	2.32019	8.50735
	0.1471	18.8034	6.83761	18.8034	6.83761	22.2222	29.0598	18.8034	27.3504	13.6752	5.12821	5.12821	3.4188	1.7094	25.641	6.83761	8.54701	6.83761	6.83761	8.54701	23.9316	18.8034	29.0598	1.7094	1.7094	1.7094	15.3846	3.4188	3.4188
	0.1472	10.296	12.87	1.287	3.861	12.87	6.43501	14.157	3.861	11.583	2.574	5.14801	1.287	10.296	6.43501	3.861	2.574	2.574	3.861	14.157	6.43501	7.72201	6.43501	10.296	10.296	11.583	12.87	1.287	5.14801
	0.1473	20.3341	19.971	21.4234	2.17865	21.0603	31.2273	24.6914	25.7807	14.5243	2.54176	2.90487	2.17865	18.5185	21.0603	2.17865	1.81554	1.45243	24.3282	31.2273	21.0603	22.8758	22.5127	17.0661	17.4292	17.0661	32.3166	0.363108	2.54176
	0.1474	24.1998	20.2966	20.2966	3.12256	21.8579	22.6386	28.8837	28.103	30.445	3.9032	2.34192	3.9032	26.5418	24.9805	3.12256	3.9032	1.56128	28.8837	24.1998	24.9805	20.2966	22.6386	26.5418	26.5418	26.5418	21.8579	0.78064	2.34192
	0.1475	14.8148	18.107	11.5226	4.11523	18.107	23.8683	20.5761	22.2222	21.3992	0.823045	3.29218	1.64609	20.5761	25.5144	3.29218	1.64609	0.823045	23.0453	20.5761	22.2222	18.107	23.0453	24.6914	17.284	22.2222	18.93	1.64609	1.64609
	0.1476	17.1855	18.9689	17.0233	0.972763	19.6174	11.8353	17.6719	12.808	25.454	1.45914	0.810636	1.13489	10.5383	17.1855	3.89105	0.810636	0.972763	11.9974	8.43061	16.6991	20.9144	20.5901	21.4008	10.5383	21.4008	9.88975	0.324254	3.5668
	0.1477	32.5815	30.0752	31.9549	2.50627	35.7143	33.208	33.208	33.8346	35.0877	4.38596	3.13283	3.13283	43.8596	33.8346	3.13283	3.13283	2.50627	33.8346	32.5815	35.0877	31.3283	27.5689	31.9549	43.8596	36.9674	32.5815	2.50627	5.6391
	0.1478	10.8974	14.1026	10.8974	1.28205	14.1026	13.4615	13.4615	12.8205	12.8205	1.28205	1.92308	1.28205	14.1026	12.8205	3.20513	1.92308	1.92308	10.8974	10.2564	12.1795	14.7436	17.3077	16.6667	14.7436	16.6667	10.2564	0.641026	2.5641
	0.1479	1.81159	5.43478	1.81159	3.62319	5.43478	3.62319	3.62319	3.62319	3.62319	5.43478	5.43478	7.24638	7.24638	1.81159	5.43478	7.24638	5.43478	3.62319	1.81159	1.81159	1.81159	3.62319	5.43478	7.24638	1.81159	7.24638	1.81159	3.62319
	0.148	11.5992	9.69766	14.4514	1.71135	13.5007	12.5499	10.8386	10.6484	13.6908	1.1409	1.5212	1.71135	11.0287	13.3105	6.08481	1.33105	1.71135	10.8386	13.6908	13.1204	12.9302	12.3598	14.0711	11.409	14.8317	13.3105	0.3803	3.4227
	0.1481	30.1142	35.3063	32.1911	4.15369	35.3063	26.999	32.1911	36.3448	29.0758	5.19211	6.23053	4.15369	33.2295	25.9605	13.4995	4.15369	4.15369	36.3448	33.2295	26.999	31.1526	28.0374	28.0374	32.1911	30.1142	31.1526	2.07684	7.26895
	0.1482	6.62252	7.72627	7.72627	4.41501	7.72627	8.83002	8.83002	8.83002	5.51876	6.62252	7.72627	2.20751	4.41501	5.51876	5.51876	4.41501	4.41501	8.83002	7.72627	6.62252	5.51876	6.62252	8.83002	4.41501	8.83002	6.62252	3.31126	4.41501
	0.1483	22.6354	21.0186	19.9407	1.88628	21.0186	21.2881	22.6354	24.2522	22.3659	1.07788	1.34735	1.61681	20.4797	21.2881	2.69469	0.808407	1.07788	24.2522	24.5217	23.4438	21.827	22.9049	24.7912	20.4797	24.7912	24.5217	0.538938	1.88628
	0.1484	19.8482	23.9346	29.7723	2.91886	25.1022	25.6859	24.5184	22.1833	26.8535	2.91886	1.75131	1.75131	25.6859	26.2697	6.42148	1.75131	1.75131	16.3456	18.6807	23.9346	22.7671	21.0158	26.2697	26.8535	25.1022	18.0969	0.583771	3.50263
	0.1485	24.0511	25.5543	30.8155	3.00639	24.4269	25.9301	27.8091	26.3059	25.5543	4.13378	2.63059	3.00639	27.8091	24.8027	5.63698	3.75799	3.00639	29.3123	27.4333	27.0575	29.3123	22.9237	30.8155	28.1849	31.1913	28.9365	2.63059	4.50958
	0.1486	13.8889	19.3089	10.8401	1.35501	12.1951	15.5827	21.6802	21.0027	10.8401	1.69377	0.677507	1.35501	15.9214	11.1789	5.42005	2.03252	2.03252	22.019	21.3415	12.8726	17.6152	16.2602	16.9377	16.2602	16.9377	21.6802	0.677507	4.06504
	0.1487	28.5088	16.6667	29.386	0.877193	28.0702	23.2456	17.9825	17.5439	26.7544	0.438596	1.75439	0.877193	26.3158	17.5439	1.75439	0.877193	1.31579	17.5439	17.1053	17.1053	24.1228	31.5789	26.7544	26.3158	26.7544	16.6667	0.438596	1.75439
	0.1488	13.6519	22.7531	20.4778	5.68828	19.3402	22.7531	22.7531	25.0284	19.3402	7.96359	7.96359	4.55063	21.6155	23.8908	10.2389	3.41297	4.55063	22.7531	22.7531	23.8908	22.7531	17.0648	19.3402	21.6155	19.3402	25.0284	1.13766	3.41297
	0.1489	14.8976	21.4153	23.2775	0.931099	25.1397	24.2086	20.4842	18.622	27.0019	0.931099	1.8622	2.7933	21.4153	18.622	2.7933	2.7933	0.931099	17.6909	18.622	20.4842	20.4842	17.6909	27.0019	20.4842	24.2086	18.622	2.7933	2.7933
	0.149	24	21.8667	22.9333	2.13333	29.3333	26.6667	26.1333	22.9333	27.2	3.2	3.73333	2.13333	26.6667	26.1333	6.93333	2.66667	1.6	22.4	22.4	25.6	25.0667	22.4	25.0667	25.6	24	24	2.13333	3.73333
	0.1491	23.5806	24.9542	24.2674	0.915751	26.0989	21.978	29.9908	29.0751	27.4725	1.37363	1.14469	0.915751	33.4249	27.7015	4.12088	0.915751	1.60256	27.7015	27.9304	27.0147	25.641	26.3278	30.4487	32.7381	27.9304	27.7015	0.228938	5.49451
	0.1492	6.55022	2.91121	3.63901	4.36681	23.2897	2.18341	9.46143	4.36681	10.917	5.82242	5.82242	6.55022	14.556	5.82242	5.82242	5.09461	3.63901	4.36681	3.63901	2.18341	8.00582	4.36681	3.63901	13.8282	2.91121	5.82242	2.18341	5.09461
	0.1493	28.5813	28.2369	24.1047	0.688705	29.27	27.5482	28.9256	29.6143	24.7934	0.344353	1.72176	0.688705	25.4821	28.5813	2.41047	1.72176	1.03306	28.9256	28.5813	27.2039	27.5482	28.2369	28.9256	25.8264	28.9256	28.5813	0.344353	1.72176
	0.1494	18.9003	22.3368	8.59107	1.71821	23.1959	24.055	14.6048	10.3093	13.7457	1.71821	0.859107	1.71821	22.3368	18.9003	6.87285	1.71821	1.71821	12.8866	11.1684	18.9003	21.4777	26.6323	12.8866	25.7732	12.8866	13.7457	0.859107	6.01375
	0.1495	3.20513	3.20513	6.41026	3.20513	6.41026	4.80769	11.2179	11.2179	6.41026	3.20513	9.61538	6.41026	6.41026	6.41026	9.61538	3.20513	6.41026	11.2179	6.41026	9.61538	8.01282	4.80769	6.41026	6.41026	11.2179	4.80769	1.60256	3.20513
	0.1496	16.7173	18.7437	21.2766	1.51976	11.6515	19.2503	24.8227	22.2898	16.2107	2.02634	1.01317	2.02634	21.2766	21.2766	3.03951	2.02634	2.02634	21.7832	24.3161	22.2898	22.2898	16.2107	23.3029	20.77	22.7964	16.2107	1.01317	3.5461
	0.1497	19.9601	20.9581	19.9601	2.99401	24.9501	15.9681	22.9541	21.9561	18.9621	2.99401	1.99601	1.99601	20.9581	20.9581	8.98204	2.99401	3.99202	20.9581	17.9641	20.9581	18.9621	18.9621	20.9581	20.9581	16.9661	20.9581	2.99401	3.99202
	0.1498	13.3929	2.97619	1.4881	2.97619	4.46429	1.4881	14.881	2.97619	14.881	1.4881	1.4881	2.97619	16.369	13.3929	7.44048	1.4881	1.4881	14.881	16.369	14.881	16.369	13.3929	7.44048	17.8571	8.92857	19.3452	1.4881	2.97619
	0.1499	24.6433	12.3217	13.6187	3.89105	33.7224	0.648508	23.9948	22.6978	14.9157	3.24254	3.89105	3.89105	29.1829	19.4553	7.13359	3.89105	3.24254	25.2918	19.4553	13.6187	18.1582	21.4008	20.7523	31.1284	14.2672	13.6187	1.94553	4.53956
	0.15	13.6893	22.5873	16.4271	5.4757	21.9028	17.796	17.796	23.2717	23.2717	4.10678	4.10678	3.42231	21.2183	18.4805	2.05339	4.10678	4.10678	20.5339	23.9562	23.2717	22.5873	21.2183	21.9028	20.5339	21.2183	19.8494	4.10678	1.36893
	0.1501	19.6265	14.8781	8.54701	0.949668	18.3602	22.1589	7.59734	5.06489	14.5616	0.949668	1.58278	1.58278	16.4609	5.38145	4.43178	1.58278	0.949668	4.11523	3.48211	6.01456	7.9139	12.3457	12.9788	16.1443	12.9788	3.48211	0.316556	3.48211
	0.1502	9.64187	1.37741	1.37741	4.13223	1.37741	1.37741	1.37741	5.50964	5.50964	8.26446	6.88705	8.26446	4.13223	15.1515	8.26446	6.88705	8.26446	12.3967	1.37741	1.37741	9.64187	15.1515	34.4353	4.13223	24.7934	1.37741	2.75482	4.13223
	0.1503	2.08333	2.08333	2.08333	4.16667	2.08333	2.08333	2.08333	2.08333	2.08333	2.08333	2.08333	2.08333	2.08333	2.08333	2.08333	8.33333	6.25	2.08333	4.16667	2.08333	2.08333	2.08333	2.08333	2.08333	2.08333	2.08333	2.08333	2.08333
	0.1504	21.7755	13.4003	23.4506	6.70017	23.4506	25.1256	21.7755	23.4506	23.4506	6.70017	6.70017	3.35008	25.1256	25.1256	3.35008	5.02513	5.02513	21.7755	23.4506	25.1256	23.4506	20.1005	25.1256	25.1256	25.1256	23.4506	1.67504	3.35008
	0.1505	19.7869	22.8311	21.309	3.80518	19.0259	21.309	22.07	23.5921	20.5479	4.56621	3.80518	3.80518	25.1142	20.5479	7.61035	3.80518	1.52207	22.07	19.7869	22.07	18.2648	21.309	22.07	25.1142	21.309	19.7869	0.761035	6.08828
	0.1506	14.1667	15	17.5	2.5	20.8333	16.6667	15.8333	19.1667	19.1667	2.5	3.33333	2.5	14.1667	23.3333	4.16667	3.33333	3.33333	21.6667	17.5	20	19.1667	17.5	18.3333	21.6667	14.1667	19.1667	0.833333	2.5
	0.1507	6.58436	11.5226	6.58436	8.23045	5.76132	2.46914	11.5226	12.3457	7.40741	1.64609	1.64609	3.29218	9.0535	6.58436	5.76132	4.93827	3.29218	12.3457	13.1687	6.58436	13.1687	9.87654	12.3457	9.87654	12.3457	11.5226	2.46914	4.11523
	0.1508	18.3276	23.4822	23.4822	1.71821	18.3276	16.6094	24.055	23.4822	16.0367	4.5819	3.43643	2.86369	20.6186	17.7549	4.5819	2.86369	1.71821	23.4822	23.4822	18.9003	12.6002	15.4639	15.4639	21.1913	16.6094	22.9095	1.71821	2.86369
	0.1509	8.43882	2.1097	4.21941	2.1097	8.43882	10.5485	8.43882	2.1097	6.32911	2.1097	4.21941	4.21941	6.32911	6.32911	8.43882	2.1097	4.21941	6.32911	2.1097	2.1097	14.7679	2.1097	2.1097	6.32911	2.1097	2.1097	2.1097	2.1097
	0.151	19.368	21.4067	24.4648	3.0581	15.2905	27.5229	25.4842	23.4455	21.4067	3.0581	3.0581	5.09684	22.4261	12.2324	6.11621	2.03874	2.03874	21.4067	23.4455	13.2518	18.3486	19.368	23.4455	22.4261	22.4261	21.4067	1.01937	4.07747
	0.1511	0.843882	5.06329	3.37553	4.21941	3.37553	4.21941	10.9705	14.346	3.37553	5.06329	5.90717	3.37553	13.5021	20.2532	9.2827	5.90717	0.843882	1.68776	8.43882	17.7215	3.37553	0.843882	31.2236	14.346	20.2532	5.06329	1.68776	5.06329
	0.1512	39.8284	33.701	39.8284	2.45098	39.2157	42.8922	43.5049	41.6667	37.3775	0.612745	1.22549	0.612745	42.8922	36.7647	5.51471	3.06373	4.28922	42.8922	41.0539	36.7647	41.0539	42.2794	40.4412	43.5049	39.8284	40.4412	0.612745	3.06373
	0.1513	19.2729	20.5869	30.6614	0.43802	31.9755	20.1489	33.2895	34.6036	31.0994	1.31406	1.31406	0.87604	27.5953	30.2234	5.25624	1.31406	3.06614	34.1656	34.1656	29.7854	32.8515	24.9671	32.4135	27.5953	32.4135	32.8515	0.43802	3.94218
	0.1514	14.7992	33.8266	35.9408	0.704722	35.9408	34.5314	38.7597	38.7597	19.0275	2.11416	2.11416	2.11416	22.5511	9.8661	9.16138	1.40944	1.40944	40.8739	36.6455	13.3897	34.5314	34.5314	9.8661	22.5511	11.9803	31.7125	0.704722	7.75194
	0.1515	29.6296	41.5638	29.6296	1.64609	23.4568	31.2757	20.5761	30.4527	30.8642	1.23457	1.23457	1.23457	24.6914	21.3992	11.1111	2.05761	0.823045	33.3333	49.3827	21.3992	31.2757	29.2181	23.0453	25.5144	21.3992	24.6914	1.23457	11.5226
	0.1516	13.1234	16.6229	20.9974	4.37445	19.2476	18.3727	20.9974	21.8723	17.4978	3.49956	1.74978	4.37445	20.9974	13.9983	3.49956	2.62467	2.62467	23.622	21.8723	13.1234	15.748	15.748	21.8723	21.8723	22.7472	22.7472	1.74978	2.62467
	0.1517	13.0268	11.4943	13.0268	1.53257	16.8582	13.7931	16.092	13.7931	16.092	1.53257	2.29885	1.53257	16.092	13.0268	2.29885	1.53257	1.53257	13.7931	14.5594	12.2605	14.5594	13.7931	13.0268	15.3257	13.0268	14.5594	0.766284	1.53257
	0.1518	28.7206	28.2855	29.1558	1.74064	26.5448	18.7119	27.4151	26.1097	17.8416	1.30548	0.435161	1.30548	16.9713	26.98	4.35161	1.74064	0.870322	27.4151	27.4151	27.4151	22.1932	24.369	17.8416	16.9713	17.8416	26.98	0.870322	3.48129
	0.1519	24.1489	24.5447	24.9406	1.58353	20.5859	16.2312	28.1077	24.1489	19.3983	1.58353	2.3753	1.58353	19.0024	21.3777	3.16706	0.791766	0.791766	22.9612	26.5241	18.6065	23.3571	16.6271	17.023	19.0024	17.023	20.9818	0.791766	1.58353
	0.152	13.3038	26.6075	8.86918	3.69549	14.0429	16.9993	18.4775	17.7384	12.5647	2.21729	0.739098	0.739098	10.3474	12.5647	2.21729	2.21729	2.21729	15.5211	21.4339	13.3038	11.0865	18.4775	14.782	11.8256	13.3038	11.8256	2.21729	2.95639
	0.1521	12.1043	16.7598	17.6909	3.72439	15.8287	9.31099	16.7598	15.8287	19.5531	3.72439	4.65549	4.65549	13.9665	19.5531	7.44879	4.65549	2.7933	14.8976	16.7598	12.1043	13.9665	16.7598	19.5531	15.8287	18.622	14.8976	1.8622	2.7933
	0.1522	10.2339	10.2339	16.0819	4.38596	13.1579	21.9298	17.5439	19.0058	11.6959	5.84795	2.92398	4.38596	21.9298	13.1579	8.77193	2.92398	1.46199	17.5439	17.5439	14.6199	13.1579	14.6199	10.2339	21.9298	8.77193	17.5439	1.46199	4.38596
	0.1523	14.3098	15.9933	10.9428	0.841751	25.2525	3.367	10.9428	10.101	24.4108	4.20875	2.52525	3.367	22.7273	7.57576	8.41751	2.52525	1.6835	10.101	13.468	3.367	12.6263	25.2525	19.3603	23.569	20.202	14.3098	1.6835	5.05051
	0.1524	3.0581	6.11621	6.11621	3.0581	15.2905	9.17431	12.2324	6.11621	6.11621	3.0581	3.0581	6.11621	3.0581	3.0581	9.17431	9.17431	3.0581	6.11621	9.17431	3.0581	3.0581	3.0581	3.0581	24.4648	3.0581	9.17431	3.0581	3.0581
	0.1525	3.58423	3.58423	3.58423	3.58423	3.58423	3.58423	3.58423	3.58423	3.58423	3.58423	3.58423	3.58423	3.58423	3.58423	14.3369	3.58423	3.58423	3.58423	3.58423	3.58423	3.58423	3.58423	3.58423	3.58423	3.58423	3.58423	3.58423	3.58423
	0.1526	18.8088	18.8088	8.35946	1.04493	18.8088	20.8986	18.8088	21.9436	17.7638	2.08986	2.08986	2.08986	13.5841	21.9436	4.17973	3.1348	4.17973	19.8537	21.9436	14.629	21.9436	17.7638	18.8088	12.5392	17.7638	17.7638	3.1348	3.1348
	0.1527	13.751	13.2417	13.4963	1.78253	13.4963	10.6952	19.3532	14.0056	5.09295	2.03718	1.78253	1.52788	14.0056	11.4591	13.2417	2.03718	1.78253	14.0056	17.0614	14.0056	13.751	13.4963	12.4777	13.751	12.7324	15.0242	0.509295	11.4591
	0.1528	23.2068	25.7384	24.8945	2.1097	29.1139	21.519	27.0042	26.5823	19.8312	2.95359	1.68776	1.68776	23.2068	27.4262	3.79747	1.68776	2.1097	24.8945	25.7384	28.692	25.7384	27.0042	27.0042	22.7848	26.1603	24.8945	1.26582	3.37553
	0.1529	24.0113	24.7175	21.1864	4.9435	31.0734	2.82486	30.3672	42.3729	36.7232	3.53107	3.53107	5.64972	30.3672	31.0734	9.18079	2.11864	6.35593	29.661	36.7232	36.0169	31.7797	14.8305	35.3107	34.6045	34.6045	30.3672	4.23729	4.9435
	0.153	8.35655	10.2136	6.49954	2.78552	18.5701	15.7846	11.1421	9.28505	20.4271	1.85701	5.57103	3.71402	21.3556	12.9991	9.28505	4.64253	6.49954	7.42804	7.42804	9.28505	8.35655	9.28505	19.4986	19.4986	20.4271	7.42804	2.78552	4.64253
	0.1531	3.33333	3.33333	3.33333	10	3.33333	3.33333	3.33333	3.33333	3.33333	3.33333	13.3333	6.66667	3.33333	3.33333	10	3.33333	3.33333	3.33333	3.33333	3.33333	3.33333	3.33333	3.33333	3.33333	3.33333	3.33333	3.33333	3.33333
	0.1532	23.0263	19.1886	24.6711	2.74123	29.057	32.8947	27.4123	27.9605	30.1535	2.19298	2.74123	2.19298	29.6053	15.8991	5.48246	3.28947	2.19298	24.6711	24.1228	15.8991	26.3158	19.7368	37.2807	29.6053	37.2807	24.1228	0.548246	3.83772
	0.1533	9.83607	8.74317	10.929	5.46448	5.46448	6.55738	8.74317	9.83607	8.74317	3.27869	3.27869	3.27869	6.55738	3.27869	5.46448	3.27869	4.37158	7.65027	8.74317	2.18579	6.55738	6.55738	5.46448	6.55738	5.46448	6.55738	1.0929	3.27869
	0.1534	20.6254	20.6254	17.9641	1.33067	17.2987	17.2987	19.2947	21.2908	22.6214	1.99601	0.665336	1.99601	18.6294	16.6334	3.99202	3.99202	1.33067	18.6294	20.6254	19.9601	19.2947	21.9561	21.9561	19.9601	18.6294	21.2908	0.665336	3.32668
	0.1535	13.087	12.3172	11.9323	1.92456	10.3926	10.0077	13.8568	10.7775	10.3926	0.769823	1.15473	0.769823	11.1624	10.7775	5.00385	1.53965	0.384911	11.1624	11.1624	10.3926	10.0077	10.7775	10.0077	11.1624	10.0077	10.3926	0.384911	5.00385
	0.1536	23.6915	20.9366	23.6915	1.65289	20.9366	15.427	21.4876	21.4876	18.7328	2.20386	1.65289	1.65289	22.5895	21.4876	7.7135	3.85675	2.75482	23.6915	20.9366	22.0386	16.5289	19.2837	24.2424	22.5895	20.3857	19.8347	0.550964	3.85675
	0.1537	9.25926	9.25926	9.72222	1.85185	11.1111	7.40741	10.6481	12.963	8.33333	1.38889	1.85185	1.38889	10.6481	10.1852	5.55556	1.85185	1.38889	12.963	10.1852	10.6481	11.5741	10.6481	10.6481	11.1111	10.6481	12.5	0.925926	4.62963
	0.1538	19.3638	20.7469	22.8216	2.76625	22.8216	16.5975	26.971	26.2794	17.2891	4.14938	2.07469	3.45781	27.6625	24.2047	6.22407	2.07469	2.07469	26.2794	26.2794	28.3541	23.5131	22.13	22.8216	28.3541	23.5131	22.8216	1.38313	4.84094
	0.1539	26.3789	12.7898	21.5827	4.79616	19.984	23.9808	28.777	27.9776	31.1751	1.59872	2.39808	4.79616	35.9712	27.1783	7.19424	1.59872	1.59872	28.777	27.9776	26.3789	27.9776	27.1783	21.5827	35.1719	21.5827	26.3789	2.39808	1.59872
	0.154	31.5041	31.5041	23.374	2.03252	40.6504	43.6992	42.6829	39.6341	42.6829	5.0813	4.06504	3.04878	40.6504	35.5691	7.11382	1.01626	3.04878	42.6829	39.6341	31.5041	25.4065	36.5854	47.7642	42.6829	44.7154	39.6341	1.01626	5.0813
	0.1541	3.62319	3.62319	3.62319	7.24638	18.1159	3.62319	3.62319	7.24638	3.62319	14.4928	3.62319	3.62319	3.62319	25.3623	10.8696	7.24638	3.62319	3.62319	3.62319	10.8696	3.62319	3.62319	3.62319	39.8551	3.62319	3.62319	3.62319	3.62319
	0.1542	32.4141	30.479	31.4465	0.483793	27.0924	27.0924	31.4465	31.9303	31.9303	0.483793	0.967586	0.967586	26.1248	31.9303	3.38655	0.967586	0.483793	29.9952	30.9627	31.9303	32.8979	30.9627	30.9627	27.0924	30.9627	30.9627	0.483793	3.87034
	0.1543	18.1683	21.1346	22.2469	1.48313	21.1346	8.89878	21.8762	9.26956	19.6515	0.741565	1.11235	0.370782	15.9436	22.2469	5.56174	2.59548	0.370782	9.26956	8.89878	21.8762	10.7527	21.5054	7.04486	15.9436	6.67408	8.52799	0.741565	5.56174
	0.1544	8.75274	10.9409	12.3997	4.37637	11.6703	8.75274	13.8585	4.37637	14.5879	3.64697	2.18818	1.45879	16.7761	12.3997	2.91758	2.18818	2.18818	2.91758	2.91758	12.3997	3.64697	5.83516	14.5879	17.5055	13.1291	2.91758	0.729395	1.45879
	0.1545	12.6437	21.8391	17.2414	1.14943	25.2874	12.6437	20.6897	10.3448	21.8391	2.29885	1.14943	1.14943	17.2414	24.1379	24.1379	1.14943	1.14943	10.3448	11.4943	27.5862	13.7931	11.4943	20.6897	16.092	20.6897	12.6437	1.14943	13.7931
	0.1546	7.95545	31.0263	16.7064	0.795545	29.4352	26.253	29.4352	36.5951	23.0708	2.38663	3.97772	1.59109	11.1376	24.6619	18.2975	0.795545	0.795545	36.5951	34.2084	22.2753	28.6396	37.3906	24.6619	25.4574	15.9109	35.004	0.795545	9.54654
	0.1547	23.2669	24.2165	19.943	0.949668	22.792	25.1662	27.0655	26.1159	23.7417	1.4245	1.89934	1.4245	24.2165	26.5907	4.74834	2.37417	0.474834	24.2165	23.7417	25.1662	28.49	24.6914	18.9934	23.2669	19.4682	22.792	0.474834	4.74834
	0.1548	11.396	8.54701	15.3846	0.949668	10.0665	14.8148	15.1947	13.6752	10.6363	0.569801	0.949668	0.759734	10.4463	14.0551	2.65907	0.759734	0.949668	14.245	13.2953	9.11681	10.4463	13.2953	10.6363	10.4463	11.2061	13.8651	0.569801	3.4188
	0.1549	19.9857	14.9893	18.5582	0.713776	14.2755	14.2755	24.2684	24.2684	19.2719	3.56888	2.14133	3.56888	13.5617	19.2719	7.13776	2.8551	2.14133	25.6959	23.5546	23.5546	16.4168	19.2719	21.4133	13.5617	20.6995	23.5546	1.42755	4.28266
	0.155	19.3517	18.3841	18.3841	1.45138	13.0624	18.3841	18.8679	17.4165	16.449	0.967586	0.967586	1.45138	16.449	20.3193	10.6434	1.93517	0.967586	17.4165	17.4165	20.3193	22.2545	18.8679	15.9652	16.449	14.9976	16.9328	0.483793	6.7731
	0.1551	15.024	16.8269	16.226	0.400641	15.8253	14.0224	16.4263	15.4247	15.4247	0.400641	0.600962	0.801282	16.0256	16.0256	4.60737	0.801282	0.400641	15.4247	15.024	16.226	15.4247	14.0224	15.024	16.226	15.2244	15.4247	0.400641	4.80769
	0.1552	13.1455	19.2488	18.3099	1.87793	13.1455	15.493	20.1878	19.2488	17.8404	0.469484	0.938967	0.938967	16.9014	15.0235	2.8169	0.938967	0.469484	19.7183	17.8404	14.554	15.493	14.554	20.6573	17.8404	18.7793	18.7793	0.938967	1.87793
	0.1553	18.7477	20.2475	21.3723	3.74953	19.4976	23.2471	18.3727	18.7477	14.2482	3.37458	1.87477	3.37458	13.8733	17.6228	2.24972	2.99963	3.74953	17.9978	18.7477	17.6228	17.6228	18.3727	17.2478	13.8733	17.6228	19.1226	1.12486	1.87477
	0.1554	12.9032	15.0538	4.30108	6.45161	17.2043	19.3548	21.5054	23.6559	19.3548	6.45161	2.15054	4.30108	17.2043	17.2043	2.15054	4.30108	8.60215	23.6559	19.3548	21.5054	27.957	12.9032	2.15054	17.2043	4.30108	25.8065	2.15054	2.15054
	0.1555	27.9965	17.4978	28.8714	1.74978	21.8723	20.1225	30.6212	30.6212	20.1225	1.74978	1.74978	2.62467	25.3718	28.8714	4.37445	2.62467	2.62467	30.6212	28.8714	30.6212	20.9974	25.3718	23.622	24.4969	22.7472	23.622	0.874891	1.74978
	0.1556	32.491	25.2708	36.1011	6.01685	27.6775	19.2539	37.3045	38.5078	15.6438	6.01685	7.22022	6.01685	15.6438	28.8809	6.01685	8.42359	9.62696	37.3045	36.1011	37.3045	26.4741	34.8977	26.4741	15.6438	26.4741	37.3045	3.61011	2.40674
	0.1557	6.4	4.8	7.46667	5.86667	6.4	5.33333	9.06667	8.53333	8	3.2	5.33333	5.33333	8.53333	8.53333	3.2	4.8	3.73333	8.53333	7.46667	7.46667	9.6	7.46667	7.46667	6.93333	7.46667	8.53333	3.2	3.73333
	0.1558	7.84314	6.86275	5.88235	4.90196	13.7255	4.90196	4.90196	6.86275	7.84314	5.88235	5.88235	3.92157	15.6863	5.88235	3.92157	3.92157	5.88235	7.84314	6.86275	5.88235	13.7255	9.80392	7.84314	17.6471	8.82353	6.86275	5.88235	1.96078
	0.1559	1.12613	4.5045	4.5045	6.75676	9.00901	18.018	3.37838	6.75676	3.37838	7.88288	7.88288	7.88288	18.018	1.12613	6.75676	7.88288	5.63063	4.5045	2.25225	2.25225	23.6486	18.018	6.75676	18.018	5.63063	2.25225	2.25225	1.12613
	0.156	2.13285	3.961	5.17977	3.04692	13.7112	13.7112	2.74223	2.13285	2.13285	3.35161	3.04692	3.35161	17.0628	2.74223	1.82815	2.74223	3.04692	2.74223	1.82815	1.82815	18.2815	18.8909	7.61731	17.0628	7.61731	2.13285	2.74223	1.52346
	0.1561	2.75482	2.20386	3.30579	2.75482	16.5289	15.978	2.20386	2.75482	12.1212	3.85675	2.75482	4.40771	12.1212	11.5702	2.20386	3.30579	3.85675	2.75482	2.75482	10.4683	6.06061	13.7741	2.20386	11.5702	2.20386	2.75482	1.65289	1.10193
	0.1562	4.83092	3.22061	3.22061	11.2721	4.83092	8.05153	3.22061	4.83092	6.44122	4.83092	6.44122	9.66184	4.83092	4.83092	6.44122	4.83092	6.44122	3.22061	3.22061	3.22061	3.22061	4.83092	3.22061	1.61031	3.22061	3.22061	3.22061	3.22061
	0.1563	3.96825	5.95238	4.62963	5.29101	9.92063	10.582	4.62963	5.95238	12.5661	4.62963	5.95238	5.95238	16.5344	7.93651	4.62963	4.62963	4.62963	3.96825	4.62963	9.25926	11.2434	9.25926	4.62963	17.1958	4.62963	3.96825	2.6455	1.98413
	0.1564	17.618	21.8464	28.1889	2.81889	28.8936	19.7322	26.7794	7.04722	34.5314	2.11416	2.11416	2.11416	25.37	31.0078	4.22833	0.704722	3.52361	8.45666	9.16138	31.7125	23.9605	13.3897	24.6653	26.7794	24.6653	7.75194	0.704722	4.22833
	0.1565	9.07912	9.07912	5.18807	9.07912	11.6732	7.7821	9.07912	6.48508	10.3761	6.48508	3.89105	6.48508	1.29702	14.2672	12.9702	6.48508	1.29702	6.48508	6.48508	15.5642	11.6732	5.18807	7.7821	15.5642	15.5642	6.48508	1.29702	12.9702
	0.1566	24.1477	18.4659	17.0455	1.89394	28.8826	26.9886	24.1477	5.68182	25.0947	1.89394	1.89394	2.36742	23.6742	22.7273	5.68182	2.36742	1.89394	5.20833	5.68182	22.2538	28.8826	6.1553	18.9394	23.2008	19.8864	4.26136	0.473485	3.78788
	0.1567	37.9242	36.9261	34.4311	0.499002	42.9142	33.9321	7.98403	6.48703	29.4411	2.49501	1.99601	1.99601	36.4271	32.9341	11.976	1.99601	2.49501	5.98802	6.98603	8.48303	36.4271	34.9301	22.9541	35.9281	22.9541	6.98603	0.499002	7.48503
	0.1568	14.0351	25.8772	9.21053	0.877193	11.4035	12.7193	18.4211	17.5439	16.2281	1.31579	1.31579	1.31579	14.9123	13.5965	8.33333	1.75439	1.31579	1.31579	19.2982	16.2281	27.193	25.8772	13.5965	14.9123	10.0877	15.3509	1.31579	6.57895
	0.1569	15.1515	13.468	15.1515	2.52525	23.569	16.835	16.835	15.9933	12.6263	1.6835	2.52525	3.367	18.5185	12.6263	3.367	1.6835	0.841751	16.835	15.1515	10.9428	20.202	14.3098	15.1515	18.5185	15.1515	14.3098	0.841751	0.841751
	0.157	2.80112	2.80112	2.80112	2.80112	2.80112	2.80112	2.80112	2.80112	2.80112	8.40336	11.2045	8.40336	2.80112	2.80112	16.8067	2.80112	5.60224	2.80112	2.80112	2.80112	2.80112	2.80112	2.80112	2.80112	2.80112	2.80112	2.80112	5.60224
	0.1571	12.1433	14.5719	13.9648	3.64299	12.7505	12.7505	15.7863	13.3576	15.1791	1.82149	0.607165	2.42866	14.5719	13.9648	3.64299	1.82149	2.42866	14.5719	14.5719	14.5719	18.2149	15.1791	16.3934	11.5361	17.0006	11.5361	1.21433	1.82149
	0.1572	36.9069	33.6848	34.5636	1.17165	30.7557	28.7053	38.3714	41.8864	35.4423	0.878735	0.878735	1.17165	32.8061	34.5636	4.39367	1.17165	0.585823	38.6643	38.6643	34.2707	32.8061	27.5337	33.9777	34.2707	33.9777	38.6643	0.585823	3.51494
	0.1573	23.2323	27.2727	35.3535	3.0303	25.2525	19.1919	29.2929	25.2525	31.3131	2.0202	1.0101	2.0202	29.2929	24.2424	2.0202	3.0303	2.0202	26.2626	25.2525	22.2222	29.2929	16.1616	23.2323	28.2828	24.2424	26.2626	1.0101	2.0202
	0.1574	13.6612	10.929	10.0182	1.82149	10.929	10.929	11.8397	8.19672	10.0182	1.82149	1.82149	0.910747	10.929	9.10747	7.28597	0.910747	0.910747	9.10747	10.929	9.10747	10.929	13.6612	10.929	10.929	10.929	9.10747	1.82149	2.73224
	0.1575	10.279	7.34214	11.7474	5.87372	8.81057	14.6843	10.279	11.7474	17.6211	4.40529	4.40529	4.40529	10.279	13.2159	4.40529	1.46843	4.40529	10.279	11.7474	13.2159	10.279	11.7474	16.1527	10.279	16.1527	11.7474	1.46843	4.40529
	0.1576	22.0327	18.479	22.7434	4.26439	24.8756	25.5864	22.0327	26.2971	24.8756	4.26439	2.1322	1.42146	24.1649	24.1649	2.84293	1.42146	2.1322	27.7186	25.5864	23.4542	24.1649	17.7683	24.1649	21.322	23.4542	23.4542	0.710732	0.710732
	0.1577	26.7511	23.2313	27.4551	2.81591	23.5832	26.0472	24.6392	23.5832	24.2872	3.1679	1.75994	2.46392	24.6392	26.7511	4.92784	2.81591	2.81591	26.0472	26.0472	24.9912	24.9912	23.2313	22.5273	26.0472	22.5273	23.9352	0.351989	3.51989
	0.1578	21.6853	18.5874	25.4027	4.33705	21.6853	21.6853	27.2615	27.2615	21.6853	3.71747	3.09789	1.23916	21.6853	22.3048	9.91326	4.95663	3.09789	25.4027	24.1636	20.4461	22.3048	20.4461	21.0657	22.3048	20.4461	23.544	0.619579	8.05452
	0.1579	5.81655	9.8434	9.8434	2.23714	7.60626	6.26398	10.7383	8.50112	3.57942	0.894855	0.447427	2.23714	5.36913	6.26398	3.57942	0.447427	0.894855	9.39597	8.94855	3.57942	5.81655	3.57942	10.7383	5.81655	10.7383	8.50112	0.894855	2.68456
	0.158	24.0964	15.261	21.2851	2.40964	21.6867	24.8996	29.3173	30.5221	16.0643	0.803213	0.401606	1.20482	27.7108	22.49	4.81928	1.20482	1.20482	32.1285	30.1205	22.49	29.3173	23.2932	20.4819	29.3173	19.2771	30.5221	0.401606	4.81928
	0.1581	19.2503	16.2107	18.2371	2.02634	20.2634	20.2634	23.3029	21.2766	21.2766	7.0922	5.06586	4.05268	19.2503	23.3029	7.0922	3.03951	3.03951	19.2503	17.2239	19.2503	19.2503	19.2503	25.3293	15.1976	24.3161	18.2371	1.01317	4.05268
	0.1582	9.75015	10.3595	7.922	3.65631	11.5783	10.9689	18.2815	16.4534	10.3595	1.82815	2.43754	4.26569	10.3595	9.14077	2.43754	3.04692	5.48446	16.4534	17.0628	10.3595	10.3595	10.9689	17.6722	10.9689	17.6722	15.2346	1.21877	3.04692
	0.1583	3.663	3.663	3.663	3.663	18.315	3.663	3.663	18.315	3.663	14.652	10.989	3.663	3.663	3.663	3.663	3.663	7.32601	3.663	14.652	18.315	3.663	7.32601	3.663	3.663	3.663	3.663	3.663	3.663
	0.1584	2.73224	2.73224	2.73224	2.73224	2.73224	2.73224	2.73224	2.73224	2.73224	2.73224	2.73224	2.73224	2.73224	2.73224	2.73224	2.73224	2.73224	2.73224	2.73224	2.73224	2.73224	2.73224	2.73224	2.73224	2.73224	2.73224	2.73224	2.73224
	0.1585	11.0677	14.3229	11.0677	4.55729	12.3698	11.7188	18.2292	19.5312	20.8333	3.90625	3.25521	4.55729	14.3229	11.7188	5.85938	5.20833	6.51042	19.5312	20.1823	11.0677	14.3229	16.276	22.1354	13.6719	23.4375	21.4844	0.651042	0.651042
	0.1586	13.0081	13.0081	14.6341	3.25203	26.0163	11.3821	13.0081	17.8862	17.8862	6.50407	4.87805	3.25203	30.8943	11.3821	16.2602	8.13008	13.0081	17.8862	26.0163	13.0081	6.50407	19.5122	9.7561	8.13008	17.8862	13.0081	1.62602	11.3821
	0.1587	2.09644	18.8679	2.09644	8.38574	25.1572	25.1572	18.8679	23.0608	23.0608	2.09644	4.19287	10.4822	14.6751	4.19287	10.4822	6.28931	2.09644	20.9644	16.7715	12.5786	20.9644	27.2537	18.8679	18.8679	20.9644	14.6751	2.09644	6.28931
	0.1588	33.1421	31.8674	31.8674	1.59337	41.7463	38.2409	48.1198	46.5264	40.4716	0.637349	0.637349	0.637349	28.362	34.0982	4.14277	2.23072	0.956023	45.5704	46.8451	35.0542	26.45	32.8235	30.9114	30.2741	34.0982	45.2518	0.318674	5.09879
	0.1589	29.7824	32.0733	31.6915	1.14548	26.3459	15.6548	22.1459	21.3822	31.3097	1.90913	3.43643	1.14548	31.6915	32.4551	3.43643	1.14548	1.14548	21.3822	21.764	32.4551	31.6915	31.6915	32.4551	31.6915	32.4551	22.1459	1.14548	2.67278
	0.159	10.4822	11.5304	12.5786	3.14465	25.1572	5.24109	16.7715	17.8197	10.4822	4.19287	3.14465	1.04822	11.5304	11.5304	6.28931	1.04822	1.04822	16.7715	15.7233	11.5304	13.6268	18.8679	12.5786	8.38574	10.4822	14.6751	1.04822	7.33753
	0.1591	26.8972	32.6609	25.9366	1.92123	32.6609	33.6215	28.8184	31.7003	40.3458	5.76369	5.76369	2.88184	26.8972	26.8972	7.68492	1.92123	4.80307	31.7003	32.6609	29.7791	35.5427	24.0154	25.9366	35.5427	25.9366	30.7397	1.92123	8.64553
	0.1592	16.8011	14.7849	12.7688	0.336022	13.1048	13.1048	13.7769	13.7769	17.8091	0.672043	0.672043	0.672043	21.5054	19.4892	3.02419	1.34409	2.35215	13.4409	13.4409	19.4892	16.4651	18.8172	21.5054	16.8011	21.5054	13.1048	0.672043	2.01613
	0.1593	8.7146	8.7146	6.53595	6.53595	8.7146	6.53595	6.53595	6.53595	10.8932	2.17865	2.17865	2.17865	6.53595	4.3573	6.53595	2.17865	2.17865	8.7146	6.53595	4.3573	4.3573	4.3573	6.53595	6.53595	6.53595	4.3573	2.17865	4.3573
	0.1594	13.5852	13.5852	14.5792	2.31942	14.9105	14.5792	13.2538	13.9165	12.9225	2.65076	1.65673	1.65673	13.9165	12.2598	2.65076	0.994036	0.662691	13.9165	14.2478	12.5911	13.2538	11.2657	13.5852	12.5911	13.5852	13.9165	0.331345	1.98807
	0.1595	4.38596	7.89474	8.77193	1.75439	9.64912	5.26316	8.77193	5.26316	11.4035	2.63158	1.75439	4.38596	11.4035	5.26316	3.50877	2.63158	1.75439	5.26316	6.14035	8.77193	11.4035	5.26316	11.4035	12.2807	11.4035	6.14035	0.877193	1.75439
	0.1596	16.5209	16.5209	13.1195	0.485909	15.5491	15.5491	17.0068	17.4927	18.4645	0.971817	0.971817	0.971817	14.5773	13.6054	4.37318	1.45773	0.485909	17.4927	17.4927	17.0068	15.5491	12.6336	14.5773	16.035	14.5773	17.4927	0.485909	3.40136
	0.1597	5.33333	2.66667	10.6667	5.33333	10.6667	18.6667	13.3333	26.6667	21.3333	5.33333	10.6667	10.6667	24	18.6667	10.6667	13.3333	2.66667	8	18.6667	8	21.3333	2.66667	16	21.3333	26.6667	2.66667	2.66667	8
	0.1598	21.0388	19.0664	18.4089	0.657462	23.0112	28.2709	21.0388	18.4089	23.6686	1.31492	3.94477	3.28731	29.5858	19.0664	3.28731	1.97239	1.31492	19.7239	19.7239	19.7239	20.3813	19.7239	28.9283	20.3813	29.5858	18.4089	1.31492	2.62985
	0.1599	27.5049	22.2659	24.2305	1.30976	26.85	30.7793	25.5403	25.5403	30.1244	1.96464	3.92927	2.61952	27.5049	20.9561	5.89391	3.92927	1.96464	24.8854	24.8854	22.9208	24.2305	21.611	28.1598	26.85	28.1598	25.5403	1.30976	4.58415
	0.16	41.5162	34.296	36.1011	2.40674	39.7112	40.3129	37.9061	38.5078	44.5247	3.61011	4.21179	3.00842	40.3129	40.3129	6.01685	4.21179	3.00842	38.5078	37.9061	42.7196	31.2876	38.5078	37.9061	31.2876	37.9061	33.0927	1.80505	6.01685
	0.1601	29.4464	22.3793	23.5571	3.53357	31.8021	32.98	28.2686	32.98	37.6914	4.71143	2.35571	2.35571	27.0907	27.0907	3.53357	2.35571	2.35571	32.98	38.8693	35.3357	28.2686	31.8021	27.0907	28.2686	27.0907	28.2686	1.17786	2.35571
	0.1602	10.5721	19.2786	21.7662	4.97512	16.791	16.791	23.01	19.2786	21.7662	1.86567	1.86567	1.86567	19.2786	26.7413	3.10945	3.10945	3.10945	15.5473	19.9005	26.7413	14.9254	16.791	18.6567	14.9254	18.6567	14.3035	1.24378	4.97512
	0.1603	7.18778	8.08625	7.18778	4.49236	11.6801	9.8832	9.8832	13.4771	9.8832	2.69542	1.79695	2.69542	8.08625	8.08625	3.59389	2.69542	1.79695	9.8832	11.6801	8.98473	11.6801	9.8832	9.8832	14.3756	8.08625	8.08625	0.898473	1.79695
	0.1604	29.0506	29.9491	31.1471	0.598982	32.0455	31.746	30.2486	31.1471	29.9491	1.49745	0.598982	0.598982	31.1471	27.2537	3.2944	1.19796	0.598982	30.8476	30.2486	27.2537	27.2537	29.3501	31.1471	27.5532	30.8476	29.6496	0.299491	3.2944
	0.1605	11.257	10.6316	15.0094	1.25078	10.6316	8.75547	10.6316	11.257	7.50469	1.87617	1.25078	1.87617	11.8824	11.257	2.50156	1.87617	1.25078	11.257	11.257	10.6316	11.257	10.6316	11.8824	11.257	11.8824	11.257	1.25078	1.25078
	0.1606	1.93798	3.87597	5.81395	5.81395	13.5659	5.81395	1.93798	5.81395	5.81395	5.81395	7.75194	5.81395	7.75194	5.81395	9.68992	3.87597	7.75194	5.81395	1.93798	1.93798	7.75194	7.75194	9.68992	7.75194	7.75194	1.93798	1.93798	3.87597
	0.1607	7.63052	13.253	11.6466	3.21285	12.4498	13.6546	4.41767	4.01606	12.0482	2.00803	2.81124	2.81124	11.6466	10.0402	4.81928	2.00803	1.20482	3.21285	3.21285	12.4498	17.2691	12.4498	12.0482	16.4659	11.245	2.40964	1.20482	3.21285
	0.1608	3.37553	5.06329	5.06329	1.68776	5.90717	5.06329	4.21941	5.06329	3.37553	0.843882	1.68776	1.68776	4.21941	5.06329	3.37553	3.37553	1.68776	4.21941	4.21941	4.21941	5.90717	5.06329	5.90717	5.06329	4.21941	3.37553	0.843882	3.37553
	0.1609	5.11509	4.26257	2.55754	0.852515	13.6402	27.2805	2.55754	5.11509	12.7877	2.55754	1.70503	0.852515	4.26257	5.11509	5.9676	0.852515	0.852515	1.70503	1.70503	5.11509	5.9676	4.26257	5.9676	5.9676	5.11509	1.70503	5.11509	4.26257
	0.161	18.5185	8.41751	5.05051	0.841751	12.6263	8.41751	8.41751	8.41751	10.101	1.6835	1.6835	2.52525	11.7845	5.89226	10.9428	0.841751	1.6835	8.41751	7.57576	7.57576	5.89226	8.41751	11.7845	5.89226	12.6263	6.73401	6.73401	7.57576
	0.1611	13.3067	13.9721	14.6374	3.32668	15.9681	9.3147	15.3027	15.9681	13.9721	1.99601	1.33067	3.32668	15.9681	15.9681	2.66134	3.32668	3.32668	15.9681	15.3027	14.6374	14.6374	13.9721	14.6374	15.3027	16.6334	15.3027	3.99202	3.32668
	0.1613	7.61035	12.5571	7.99087	1.14155	12.9376	32.344	36.9102	39.5738	14.0791	0.380518	0.761035	0.761035	15.2207	35.3881	2.28311	0.761035	1.52207	36.5297	36.1492	35.0076	15.6012	11.4155	14.4597	15.6012	14.0791	36.5297	0.380518	1.52207
	0.1614	18.0587	4.51467	19.5636	1.50489	17.3062	16.5538	24.0783	17.3062	18.8111	2.25734	1.50489	1.50489	12.0391	19.5636	3.00978	1.50489	1.50489	18.0587	18.8111	20.316	12.7916	14.2965	15.8014	12.7916	15.0489	20.316	0.752445	2.25734
	0.1615	23.1481	15.2116	7.27513	1.32275	28.4392	24.4709	18.5185	34.3915	23.8095	2.6455	1.98413	1.98413	13.8889	30.4233	5.29101	1.98413	1.32275	27.1164	26.455	25.7937	13.8889	19.8413	14.5503	15.2116	15.2116	23.8095	2.6455	3.96825
	0.1616	10.0705	9.06344	11.0775	2.0141	10.0705	8.05639	7.04935	10.0705	9.06344	1.00705	2.0141	2.0141	9.06344	9.06344	4.0282	3.02115	1.00705	12.0846	11.0775	10.0705	9.06344	10.0705	8.05639	9.06344	8.05639	9.06344	1.00705	3.02115
	0.1617	15.274	18.8679	20.6649	0.898473	13.4771	15.274	17.9695	22.4618	17.9695	2.69542	2.69542	5.39084	16.1725	5.39084	4.49236	3.59389	2.69542	21.5633	20.6649	6.28931	17.071	13.4771	8.08625	16.1725	8.08625	20.6649	0.898473	1.79695
	0.1618	18.3299	11.5411	16.9722	0.678887	8.14664	12.22	16.9722	15.6144	10.1833	2.03666	2.03666	4.75221	15.6144	18.3299	5.43109	2.71555	1.35777	14.9355	17.6511	18.3299	17.6511	10.1833	15.6144	15.6144	15.6144	16.2933	2.03666	4.07332
	0.1619	42.735	36.63	32.967	4.884	24.42	29.304	36.63	31.746	39.072	4.884	1.221	6.10501	32.967	32.967	9.76801	7.32601	3.663	32.967	30.525	32.967	32.967	26.862	30.525	31.746	29.304	29.304	1.221	9.76801
	0.162	32.2395	33.9666	39.7237	0.575705	38.8601	36.5573	37.133	32.8152	29.361	0.863558	1.72712	1.15141	37.9965	42.6022	7.48417	1.15141	1.43926	32.8152	42.0265	40.0115	37.9965	33.1031	31.9516	36.2694	31.6638	41.7386	0.287853	6.62061
	0.1621	20.6612	16.5289	15.1515	5.50964	15.1515	34.4353	19.2837	17.9063	22.0386	6.88705	4.13223	4.13223	19.2837	24.7934	15.1515	4.13223	6.88705	17.9063	19.2837	27.5482	19.2837	20.6612	19.2837	17.9063	17.9063	22.0386	1.37741	12.3967
	0.1622	20.7254	44.905	32.8152	8.63558	36.2694	18.9983	24.1796	18.9983	37.9965	1.72712	1.72712	3.45423	12.0898	22.4525	13.8169	3.45423	1.72712	17.2712	18.9983	29.361	13.8169	29.361	29.361	12.0898	29.361	17.2712	1.72712	8.63558
	0.1623	2.19298	2.19298	2.19298	8.77193	24.1228	10.9649	6.57895	26.3158	2.19298	4.38596	8.77193	8.77193	21.9298	21.9298	6.57895	6.57895	4.38596	24.1228	21.9298	21.9298	21.9298	6.57895	21.9298	15.3509	8.77193	10.9649	2.19298	4.38596
	0.1624	17.5131	15.7618	14.0105	1.16754	16.3456	12.2592	15.7618	16.9294	17.5131	3.50263	2.33508	2.33508	19.2644	9.92411	4.67017	1.16754	1.75131	17.5131	15.1781	8.75657	19.8482	7.58903	21.0158	19.2644	20.432	15.7618	0.583771	4.67017
	0.1625	28.4414	17.0648	7.96359	2.27531	26.7349	21.6155	29.5791	29.5791	30.7167	1.70648	1.70648	1.70648	26.1661	30.7167	2.84414	2.84414	1.70648	29.5791	31.2856	30.7167	26.7349	35.2673	36.9738	26.7349	36.9738	26.7349	1.70648	3.9818
	0.1626	35.7462	39.3208	42.0018	0.893655	41.1081	36.6399	35.7462	27.7033	43.7891	1.78731	2.68097	0.893655	37.5335	48.2574	4.46828	0.893655	1.78731	28.597	25.0223	42.0018	39.3208	42.8954	35.7462	35.7462	35.7462	25.916	0.893655	4.46828
	0.1627	3.5461	3.5461	3.5461	3.5461	3.5461	3.5461	3.5461	3.5461	3.5461	3.5461	3.5461	3.5461	3.5461	3.5461	3.5461	3.5461	3.5461	3.5461	3.5461	3.5461	3.5461	3.5461	3.5461	3.5461	3.5461	3.5461	3.5461	3.5461
	0.1628	3.5461	3.5461	3.5461	3.5461	3.5461	3.5461	3.5461	10.6383	7.0922	3.5461	3.5461	3.5461	3.5461	14.1844	3.5461	3.5461	3.5461	7.0922	3.5461	10.6383	3.5461	10.6383	3.5461	3.5461	3.5461	3.5461	3.5461	3.5461
	0.1629	27.9605	13.7061	13.7061	1.64474	25.2193	28.5088	14.2544	10.9649	24.6711	2.19298	2.19298	1.64474	25.7675	25.7675	3.83772	6.0307	3.83772	10.4167	10.4167	28.5088	25.7675	30.1535	26.3158	25.2193	25.2193	10.9649	1.09649	2.19298
	0.163	16.2602	19.8735	31.617	3.61337	17.1635	24.3902	20.7769	21.6802	23.4869	0.903342	3.61337	1.80668	21.6802	28.907	5.42005	3.61337	0.903342	19.8735	19.8735	28.907	18.0668	23.4869	22.5836	21.6802	22.5836	18.9702	2.71003	0.903342
	0.1631	28.7698	24.8016	28.7698	2.97619	29.7619	27.7778	31.746	33.7302	30.754	0.992063	1.98413	4.96032	26.7857	33.7302	6.94444	6.94444	1.98413	30.754	30.754	34.7222	26.7857	29.7619	27.7778	26.7857	26.7857	37.6984	0.992063	7.93651
	0.1632	31.0734	28.2486	32.4859	5.64972	19.774	42.3729	33.8983	39.548	26.8362	4.23729	1.41243	1.41243	12.7119	19.774	9.88701	9.88701	1.41243	33.8983	28.2486	19.774	15.5367	33.8983	24.0113	16.9492	25.4237	25.4237	1.41243	7.06215
	0.1633	25.7703	21.0084	22.1289	0.280112	19.6078	34.4538	21.5686	22.409	18.2073	2.2409	0.560224	0.280112	10.9244	21.5686	4.20168	5.04202	0.840336	21.5686	21.8487	19.6078	11.2045	25.2101	16.5266	10.3641	15.6863	21.2885	0.280112	3.64146
	0.1634	8.07382	9.61169	8.84275	0.768935	9.61169	11.534	9.61169	9.22722	9.99616	1.92234	5.76701	1.53787	9.61169	11.1496	5.38255	5.38255	1.1534	9.99616	8.84275	11.1496	9.99616	10.3806	8.45829	10.7651	8.45829	9.22722	0.768935	4.99808
	0.1635	18.9983	13.8169	15.544	6.90846	17.2712	10.3627	24.1796	22.4525	20.7254	8.63558	3.45423	3.45423	17.2712	24.1796	15.544	6.90846	5.18135	18.9983	18.9983	24.1796	12.0898	10.3627	13.8169	1.72712	3.45423	22.4525	1.72712	6.90846
	0.1636	21.6963	21.6963	27.6134	2.95858	14.7929	33.5306	24.6548	9.86193	26.6272	1.97239	3.94477	2.95858	16.7653	16.7653	9.86193	10.8481	0.986193	12.8205	9.86193	15.7791	16.7653	6.90335	15.7791	17.7515	16.7653	10.8481	0.986193	6.90335
	0.1637	11.9284	10.603	10.603	3.31345	13.9165	21.8688	11.2657	15.2419	11.9284	4.63883	2.65076	3.31345	7.95229	11.2657	5.30152	5.30152	3.31345	15.9046	15.9046	10.603	9.27767	7.2896	11.2657	7.95229	11.9284	13.9165	0.662691	3.97614
	0.1638	15.4679	16.2413	15.4679	2.32019	20.8817	23.2019	23.2019	24.7486	16.2413	2.32019	0.773395	1.54679	18.5615	17.0147	2.32019	1.54679	1.54679	24.7486	24.7486	15.4679	18.5615	15.4679	16.2413	18.5615	18.5615	24.7486	0.773395	1.54679
	0.1639	22.0853	21.058	21.058	2.56805	23.6261	24.1397	25.1669	24.1397	28.7622	2.56805	2.05444	2.05444	26.7078	26.1941	8.73138	6.16333	2.56805	23.6261	23.6261	21.058	24.1397	24.1397	21.058	29.7894	20.5444	23.6261	0.513611	6.67694
	0.164	20.1005	20.1005	21.7755	6.70017	18.4255	13.4003	23.4506	21.7755	20.1005	5.02513	5.02513	3.35008	20.1005	20.1005	3.35008	5.02513	6.70017	20.1005	21.7755	20.1005	18.4255	25.1256	11.7253	18.4255	11.7253	21.7755	1.67504	3.35008
	0.1641	24.1821	23.7079	24.6562	2.37079	18.9663	18.9663	33.1911	37.4585	22.2854	0.948317	1.89663	1.42248	30.8203	23.7079	3.79327	0.948317	1.89663	37.9327	37.4585	24.1821	29.872	37.4585	19.9147	28.9237	19.4405	34.1394	0.474158	1.42248
	0.1642	27.7778	26.1438	26.1438	13.0719	29.4118	34.3137	26.1438	27.7778	26.1438	1.63399	1.63399	1.63399	26.1438	32.6797	9.80392	4.90196	1.63399	27.7778	27.7778	27.7778	26.1438	29.4118	44.1176	26.1438	45.7516	26.1438	3.26797	11.4379
	0.1643	22.4561	35.0877	25.2632	5.61404	34.386	23.1579	39.2982	23.1579	40	2.10526	1.40351	2.10526	30.8772	35.0877	18.2456	1.40351	3.50877	21.7544	23.1579	25.2632	27.3684	26.6667	18.2456	28.7719	32.9825	26.6667	2.10526	15.4386
	0.1644	12.664	11.3071	11.3071	1.80914	22.6142	13.1162	11.7594	8.5934	8.14111	1.35685	2.7137	1.35685	22.6142	28.9462	3.61827	0.904568	2.26142	9.04568	8.14111	14.0208	23.9711	11.7594	7.23654	21.7096	8.14111	8.5934	0.452284	4.52284
	0.1645	11.0963	12.8717	14.6471	1.77541	19.9734	26.1873	11.984	15.5348	12.4279	1.33156	2.21926	3.10697	11.5402	19.0857	3.55082	1.77541	1.77541	14.6471	12.8717	14.6471	11.0963	11.5402	11.0963	10.2086	10.2086	14.2033	0.443853	3.10697
	0.1646	16.3265	14.2857	14.2857	1.36054	16.3265	16.3265	14.966	24.4898	22.449	0.680272	0.680272	4.08163	22.449	14.966	4.7619	2.04082	2.04082	17.0068	17.0068	21.0884	18.3673	19.0476	21.7687	22.449	22.449	14.2857	2.72109	2.72109
	0.1647	2.6455	2.6455	2.6455	5.29101	2.6455	2.6455	2.6455	2.6455	2.6455	2.6455	2.6455	2.6455	2.6455	2.6455	2.6455	2.6455	2.6455	2.6455	2.6455	2.6455	2.6455	2.6455	2.6455	2.6455	2.6455	2.6455	2.6455	2.6455
	0.1648	19.4518	28.2935	21.2202	1.76835	26.5252	29.1777	38.9036	22.9885	17.6835	3.53669	2.65252	2.65252	19.4518	29.1777	4.42087	0.884173	4.42087	23.8727	23.8727	6.18921	24.7569	22.9885	23.8727	25.641	24.7569	22.9885	0.884173	7.07339
	0.1649	28.0112	28.7115	23.8095	5.60224	32.9132	16.8067	35.7143	25.9104	38.5154	2.10084	3.5014	2.80112	30.112	27.3109	10.5042	4.90196	2.80112	18.9076	17.507	33.6134	33.6134	28.0112	26.6106	30.8123	23.8095	22.409	0.70028	9.10364
	0.165	31.6041	36.9708	33.9893	2.98151	28.0262	35.1819	35.7782	36.3745	19.678	2.98151	4.17412	2.38521	27.4299	23.2558	11.3298	2.38521	1.19261	35.7782	35.1819	38.7597	32.7967	40.5486	35.1819	33.393	34.5856	24.4484	1.19261	5.96303
	0.1651	31.4465	10.4822	37.7358	14.6751	16.7715	20.9644	33.543	35.6394	10.4822	6.28931	10.4822	6.28931	16.7715	4.19287	6.28931	4.19287	12.5786	35.6394	25.1572	33.543	16.7715	2.09644	23.0608	16.7715	23.0608	35.6394	2.09644	4.19287
	0.1652	0.662691	21.2061	36.448	3.97614	0.662691	0.662691	36.448	21.2061	25.8449	5.30152	2.65076	3.31345	0.662691	0.662691	9.27767	4.63883	3.31345	24.5195	15.2419	0.662691	0.662691	0.662691	16.5673	0.662691	17.23	19.218	1.32538	7.2896
	0.1653	3.367	3.367	3.367	10.101	3.367	3.367	3.367	3.367	3.367	6.73401	10.101	13.468	3.367	3.367	3.367	6.73401	3.367	3.367	3.367	3.367	3.367	3.367	3.367	3.367	3.367	3.367	3.367	3.367
	0.1654	2.71003	2.71003	2.71003	10.8401	2.71003	2.71003	2.71003	2.71003	2.71003	5.42005	10.8401	10.8401	2.71003	2.71003	24.3902	8.13008	8.13008	2.71003	2.71003	2.71003	2.71003	2.71003	2.71003	2.71003	2.71003	2.71003	2.71003	21.6802
	0.1655	14.4928	2.89855	31.8841	14.4928	26.087	2.89855	14.4928	2.89855	2.89855	11.5942	8.69565	2.89855	2.89855	17.3913	5.7971	5.7971	8.69565	2.89855	2.89855	23.1884	2.89855	2.89855	2.89855	2.89855	2.89855	2.89855	2.89855	2.89855
	0.1656	3.26797	3.26797	3.26797	9.80392	3.26797	3.26797	3.26797	3.26797	22.8758	16.3399	6.53595	16.3399	3.26797	3.26797	26.1438	9.80392	9.80392	3.26797	3.26797	3.26797	16.3399	3.26797	3.26797	3.26797	3.26797	3.26797	3.26797	3.26797
	0.1657	22.6716	26.9608	29.4118	2.45098	25.1225	25.1225	28.1863	33.0882	23.2843	2.45098	3.06373	2.45098	28.1863	28.799	3.06373	3.06373	2.45098	32.4755	31.8627	27.5735	28.799	12.2549	25.7353	29.4118	26.348	30.0245	1.22549	1.83824
	0.1658	28.1924	24.0464	14.9254	4.97512	22.3881	22.3881	31.5091	20.7297	33.1675	2.48756	2.48756	2.48756	12.4378	26.534	4.97512	0.829187	1.65837	13.267	19.9005	23.2172	10.7794	29.8507	17.4129	20.7297	25.7048	11.6086	1.65837	1.65837
	0.1659	23.4234	31.8318	23.4234	3.003	30.03	31.8318	26.4264	42.042	39.6396	1.8018	3.003	2.4024	39.039	40.2402	11.4114	1.8018	3.003	38.4384	39.039	27.6276	41.4414	28.8288	30.6306	39.6396	32.4324	42.042	1.8018	7.80781
	0.166	24.785	40.4654	26.8083	3.0349	34.9014	31.3606	29.3374	39.4537	29.8432	2.52908	1.51745	3.0349	25.2908	49.0642	5.56399	1.51745	3.54072	39.4537	35.4072	40.4654	25.2908	32.3723	31.8665	25.2908	31.3606	37.4305	1.51745	5.05817
	0.1661	21.978	24.0712	23.0246	0.523286	28.7807	23.5479	22.5013	31.9205	23.0246	3.663	0.523286	2.61643	22.5013	11.5123	4.18629	1.56986	2.09314	30.3506	26.6876	18.8383	22.5013	34.5369	18.8383	22.5013	20.9314	32.4437	0.523286	3.13972
	0.1662	17.737	0.611621	3.0581	3.0581	29.9694	22.0183	37.9205	5.50459	33.0275	4.89297	3.66972	3.0581	25.6881	14.0673	4.28135	4.28135	3.66972	3.0581	18.3486	39.1437	31.8043	34.8624	27.5229	31.1927	22.63	15.9021	1.83486	4.89297
	0.1663	26.8318	24.7678	20.6398	2.06398	23.7358	27.8638	22.7038	25.7998	23.7358	1.03199	5.15996	2.06398	29.9278	23.7358	25.7998	3.09598	1.03199	27.8638	27.8638	24.7678	30.9598	36.1197	29.9278	29.9278	28.8958	20.6398	2.06398	24.7678
	0.1664	24.4131	44.1315	0.938967	4.69484	18.7793	33.8028	46.9484	42.2535	35.6808	2.8169	3.75587	2.8169	36.6197	15.0235	36.6197	3.75587	8.4507	25.3521	30.9859	31.9249	39.4366	27.23	25.3521	39.4366	30.0469	42.2535	0.938967	36.6197
	0.1665	1.89394	1.89394	1.89394	5.68182	1.89394	1.89394	1.89394	1.89394	1.89394	7.57576	3.78788	1.89394	1.89394	1.89394	1.89394	3.78788	1.89394	1.89394	1.89394	1.89394	1.89394	1.89394	1.89394	1.89394	1.89394	1.89394	5.68182	1.89394
	0.1666	34.7648	21.1316	21.8132	2.04499	20.4499	0.681663	21.8132	21.1316	0.681663	3.40832	2.04499	2.72665	0.681663	23.1766	9.54329	2.04499	1.36333	0.681663	17.7232	29.3115	0.681663	30.6748	25.2215	0.681663	28.6299	0.681663	1.36333	10.2249
	0.1667	1.33869	1.33869	1.33869	12.0482	1.33869	1.33869	1.33869	1.33869	1.33869	5.35475	4.01606	5.35475	1.33869	1.33869	9.37082	9.37082	9.37082	1.33869	1.33869	8.03213	1.33869	1.33869	1.33869	1.33869	1.33869	1.33869	1.33869	8.03213
	0.1668	1.88324	1.88324	1.88324	1.88324	3.76648	1.88324	5.64972	1.88324	5.64972	3.76648	3.76648	13.1827	1.88324	7.53296	18.8324	11.2994	5.64972	1.88324	1.88324	1.88324	1.88324	1.88324	1.88324	1.88324	1.88324	1.88324	1.88324	7.53296
	0.1669	10.9842	14.792	16.1101	0.585823	9.08026	11.7165	10.3984	19.3322	8.49443	0.439367	0.292912	0.292912	10.6913	10.6913	1.75747	0.146456	0.292912	20.7967	14.0598	11.7165	10.6913	14.2062	9.66608	10.6913	9.66608	16.5495	0.585823	1.61101
	0.167	26.1137	20.7373	15.361	0.768049	29.1859	27.6498	28.4178	34.5622	30.722	3.84025	2.30415	3.84025	20.7373	26.1137	36.0983	2.30415	4.60829	21.5054	26.8817	31.49	23.8095	14.5929	29.9539	20.7373	26.1137	29.1859	0.768049	24.5776
	0.1671	2.43309	7.29927	24.3309	7.29927	2.43309	2.43309	12.1655	4.86618	21.8978	14.5985	17.0316	19.4647	26.764	19.4647	31.6302	12.1655	7.29927	19.4647	4.86618	34.0633	21.8978	24.3309	2.43309	24.3309	2.43309	4.86618	7.29927	26.764
	0.1672	1.46843	1.46843	1.46843	13.2159	1.46843	1.46843	1.46843	1.46843	1.46843	2.93686	2.93686	8.81057	1.46843	1.46843	5.87372	8.81057	2.93686	1.46843	5.87372	1.46843	1.46843	1.46843	1.46843	1.46843	1.46843	8.81057	4.40529	5.87372
	0.1673	0.739098	0.739098	0.739098	0.739098	0.739098	0.739098	0.739098	0.739098	0.739098	0.739098	0.739098	0.739098	0.739098	8.86918	5.17369	2.21729	1.4782	0.739098	0.739098	5.91279	0.739098	28.0857	19.2166	0.739098	20.6948	0.739098	0.739098	2.95639
	0.1674	0.623053	0.623053	0.623053	3.73832	0.623053	0.623053	0.623053	0.623053	0.623053	3.11526	2.49221	3.11526	0.623053	0.623053	4.36137	4.36137	2.49221	0.623053	0.623053	0.623053	0.623053	0.623053	0.623053	0.623053	0.623053	0.623053	1.86916	3.73832
	0.1675	2.97619	2.97619	2.97619	5.95238	2.97619	2.97619	2.97619	2.97619	2.97619	11.9048	5.95238	8.92857	2.97619	2.97619	14.881	5.95238	11.9048	2.97619	2.97619	2.97619	2.97619	2.97619	2.97619	2.97619	2.97619	2.97619	2.97619	5.95238
	0.1676	10.8161	17.6991	11.7994	4.91642	24.5821	9.83284	15.7325	17.6991	12.7827	2.94985	2.94985	1.96657	15.7325	8.84956	12.7827	1.96657	10.8161	17.6991	17.6991	14.7493	8.84956	14.7493	13.766	13.766	12.7827	16.7158	1.96657	4.91642
	0.1677	27.7778	15.7828	18.3081	3.15657	16.4141	25.2525	24.6212	29.6717	17.6768	2.52525	4.41919	3.15657	15.7828	26.5152	3.78788	3.78788	4.41919	25.8838	19.5707	25.8838	15.7828	22.096	19.5707	17.0455	19.5707	18.9394	0.631313	3.78788
	0.1678	1.17786	22.3793	31.8021	3.53357	1.17786	4.71143	16.49	14.1343	27.0907	7.06714	2.35571	2.35571	29.4464	14.1343	20.0236	2.35571	4.71143	9.42285	1.17786	16.49	32.98	17.6678	1.17786	30.6243	9.42285	7.06714	2.35571	8.24499
	0.1679	1.17371	1.17371	3.52113	2.34742	1.17371	1.17371	1.17371	1.17371	1.17371	3.52113	1.17371	2.34742	1.17371	9.38967	7.04225	5.86854	1.17371	1.17371	1.17371	1.17371	1.17371	1.17371	1.17371	1.17371	1.17371	1.17371	2.34742	7.04225
	0.168	7.57576	34.0909	35.9848	5.68182	22.7273	26.5152	5.68182	7.57576	34.0909	9.4697	3.78788	3.78788	41.6667	7.57576	9.4697	5.68182	3.78788	13.2576	7.57576	7.57576	41.6667	1.89394	1.89394	41.6667	7.57576	5.68182	1.89394	7.57576
	0.1681	33.7995	30.303	27.972	2.331	33.7995	29.1375	33.7995	36.1305	41.958	5.82751	2.331	1.1655	33.7995	30.303	10.4895	4.662	2.331	36.1305	36.1305	30.303	34.965	38.4615	29.1375	34.965	29.1375	32.634	2.331	9.32401
	0.1682	5.78704	12.7315	6.94444	4.62963	9.25926	8.10185	18.5185	16.2037	9.25926	4.62963	3.47222	6.94444	12.7315	10.4167	4.62963	8.10185	3.47222	13.8889	18.5185	11.5741	10.4167	13.8889	11.5741	11.5741	11.5741	15.0463	2.31481	1.15741
	0.1683	18.4946	21.0753	20.2151	1.29032	24.086	24.086	24.086	23.6559	28.3871	1.29032	0.860215	2.15054	22.3656	28.8172	3.44086	1.29032	1.29032	23.2258	24.086	28.3871	21.9355	21.5054	21.5054	22.7957	22.7957	23.6559	0.430108	3.44086
	0.1684	2.52525	15.1515	2.52525	15.1515	2.52525	2.52525	2.52525	20.202	22.7273	5.05051	7.57576	10.101	2.52525	15.1515	27.7778	7.57576	7.57576	2.52525	2.52525	10.101	2.52525	2.52525	2.52525	7.57576	2.52525	2.52525	2.52525	12.6263
	0.1685	15.873	18.759	15.873	5.77201	11.544	10.101	14.43	17.316	17.316	1.443	1.443	2.886	21.645	15.873	7.21501	7.21501	8.65801	15.873	17.316	14.43	21.645	11.544	18.759	21.645	18.759	17.316	2.886	4.329
	0.1686	1.75439	10.5263	1.75439	10.5263	17.5439	1.75439	14.0351	10.5263	21.0526	5.26316	5.26316	10.5263	14.0351	15.7895	14.0351	5.26316	8.77193	10.5263	14.0351	3.50877	10.5263	19.2982	14.0351	15.7895	17.5439	8.77193	3.50877	8.77193
	0.1687	18.1624	21.9017	20.2991	3.20513	29.3803	16.0256	25.1068	21.3675	25.641	3.73932	2.13675	4.2735	22.9701	15.4915	5.34188	2.67094	3.20513	22.4359	23.5043	13.8889	25.641	26.1752	18.6966	21.9017	16.5598	22.4359	1.06838	3.20513
	0.1688	14.0766	21.9595	29.2793	1.68919	30.9685	29.2793	18.5811	19.1441	36.036	0.563063	2.25225	2.81532	33.2207	16.8919	15.7658	2.25225	1.12613	20.2703	15.7658	20.2703	32.0946	25.9009	18.5811	33.2207	18.018	16.3288	0.563063	13.5135
	0.1689	3.33333	3.33333	3.33333	3.33333	3.33333	3.33333	3.33333	3.33333	3.33333	3.33333	3.33333	6.66667	3.33333	3.33333	6.66667	3.33333	3.33333	3.33333	3.33333	3.33333	3.33333	3.33333	3.33333	3.33333	3.33333	3.33333	3.33333	3.33333
	0.169	7.22674	7.67841	7.22674	2.25836	9.03342	15.8085	9.93677	11.2918	14.4535	4.51671	3.61337	4.51671	8.58175	15.3568	12.1951	3.1617	4.51671	11.7435	14.4535	6.3234	8.58175	11.2918	8.13008	13.0985	8.13008	9.48509	1.80668	11.7435
	0.1691	25.3411	27.2904	19.4932	0.487329	32.6511	27.2904	39.4737	34.1131	27.2904	0.974659	0.487329	2.43665	28.7524	28.2651	7.79727	0.487329	1.46199	31.1891	34.6004	29.7271	29.2398	34.6004	29.2398	29.2398	28.7524	26.8031	1.46199	5.36062
	0.1692	33.0667	38.4	30.9333	2.66667	35.2	35.7333	34.6667	32.5333	38.9333	2.13333	2.13333	2.13333	40.5333	34.1333	5.33333	2.13333	1.06667	32.5333	32.5333	32.5333	40.5333	33.6	36.8	40.5333	36.8	32.5333	1.06667	4.8
	0.1693	26.2794	25.5878	22.8216	1.38313	25.5878	24.8963	27.6625	25.5878	28.3541	1.38313	2.76625	2.07469	28.3541	25.5878	5.5325	1.38313	2.07469	25.5878	23.5131	25.5878	27.6625	18.6722	21.4385	29.0456	21.4385	24.2047	0.691563	4.84094
	0.1694	13.3333	13.3333	6.15385	4.10256	13.3333	14.359	13.3333	16.4103	13.3333	2.05128	2.05128	2.05128	15.3846	15.3846	3.07692	1.02564	2.05128	15.3846	15.3846	15.3846	15.3846	13.3333	11.2821	15.3846	11.2821	15.3846	1.02564	2.05128
	0.1695	24.4691	23.084	24.0074	3.23176	27.2392	23.5457	23.5457	23.5457	24.9307	3.69344	2.77008	4.61681	19.8523	24.0074	7.38689	3.23176	5.54017	24.0074	24.0074	25.3924	20.3139	24.9307	25.8541	19.8523	26.3158	22.6223	0.461681	5.54017
	0.1696	21.9325	20.2773	19.4496	0.827643	20.4842	20.0703	22.5533	18.8289	26.6915	0.413822	0.620732	1.44838	20.4842	17.7943	3.93131	0.413822	0.413822	20.4842	19.4496	19.6565	20.4842	19.2427	18.622	20.2773	18.4151	19.8634	0.206911	3.10366
[truncated: 7,026 more rows]

## Sheet: Fig 3D
	Normalized SNP / kb
	Byproducts	Burned vegetation
	2.2779	31.1314
	1	31.1314
	2	31
	0.759301	29.6128
	4	37.2058
	1	44
	0.759301	47.0767
	8	35.6872
	7	37
		29.6128
[truncated: 9 more rows]

## Sheet: Fig 3E
		Cellulase activity (mU/mL)
[truncated: 16 more rows]
