# Supplementary material for: Neurospora intermedia from a traditional fermented food enables waste-to-food conversion
Source: Nat Microbiol. 2024 Aug 29;9(10):2666–83. doi: 10.1038/s41564-024-01799-3 (PMC11445060; doi:10.1038/s41564-024-01799-3)
Supplement: Supplementary file 6 — Source data. [file 41564_2024_1799_MOESM6_ESM.zip › Fig3-sourcedata/Fig3-sourcedata-Fig3Btree/SUPERMATRIX.partitions]

PROTEIN	1 = 1 - 3286
PROTEIN	2 = 3287 - 5438
PROTEIN	3 = 5439 - 6523
PROTEIN	4 = 6524 - 6660
PROTEIN	5 = 6661 - 6692
PROTEIN	6 = 6693 - 6787
PROTEIN	7 = 6788 - 6938
PROTEIN	8 = 6939 - 7146
PROTEIN	9 = 7147 - 7354
PROTEIN	10 = 7355 - 7503
PROTEIN	11 = 7504 - 7706
PROTEIN	12 = 7707 - 7914
PROTEIN	13 = 7915 - 9040
PROTEIN	14 = 9041 - 9212
PROTEIN	15 = 9213 - 9406
PROTEIN	16 = 9407 - 10532
PROTEIN	17 = 10533 - 10738
PROTEIN	18 = 10739 - 10944
PROTEIN	19 = 10945 - 11151
PROTEIN	20 = 11152 - 11340
PROTEIN	21 = 11341 - 11547
PROTEIN	22 = 11548 - 12668
PROTEIN	23 = 12669 - 12807
PROTEIN	24 = 12808 - 13009
PROTEIN	25 = 13010 - 13178
PROTEIN	26 = 13179 - 13338
PROTEIN	27 = 13339 - 14023
PROTEIN	28 = 14024 - 14229
PROTEIN	29 = 14230 - 14435
PROTEIN	30 = 14436 - 15506
PROTEIN	31 = 15507 - 16618
PROTEIN	32 = 16619 - 16783
PROTEIN	33 = 16784 - 16988
PROTEIN	34 = 16989 - 17193
PROTEIN	35 = 17194 - 17352
PROTEIN	36 = 17353 - 17502
PROTEIN	37 = 17503 - 17637
PROTEIN	38 = 17638 - 17822
PROTEIN	39 = 17823 - 18761
PROTEIN	40 = 18762 - 18925
PROTEIN	41 = 18926 - 19608
PROTEIN	42 = 19609 - 19780
PROTEIN	43 = 19781 - 19983
PROTEIN	44 = 19984 - 21038
PROTEIN	45 = 21039 - 21241
PROTEIN	46 = 21242 - 22093
PROTEIN	47 = 22094 - 22216
PROTEIN	48 = 22217 - 22418
PROTEIN	49 = 22419 - 22610
PROTEIN	50 = 22611 - 22808
PROTEIN	51 = 22809 - 23010
PROTEIN	52 = 23011 - 23208
PROTEIN	53 = 23209 - 24240
PROTEIN	54 = 24241 - 24378
PROTEIN	55 = 24379 - 24445
PROTEIN	56 = 24446 - 24535
PROTEIN	57 = 24536 - 25459
PROTEIN	58 = 25460 - 25641
PROTEIN	59 = 25642 - 25832
PROTEIN	60 = 25833 - 26028
PROTEIN	61 = 26029 - 26227
PROTEIN	62 = 26228 - 27162
PROTEIN	63 = 27163 - 27316
PROTEIN	64 = 27317 - 27507
PROTEIN	65 = 27508 - 28547
PROTEIN	66 = 28548 - 28658
PROTEIN	67 = 28659 - 28858
PROTEIN	68 = 28859 - 29044
PROTEIN	69 = 29045 - 29216
PROTEIN	70 = 29217 - 29408
PROTEIN	71 = 29409 - 29565
PROTEIN	72 = 29566 - 30663
PROTEIN	73 = 30664 - 30795
PROTEIN	74 = 30796 - 30933
PROTEIN	75 = 30934 - 31090
PROTEIN	76 = 31091 - 33298
PROTEIN	77 = 33299 - 34270
PROTEIN	78 = 34271 - 34398
PROTEIN	79 = 34399 - 34593
PROTEIN	80 = 34594 - 35060
PROTEIN	81 = 35061 - 35218
PROTEIN	82 = 35219 - 35356
PROTEIN	83 = 35357 - 35521
PROTEIN	84 = 35522 - 35932
PROTEIN	85 = 35933 - 36124
PROTEIN	86 = 36125 - 36270
PROTEIN	87 = 36271 - 36414
PROTEIN	88 = 36415 - 36610
PROTEIN	89 = 36611 - 36808
PROTEIN	90 = 36809 - 37924
PROTEIN	91 = 37925 - 38117
PROTEIN	92 = 38118 - 38301
PROTEIN	93 = 38302 - 38494
PROTEIN	94 = 38495 - 38641
PROTEIN	95 = 38642 - 39550
PROTEIN	96 = 39551 - 39747
PROTEIN	97 = 39748 - 39944
PROTEIN	98 = 39945 - 40872
PROTEIN	99 = 40873 - 41010
PROTEIN	100 = 41011 - 41154
PROTEIN	101 = 41155 - 41223
PROTEIN	102 = 41224 - 42200
PROTEIN	103 = 42201 - 42371
PROTEIN	104 = 42372 - 42461
PROTEIN	105 = 42462 - 42590
PROTEIN	106 = 42591 - 43688
PROTEIN	107 = 43689 - 44648
PROTEIN	108 = 44649 - 44795
PROTEIN	109 = 44796 - 45720
PROTEIN	110 = 45721 - 47901
PROTEIN	111 = 47902 - 49001
PROTEIN	112 = 49002 - 49182
PROTEIN	113 = 49183 - 49375
PROTEIN	114 = 49376 - 49569
PROTEIN	115 = 49570 - 49756
PROTEIN	116 = 49757 - 49950
PROTEIN	117 = 49951 - 50143
PROTEIN	118 = 50144 - 50336
PROTEIN	119 = 50337 - 50525
PROTEIN	120 = 50526 - 51507
PROTEIN	121 = 51508 - 51700
PROTEIN	122 = 51701 - 51893
PROTEIN	123 = 51894 - 52644
PROTEIN	124 = 52645 - 52807
PROTEIN	125 = 52808 - 52999
PROTEIN	126 = 53000 - 53173
PROTEIN	127 = 53174 - 54134
PROTEIN	128 = 54135 - 54317
PROTEIN	129 = 54318 - 54491
PROTEIN	130 = 54492 - 55596
PROTEIN	131 = 55597 - 55747
PROTEIN	132 = 55748 - 56844
PROTEIN	133 = 56845 - 57035
PROTEIN	134 = 57036 - 57203
PROTEIN	135 = 57204 - 57394
PROTEIN	136 = 57395 - 58231
PROTEIN	137 = 58232 - 58338
PROTEIN	138 = 58339 - 58411
PROTEIN	139 = 58412 - 58601
PROTEIN	140 = 58602 - 58790
PROTEIN	141 = 58791 - 58980
PROTEIN	142 = 58981 - 60076
PROTEIN	143 = 60077 - 60266
PROTEIN	144 = 60267 - 60433
PROTEIN	145 = 60434 - 60577
PROTEIN	146 = 60578 - 60761
PROTEIN	147 = 60762 - 60796
PROTEIN	148 = 60797 - 61643
PROTEIN	149 = 61644 - 62715
PROTEIN	150 = 62716 - 62904
PROTEIN	151 = 62905 - 63091
PROTEIN	152 = 63092 - 64162
PROTEIN	153 = 64163 - 64339
PROTEIN	154 = 64340 - 64527
PROTEIN	155 = 64528 - 64705
PROTEIN	156 = 64706 - 64861
PROTEIN	157 = 64862 - 65937
PROTEIN	158 = 65938 - 66115
PROTEIN	159 = 66116 - 66300
PROTEIN	160 = 66301 - 66484
PROTEIN	161 = 66485 - 66669
PROTEIN	162 = 66670 - 67319
PROTEIN	163 = 67320 - 67506
PROTEIN	164 = 67507 - 67617
PROTEIN	165 = 67618 - 67734
PROTEIN	166 = 67735 - 68787
PROTEIN	167 = 68788 - 68968
PROTEIN	168 = 68969 - 69068
PROTEIN	169 = 69069 - 69254
PROTEIN	170 = 69255 - 69437
PROTEIN	171 = 69438 - 69620
PROTEIN	172 = 69621 - 69744
PROTEIN	173 = 69745 - 69900
PROTEIN	174 = 69901 - 70996
PROTEIN	175 = 70997 - 71177
PROTEIN	176 = 71178 - 71362
PROTEIN	177 = 71363 - 71547
PROTEIN	178 = 71548 - 71647
PROTEIN	179 = 71648 - 71723
PROTEIN	180 = 71724 - 72498
PROTEIN	181 = 72499 - 72673
PROTEIN	182 = 72674 - 72850
PROTEIN	183 = 72851 - 72973
PROTEIN	184 = 72974 - 73668
PROTEIN	185 = 73669 - 73851
PROTEIN	186 = 73852 - 74603
PROTEIN	187 = 74604 - 74760
PROTEIN	188 = 74761 - 75864
PROTEIN	189 = 75865 - 76036
PROTEIN	190 = 76037 - 76219
PROTEIN	191 = 76220 - 76402
PROTEIN	192 = 76403 - 76576
PROTEIN	193 = 76577 - 76759
PROTEIN	194 = 76760 - 76936
PROTEIN	195 = 76937 - 77686
PROTEIN	196 = 77687 - 77772
PROTEIN	197 = 77773 - 77926
PROTEIN	198 = 77927 - 78473
PROTEIN	199 = 78474 - 78639
PROTEIN	200 = 78640 - 78820
PROTEIN	201 = 78821 - 79829
PROTEIN	202 = 79830 - 79934
PROTEIN	203 = 79935 - 80096
PROTEIN	204 = 80097 - 80274
PROTEIN	205 = 80275 - 80326
PROTEIN	206 = 80327 - 80883
PROTEIN	207 = 80884 - 81064
PROTEIN	208 = 81065 - 82136
PROTEIN	209 = 82137 - 82285
PROTEIN	210 = 82286 - 82432
PROTEIN	211 = 82433 - 82612
PROTEIN	212 = 82613 - 83411
PROTEIN	213 = 83412 - 83591
PROTEIN	214 = 83592 - 83736
PROTEIN	215 = 83737 - 83900
PROTEIN	216 = 83901 - 84975
PROTEIN	217 = 84976 - 85154
PROTEIN	218 = 85155 - 86434
PROTEIN	219 = 86435 - 87069
PROTEIN	220 = 87070 - 87201
PROTEIN	221 = 87202 - 88249
PROTEIN	222 = 88250 - 88419
PROTEIN	223 = 88420 - 89389
PROTEIN	224 = 89390 - 89565
PROTEIN	225 = 89566 - 89719
PROTEIN	226 = 89720 - 89848
PROTEIN	227 = 89849 - 90733
PROTEIN	228 = 90734 - 90910
PROTEIN	229 = 90911 - 91932
PROTEIN	230 = 91933 - 92109
PROTEIN	231 = 92110 - 92285
PROTEIN	232 = 92286 - 92433
PROTEIN	233 = 92434 - 92924
PROTEIN	234 = 92925 - 93024
PROTEIN	235 = 93025 - 93881
PROTEIN	236 = 93882 - 94057
PROTEIN	237 = 94058 - 94233
PROTEIN	238 = 94234 - 94409
PROTEIN	239 = 94410 - 94585
PROTEIN	240 = 94586 - 95650
PROTEIN	241 = 95651 - 96596
PROTEIN	242 = 96597 - 96771
PROTEIN	243 = 96772 - 96946
PROTEIN	244 = 96947 - 97066
PROTEIN	245 = 97067 - 97163
PROTEIN	246 = 97164 - 97333
PROTEIN	247 = 97334 - 97443
PROTEIN	248 = 97444 - 97549
PROTEIN	249 = 97550 - 97690
PROTEIN	250 = 97691 - 97795
PROTEIN	251 = 97796 - 98882
PROTEIN	252 = 98883 - 99056
PROTEIN	253 = 99057 - 99230
PROTEIN	254 = 99231 - 99394
PROTEIN	255 = 99395 - 99498
PROTEIN	256 = 99499 - 99670
PROTEIN	257 = 99671 - 99742
PROTEIN	258 = 99743 - 99994
PROTEIN	259 = 99995 - 100166
PROTEIN	260 = 100167 - 100302
PROTEIN	261 = 100303 - 101398
PROTEIN	262 = 101399 - 101569
PROTEIN	263 = 101570 - 101741
PROTEIN	264 = 101742 - 101912
PROTEIN	265 = 101913 - 102011
PROTEIN	266 = 102012 - 102168
PROTEIN	267 = 102169 - 102312
PROTEIN	268 = 102313 - 102474
PROTEIN	269 = 102475 - 102645
PROTEIN	270 = 102646 - 102999
PROTEIN	271 = 103000 - 103170
PROTEIN	272 = 103171 - 104260
PROTEIN	273 = 104261 - 104421
PROTEIN	274 = 104422 - 104587
PROTEIN	275 = 104588 - 104718
PROTEIN	276 = 104719 - 104882
PROTEIN	277 = 104883 - 105046
PROTEIN	278 = 105047 - 105204
PROTEIN	279 = 105205 - 105373
PROTEIN	280 = 105374 - 105543
PROTEIN	281 = 105544 - 105706
PROTEIN	282 = 105707 - 106671
PROTEIN	283 = 106672 - 107765
PROTEIN	284 = 107766 - 107933
PROTEIN	285 = 107934 - 108102
PROTEIN	286 = 108103 - 109119
PROTEIN	287 = 109120 - 109661
PROTEIN	288 = 109662 - 109830
PROTEIN	289 = 109831 - 109954
PROTEIN	290 = 109955 - 111031
PROTEIN	291 = 111032 - 111199
PROTEIN	292 = 111200 - 111294
PROTEIN	293 = 111295 - 111462
PROTEIN	294 = 111463 - 112461
PROTEIN	295 = 112462 - 112628
PROTEIN	296 = 112629 - 113679
PROTEIN	297 = 113680 - 113846
PROTEIN	298 = 113847 - 114012
PROTEIN	299 = 114013 - 114091
PROTEIN	300 = 114092 - 115122
PROTEIN	301 = 115123 - 115254
PROTEIN	302 = 115255 - 115418
PROTEIN	303 = 115419 - 115583
PROTEIN	304 = 115584 - 115747
PROTEIN	305 = 115748 - 116762
PROTEIN	306 = 116763 - 116923
PROTEIN	307 = 116924 - 117061
PROTEIN	308 = 117062 - 117904
PROTEIN	309 = 117905 - 118063
PROTEIN	310 = 118064 - 118227
PROTEIN	311 = 118228 - 118371
PROTEIN	312 = 118372 - 118910
PROTEIN	313 = 118911 - 119292
PROTEIN	314 = 119293 - 120294
PROTEIN	315 = 120295 - 120438
PROTEIN	316 = 120439 - 120601
PROTEIN	317 = 120602 - 120764
PROTEIN	318 = 120765 - 120894
PROTEIN	319 = 120895 - 121359
PROTEIN	320 = 121360 - 121487
PROTEIN	321 = 121488 - 122576
PROTEIN	322 = 122577 - 123450
PROTEIN	323 = 123451 - 123612
PROTEIN	324 = 123613 - 123743
PROTEIN	325 = 123744 - 124692
PROTEIN	326 = 124693 - 124853
PROTEIN	327 = 124854 - 125013
PROTEIN	328 = 125014 - 125174
PROTEIN	329 = 125175 - 125318
PROTEIN	330 = 125319 - 126248
PROTEIN	331 = 126249 - 126311
PROTEIN	332 = 126312 - 126400
PROTEIN	333 = 126401 - 126494
PROTEIN	334 = 126495 - 126650
PROTEIN	335 = 126651 - 126810
PROTEIN	336 = 126811 - 126970
PROTEIN	337 = 126971 - 127130
PROTEIN	338 = 127131 - 127923
PROTEIN	339 = 127924 - 128076
PROTEIN	340 = 128077 - 128193
PROTEIN	341 = 128194 - 128329
PROTEIN	342 = 128330 - 129329
PROTEIN	343 = 129330 - 129474
PROTEIN	344 = 129475 - 129630
PROTEIN	345 = 129631 - 131007
PROTEIN	346 = 131008 - 133079
PROTEIN	347 = 133080 - 134035
PROTEIN	348 = 134036 - 134193
PROTEIN	349 = 134194 - 135039
PROTEIN	350 = 135040 - 135179
PROTEIN	351 = 135180 - 136258
PROTEIN	352 = 136259 - 136415
PROTEIN	353 = 136416 - 136572
PROTEIN	354 = 136573 - 136728
PROTEIN	355 = 136729 - 137423
PROTEIN	356 = 137424 - 137579
PROTEIN	357 = 137580 - 137616
PROTEIN	358 = 137617 - 137772
PROTEIN	359 = 137773 - 137913
PROTEIN	360 = 137914 - 138069
PROTEIN	361 = 138070 - 138647
PROTEIN	362 = 138648 - 138802
PROTEIN	363 = 138803 - 138957
PROTEIN	364 = 138958 - 139112
PROTEIN	365 = 139113 - 139259
PROTEIN	366 = 139260 - 139395
PROTEIN	367 = 139396 - 139543
PROTEIN	368 = 139544 - 139697
PROTEIN	369 = 139698 - 139844
PROTEIN	370 = 139845 - 139998
PROTEIN	371 = 139999 - 140152
PROTEIN	372 = 140153 - 140306
PROTEIN	373 = 140307 - 140395
PROTEIN	374 = 140396 - 140842
PROTEIN	375 = 140843 - 141226
PROTEIN	376 = 141227 - 141316
PROTEIN	377 = 141317 - 141461
PROTEIN	378 = 141462 - 141588
PROTEIN	379 = 141589 - 142699
PROTEIN	380 = 142700 - 143041
PROTEIN	381 = 143042 - 143158
PROTEIN	382 = 143159 - 143295
PROTEIN	383 = 143296 - 143377
PROTEIN	384 = 143378 - 143912
PROTEIN	385 = 143913 - 144064
PROTEIN	386 = 144065 - 144082
PROTEIN	387 = 144083 - 144228
PROTEIN	388 = 144229 - 145139
PROTEIN	389 = 145140 - 145257
PROTEIN	390 = 145258 - 145408
PROTEIN	391 = 145409 - 145558
PROTEIN	392 = 145559 - 146625
PROTEIN	393 = 146626 - 146775
PROTEIN	394 = 146776 - 146925
PROTEIN	395 = 146926 - 147075
PROTEIN	396 = 147076 - 148020
PROTEIN	397 = 148021 - 148163
PROTEIN	398 = 148164 - 148262
PROTEIN	399 = 148263 - 148411
PROTEIN	400 = 148412 - 148556
PROTEIN	401 = 148557 - 148748
PROTEIN	402 = 148749 - 148823
PROTEIN	403 = 148824 - 148945
PROTEIN	404 = 148946 - 149052
PROTEIN	405 = 149053 - 149176
PROTEIN	406 = 149177 - 149314
PROTEIN	407 = 149315 - 149461
PROTEIN	408 = 149462 - 149609
PROTEIN	409 = 149610 - 149755
PROTEIN	410 = 149756 - 149864
PROTEIN	411 = 149865 - 150906
PROTEIN	412 = 150907 - 150977
PROTEIN	413 = 150978 - 151081
PROTEIN	414 = 151082 - 152058
PROTEIN	415 = 152059 - 152205
PROTEIN	416 = 152206 - 152352
PROTEIN	417 = 152353 - 152499
PROTEIN	418 = 152500 - 152985
PROTEIN	419 = 152986 - 153124
PROTEIN	420 = 153125 - 153211
PROTEIN	421 = 153212 - 153788
PROTEIN	422 = 153789 - 153896
PROTEIN	423 = 153897 - 154042
PROTEIN	424 = 154043 - 154150
PROTEIN	425 = 154151 - 155228
PROTEIN	426 = 155229 - 155297
PROTEIN	427 = 155298 - 156047
PROTEIN	428 = 156048 - 156159
PROTEIN	429 = 156160 - 156265
PROTEIN	430 = 156266 - 156410
PROTEIN	431 = 156411 - 156555
PROTEIN	432 = 156556 - 157278
PROTEIN	433 = 157279 - 157413
PROTEIN	434 = 157414 - 158452
PROTEIN	435 = 158453 - 158596
PROTEIN	436 = 158597 - 158739
PROTEIN	437 = 158740 - 158874
PROTEIN	438 = 158875 - 158997
PROTEIN	439 = 158998 - 160061
PROTEIN	440 = 160062 - 160167
PROTEIN	441 = 160168 - 160282
PROTEIN	442 = 160283 - 161274
PROTEIN	443 = 161275 - 161417
PROTEIN	444 = 161418 - 161550
PROTEIN	445 = 161551 - 161693
PROTEIN	446 = 161694 - 161836
PROTEIN	447 = 161837 - 161900
PROTEIN	448 = 161901 - 162024
PROTEIN	449 = 162025 - 164053
PROTEIN	450 = 164054 - 164188
PROTEIN	451 = 164189 - 164330
PROTEIN	452 = 164331 - 164471
PROTEIN	453 = 164472 - 164871
PROTEIN	454 = 164872 - 165013
PROTEIN	455 = 165014 - 165155
PROTEIN	456 = 165156 - 165258
PROTEIN	457 = 165259 - 165400
PROTEIN	458 = 165401 - 165481
PROTEIN	459 = 165482 - 165588
PROTEIN	460 = 165589 - 166412
PROTEIN	461 = 166413 - 166548
PROTEIN	462 = 166549 - 166678
PROTEIN	463 = 166679 - 166819
PROTEIN	464 = 166820 - 167450
PROTEIN	465 = 167451 - 167561
PROTEIN	466 = 167562 - 167658
PROTEIN	467 = 167659 - 168381
PROTEIN	468 = 168382 - 168521
PROTEIN	469 = 168522 - 169186
PROTEIN	470 = 169187 - 169325
PROTEIN	471 = 169326 - 169856
PROTEIN	472 = 169857 - 169994
PROTEIN	473 = 169995 - 170111
PROTEIN	474 = 170112 - 171154
PROTEIN	475 = 171155 - 171292
PROTEIN	476 = 171293 - 171908
PROTEIN	477 = 171909 - 172040
PROTEIN	478 = 172041 - 172177
PROTEIN	479 = 172178 - 173078
PROTEIN	480 = 173079 - 173215
PROTEIN	481 = 173216 - 173352
PROTEIN	482 = 173353 - 173488
PROTEIN	483 = 173489 - 174119
PROTEIN	484 = 174120 - 174204
PROTEIN	485 = 174205 - 174316
PROTEIN	486 = 174317 - 174452
PROTEIN	487 = 174453 - 174885
PROTEIN	488 = 174886 - 175007
PROTEIN	489 = 175008 - 175142
PROTEIN	490 = 175143 - 175277
PROTEIN	491 = 175278 - 176116
PROTEIN	492 = 176117 - 176236
PROTEIN	493 = 176237 - 176353
PROTEIN	494 = 176354 - 176448
PROTEIN	495 = 176449 - 176545
PROTEIN	496 = 176546 - 176616
PROTEIN	497 = 176617 - 176714
PROTEIN	498 = 176715 - 177693
PROTEIN	499 = 177694 - 177800
PROTEIN	500 = 177801 - 178853
PROTEIN	501 = 178854 - 178971
PROTEIN	502 = 178972 - 179051
PROTEIN	503 = 179052 - 180710
PROTEIN	504 = 180711 - 181719
PROTEIN	505 = 181720 - 181797
PROTEIN	506 = 181798 - 181926
PROTEIN	507 = 181927 - 182057
PROTEIN	508 = 182058 - 182576
PROTEIN	509 = 182577 - 182705
PROTEIN	510 = 182706 - 182802
PROTEIN	511 = 182803 - 182914
PROTEIN	512 = 182915 - 183044
PROTEIN	513 = 183045 - 183499
PROTEIN	514 = 183500 - 183620
PROTEIN	515 = 183621 - 183750
PROTEIN	516 = 183751 - 183880
PROTEIN	517 = 183881 - 184010
PROTEIN	518 = 184011 - 184131
PROTEIN	519 = 184132 - 184221
PROTEIN	520 = 184222 - 184831
PROTEIN	521 = 184832 - 184893
PROTEIN	522 = 184894 - 185015
PROTEIN	523 = 185016 - 186026
PROTEIN	524 = 186027 - 186148
PROTEIN	525 = 186149 - 186276
PROTEIN	526 = 186277 - 186351
PROTEIN	527 = 186352 - 187222
PROTEIN	528 = 187223 - 187340
PROTEIN	529 = 187341 - 187467
PROTEIN	530 = 187468 - 187594
PROTEIN	531 = 187595 - 187721
PROTEIN	532 = 187722 - 188634
PROTEIN	533 = 188635 - 189223
PROTEIN	534 = 189224 - 189307
PROTEIN	535 = 189308 - 190300
PROTEIN	536 = 190301 - 190400
PROTEIN	537 = 190401 - 190518
PROTEIN	538 = 190519 - 190644
PROTEIN	539 = 190645 - 191660
PROTEIN	540 = 191661 - 191753
PROTEIN	541 = 191754 - 191864
PROTEIN	542 = 191865 - 191978
PROTEIN	543 = 191979 - 192104
PROTEIN	544 = 192105 - 192132
PROTEIN	545 = 192133 - 192243
PROTEIN	546 = 192244 - 192361
PROTEIN	547 = 192362 - 192478
PROTEIN	548 = 192479 - 193014
PROTEIN	549 = 193015 - 193079
PROTEIN	550 = 193080 - 193193
PROTEIN	551 = 193194 - 193318
PROTEIN	552 = 193319 - 194227
PROTEIN	553 = 194228 - 194322
PROTEIN	554 = 194323 - 195348
PROTEIN	555 = 195349 - 195447
PROTEIN	556 = 195448 - 195571
PROTEIN	557 = 195572 - 195694
PROTEIN	558 = 195695 - 195817
PROTEIN	559 = 195818 - 195940
PROTEIN	560 = 195941 - 196032
PROTEIN	561 = 196033 - 197075
PROTEIN	562 = 197076 - 197198
PROTEIN	563 = 197199 - 197661
PROTEIN	564 = 197662 - 197784
PROTEIN	565 = 197785 - 197863
PROTEIN	566 = 197864 - 199877
PROTEIN	567 = 199878 - 200460
PROTEIN	568 = 200461 - 200582
PROTEIN	569 = 200583 - 201606
PROTEIN	570 = 201607 - 201709
PROTEIN	571 = 201710 - 201818
PROTEIN	572 = 201819 - 201920
PROTEIN	573 = 201921 - 202041
PROTEIN	574 = 202042 - 202162
PROTEIN	575 = 202163 - 202280
PROTEIN	576 = 202281 - 202394
PROTEIN	577 = 202395 - 202470
PROTEIN	578 = 202471 - 203393
PROTEIN	579 = 203394 - 203454
PROTEIN	580 = 203455 - 203567
PROTEIN	581 = 203568 - 203687
PROTEIN	582 = 203688 - 204631
PROTEIN	583 = 204632 - 204750
PROTEIN	584 = 204751 - 204869
PROTEIN	585 = 204870 - 204959
PROTEIN	586 = 204960 - 205546
PROTEIN	587 = 205547 - 205583
PROTEIN	588 = 205584 - 206364
PROTEIN	589 = 206365 - 206413
PROTEIN	590 = 206414 - 206499
PROTEIN	591 = 206500 - 206612
PROTEIN	592 = 206613 - 206708
PROTEIN	593 = 206709 - 208641
PROTEIN	594 = 208642 - 209524
PROTEIN	595 = 209525 - 209548
PROTEIN	596 = 209549 - 209665
PROTEIN	597 = 209666 - 209782
PROTEIN	598 = 209783 - 209899
PROTEIN	599 = 209900 - 210006
PROTEIN	600 = 210007 - 210084
PROTEIN	601 = 210085 - 211123
PROTEIN	602 = 211124 - 211464
PROTEIN	603 = 211465 - 211580
PROTEIN	604 = 211581 - 211677
PROTEIN	605 = 211678 - 211791
PROTEIN	606 = 211792 - 211883
PROTEIN	607 = 211884 - 211998
PROTEIN	608 = 211999 - 212107
PROTEIN	609 = 212108 - 213098
PROTEIN	610 = 213099 - 213205
PROTEIN	611 = 213206 - 213278
PROTEIN	612 = 213279 - 213392
PROTEIN	613 = 213393 - 213954
PROTEIN	614 = 213955 - 214996
PROTEIN	615 = 214997 - 215109
PROTEIN	616 = 215110 - 217207
PROTEIN	617 = 217208 - 217792
PROTEIN	618 = 217793 - 217904
PROTEIN	619 = 217905 - 218004
PROTEIN	620 = 218005 - 218833
PROTEIN	621 = 218834 - 218944
PROTEIN	622 = 218945 - 219023
PROTEIN	623 = 219024 - 220076
PROTEIN	624 = 220077 - 220179
PROTEIN	625 = 220180 - 220947
PROTEIN	626 = 220948 - 221043
PROTEIN	627 = 221044 - 221153
PROTEIN	628 = 221154 - 221263
PROTEIN	629 = 221264 - 221362
PROTEIN	630 = 221363 - 222375
PROTEIN	631 = 222376 - 222425
PROTEIN	632 = 222426 - 223441
PROTEIN	633 = 223442 - 223549
PROTEIN	634 = 223550 - 223658
PROTEIN	635 = 223659 - 224514
PROTEIN	636 = 224515 - 224619
PROTEIN	637 = 224620 - 224709
PROTEIN	638 = 224710 - 224817
PROTEIN	639 = 224818 - 224925
PROTEIN	640 = 224926 - 225015
PROTEIN	641 = 225016 - 225122
PROTEIN	642 = 225123 - 226004
PROTEIN	643 = 226005 - 226872
PROTEIN	644 = 226873 - 226947
PROTEIN	645 = 226948 - 227054
PROTEIN	646 = 227055 - 228128
PROTEIN	647 = 228129 - 228867
PROTEIN	648 = 228868 - 228971
PROTEIN	649 = 228972 - 229920
PROTEIN	650 = 229921 - 230026
PROTEIN	651 = 230027 - 231047
PROTEIN	652 = 231048 - 231153
PROTEIN	653 = 231154 - 231258
PROTEIN	654 = 231259 - 231355
PROTEIN	655 = 231356 - 231644
PROTEIN	656 = 231645 - 231748
PROTEIN	657 = 231749 - 231852
PROTEIN	658 = 231853 - 231956
PROTEIN	659 = 231957 - 232040
PROTEIN	660 = 232041 - 232140
PROTEIN	661 = 232141 - 232243
PROTEIN	662 = 232244 - 233121
PROTEIN	663 = 233122 - 233212
PROTEIN	664 = 233213 - 233313
PROTEIN	665 = 233314 - 233347
PROTEIN	666 = 233348 - 235359
PROTEIN	667 = 235360 - 235918
PROTEIN	668 = 235919 - 236016
PROTEIN	669 = 236017 - 236404
PROTEIN	670 = 236405 - 236505
PROTEIN	671 = 236506 - 236603
PROTEIN	672 = 236604 - 237257
PROTEIN	673 = 237258 - 237357
PROTEIN	674 = 237358 - 238025
PROTEIN	675 = 238026 - 238097
PROTEIN	676 = 238098 - 239020
PROTEIN	677 = 239021 - 240023
PROTEIN	678 = 240024 - 240120
PROTEIN	679 = 240121 - 240218
PROTEIN	680 = 240219 - 240316
PROTEIN	681 = 240317 - 241009
PROTEIN	682 = 241010 - 241106
PROTEIN	683 = 241107 - 241581
PROTEIN	684 = 241582 - 242447
PROTEIN	685 = 242448 - 242543
PROTEIN	686 = 242544 - 242639
PROTEIN	687 = 242640 - 242710
PROTEIN	688 = 242711 - 242796
PROTEIN	689 = 242797 - 242855
PROTEIN	690 = 242856 - 243344
PROTEIN	691 = 243345 - 244332
PROTEIN	692 = 244333 - 244427
PROTEIN	693 = 244428 - 244505
PROTEIN	694 = 244506 - 245087
PROTEIN	695 = 245088 - 245181
PROTEIN	696 = 245182 - 245687
PROTEIN	697 = 245688 - 245778
PROTEIN	698 = 245779 - 245871
PROTEIN	699 = 245872 - 245951
PROTEIN	700 = 245952 - 246028
PROTEIN	701 = 246029 - 246119
PROTEIN	702 = 246120 - 246708
PROTEIN	703 = 246709 - 246795
PROTEIN	704 = 246796 - 248333
PROTEIN	705 = 248334 - 248417
PROTEIN	706 = 248418 - 248803
PROTEIN	707 = 248804 - 248894
PROTEIN	708 = 248895 - 248943
PROTEIN	709 = 248944 - 249786
PROTEIN	710 = 249787 - 249814
PROTEIN	711 = 249815 - 249874
PROTEIN	712 = 249875 - 250897
PROTEIN	713 = 250898 - 250986
PROTEIN	714 = 250987 - 251383
PROTEIN	715 = 251384 - 252356
PROTEIN	716 = 252357 - 252419
PROTEIN	717 = 252420 - 252506
PROTEIN	718 = 252507 - 253137
PROTEIN	719 = 253138 - 253210
PROTEIN	720 = 253211 - 254999
PROTEIN	721 = 255000 - 255084
PROTEIN	722 = 255085 - 255635
PROTEIN	723 = 255636 - 255719
PROTEIN	724 = 255720 - 255786
PROTEIN	725 = 255787 - 256815
PROTEIN	726 = 256816 - 257796
PROTEIN	727 = 257797 - 257878
PROTEIN	728 = 257879 - 257960
PROTEIN	729 = 257961 - 258042
PROTEIN	730 = 258043 - 258300
PROTEIN	731 = 258301 - 258380
PROTEIN	732 = 258381 - 260388
PROTEIN	733 = 260389 - 260468
PROTEIN	734 = 260469 - 260548
PROTEIN	735 = 260549 - 260628
PROTEIN	736 = 260629 - 260708
PROTEIN	737 = 260709 - 261723
PROTEIN	738 = 261724 - 261947
PROTEIN	739 = 261948 - 262722
PROTEIN	740 = 262723 - 262799
PROTEIN	741 = 262800 - 263324
PROTEIN	742 = 263325 - 263399
PROTEIN	743 = 263400 - 263459
PROTEIN	744 = 263460 - 263535
PROTEIN	745 = 263536 - 263601
PROTEIN	746 = 263602 - 264004
PROTEIN	747 = 264005 - 264079
PROTEIN	748 = 264080 - 264150
PROTEIN	749 = 264151 - 264802
PROTEIN	750 = 264803 - 264876
PROTEIN	751 = 264877 - 265897
PROTEIN	752 = 265898 - 266783
PROTEIN	753 = 266784 - 266856
PROTEIN	754 = 266857 - 266911
PROTEIN	755 = 266912 - 267893
PROTEIN	756 = 267894 - 267965
PROTEIN	757 = 267966 - 269000
PROTEIN	758 = 269001 - 269072
PROTEIN	759 = 269073 - 269813
PROTEIN	760 = 269814 - 269884
PROTEIN	761 = 269885 - 269954
PROTEIN	762 = 269955 - 270192
PROTEIN	763 = 270193 - 270855
PROTEIN	764 = 270856 - 271795
PROTEIN	765 = 271796 - 271863
PROTEIN	766 = 271864 - 271931
PROTEIN	767 = 271932 - 271999
PROTEIN	768 = 272000 - 272940
PROTEIN	769 = 272941 - 273243
PROTEIN	770 = 273244 - 273601
PROTEIN	771 = 273602 - 273668
PROTEIN	772 = 273669 - 274699
PROTEIN	773 = 274700 - 275012
PROTEIN	774 = 275013 - 275078
PROTEIN	775 = 275079 - 277137
PROTEIN	776 = 277138 - 277383
PROTEIN	777 = 277384 - 278409
PROTEIN	778 = 278410 - 278681
PROTEIN	779 = 278682 - 279417
PROTEIN	780 = 279418 - 280449
PROTEIN	781 = 280450 - 281464
PROTEIN	782 = 281465 - 282289
PROTEIN	783 = 282290 - 282943
PROTEIN	784 = 282944 - 283356
PROTEIN	785 = 283357 - 284327
PROTEIN	786 = 284328 - 285293
PROTEIN	787 = 285294 - 286322
PROTEIN	788 = 286323 - 286825
PROTEIN	789 = 286826 - 287394
PROTEIN	790 = 287395 - 288402
PROTEIN	791 = 288403 - 288805
PROTEIN	792 = 288806 - 292014
PROTEIN	793 = 292015 - 294106
PROTEIN	794 = 294107 - 295099
PROTEIN	795 = 295100 - 295769
PROTEIN	796 = 295770 - 296795
PROTEIN	797 = 296796 - 297561
PROTEIN	798 = 297562 - 298521
PROTEIN	799 = 298522 - 299449
PROTEIN	800 = 299450 - 300369
PROTEIN	801 = 300370 - 302225
PROTEIN	802 = 302226 - 302529
PROTEIN	803 = 302530 - 302569
PROTEIN	804 = 302570 - 303550
PROTEIN	805 = 303551 - 304554
PROTEIN	806 = 304555 - 305518
PROTEIN	807 = 305519 - 306019
PROTEIN	808 = 306020 - 306515
PROTEIN	809 = 306516 - 307514
PROTEIN	810 = 307515 - 309581
PROTEIN	811 = 309582 - 310225
PROTEIN	812 = 310226 - 310841
PROTEIN	813 = 310842 - 311820
PROTEIN	814 = 311821 - 312783
PROTEIN	815 = 312784 - 313755
PROTEIN	816 = 313756 - 313927
PROTEIN	817 = 313928 - 314915
PROTEIN	818 = 314916 - 315842
PROTEIN	819 = 315843 - 317762
PROTEIN	820 = 317763 - 318317
PROTEIN	821 = 318318 - 319285
PROTEIN	822 = 319286 - 320286
PROTEIN	823 = 320287 - 321099
PROTEIN	824 = 321100 - 322066
PROTEIN	825 = 322067 - 322870
PROTEIN	826 = 322871 - 323714
PROTEIN	827 = 323715 - 324725
PROTEIN	828 = 324726 - 324933
PROTEIN	829 = 324934 - 325924
PROTEIN	830 = 325925 - 326650
PROTEIN	831 = 326651 - 327556
PROTEIN	832 = 327557 - 328438
PROTEIN	833 = 328439 - 329305
PROTEIN	834 = 329306 - 330247
PROTEIN	835 = 330248 - 330810
PROTEIN	836 = 330811 - 331821
PROTEIN	837 = 331822 - 332641
PROTEIN	838 = 332642 - 333590
PROTEIN	839 = 333591 - 334445
PROTEIN	840 = 334446 - 335294
PROTEIN	841 = 335295 - 335899
PROTEIN	842 = 335900 - 336909
PROTEIN	843 = 336910 - 337916
PROTEIN	844 = 337917 - 338733
PROTEIN	845 = 338734 - 339639
PROTEIN	846 = 339640 - 340212
PROTEIN	847 = 340213 - 341009
PROTEIN	848 = 341010 - 342425
PROTEIN	849 = 342426 - 343416
PROTEIN	850 = 343417 - 343869
PROTEIN	851 = 343870 - 344451
PROTEIN	852 = 344452 - 345177
PROTEIN	853 = 345178 - 346067
PROTEIN	854 = 346068 - 347072
PROTEIN	855 = 347073 - 347857
PROTEIN	856 = 347858 - 349048
PROTEIN	857 = 349049 - 349980
PROTEIN	858 = 349981 - 350488
PROTEIN	859 = 350489 - 350961
PROTEIN	860 = 350962 - 351663
PROTEIN	861 = 351664 - 351681
PROTEIN	862 = 351682 - 352239
PROTEIN	863 = 352240 - 352817
PROTEIN	864 = 352818 - 353793
PROTEIN	865 = 353794 - 354790
PROTEIN	866 = 354791 - 355445
PROTEIN	867 = 355446 - 355649
PROTEIN	868 = 355650 - 356578
PROTEIN	869 = 356579 - 357354
PROTEIN	870 = 357355 - 358217
PROTEIN	871 = 358218 - 359056
PROTEIN	872 = 359057 - 360021
PROTEIN	873 = 360022 - 360977
PROTEIN	874 = 360978 - 361934
PROTEIN	875 = 361935 - 363741
PROTEIN	876 = 363742 - 365768
PROTEIN	877 = 365769 - 366172
PROTEIN	878 = 366173 - 366694
PROTEIN	879 = 366695 - 367392
PROTEIN	880 = 367393 - 368382
PROTEIN	881 = 368383 - 369300
PROTEIN	882 = 369301 - 369900
PROTEIN	883 = 369901 - 371657
PROTEIN	884 = 371658 - 372641
PROTEIN	885 = 372642 - 373232
PROTEIN	886 = 373233 - 373840
PROTEIN	887 = 373841 - 374654
PROTEIN	888 = 374655 - 376185
PROTEIN	889 = 376186 - 377172
PROTEIN	890 = 377173 - 377543
PROTEIN	891 = 377544 - 378299
PROTEIN	892 = 378300 - 379171
PROTEIN	893 = 379172 - 380132
PROTEIN	894 = 380133 - 380976
PROTEIN	895 = 380977 - 381645
PROTEIN	896 = 381646 - 382294
PROTEIN	897 = 382295 - 382690
PROTEIN	898 = 382691 - 384662
PROTEIN	899 = 384663 - 385583
PROTEIN	900 = 385584 - 386370
PROTEIN	901 = 386371 - 387134
PROTEIN	902 = 387135 - 388118
PROTEIN	903 = 388119 - 388370
PROTEIN	904 = 388371 - 390148
PROTEIN	905 = 390149 - 390987
PROTEIN	906 = 390988 - 391887
PROTEIN	907 = 391888 - 392636
PROTEIN	908 = 392637 - 393295
PROTEIN	909 = 393296 - 393947
PROTEIN	910 = 393948 - 394632
PROTEIN	911 = 394633 - 395479
PROTEIN	912 = 395480 - 396423
PROTEIN	913 = 396424 - 397275
PROTEIN	914 = 397276 - 397531
PROTEIN	915 = 397532 - 398142
PROTEIN	916 = 398143 - 399086
PROTEIN	917 = 399087 - 399498
PROTEIN	918 = 399499 - 400450
PROTEIN	919 = 400451 - 400983
PROTEIN	920 = 400984 - 401485
PROTEIN	921 = 401486 - 402273
PROTEIN	922 = 402274 - 402918
PROTEIN	923 = 402919 - 403806
PROTEIN	924 = 403807 - 404338
PROTEIN	925 = 404339 - 405116
PROTEIN	926 = 405117 - 406078
PROTEIN	927 = 406079 - 407281
PROTEIN	928 = 407282 - 407598
PROTEIN	929 = 407599 - 408042
PROTEIN	930 = 408043 - 408378
PROTEIN	931 = 408379 - 409239
PROTEIN	932 = 409240 - 410211
PROTEIN	933 = 410212 - 410637
PROTEIN	934 = 410638 - 411675
PROTEIN	935 = 411676 - 412122
PROTEIN	936 = 412123 - 413043
PROTEIN	937 = 413044 - 413976
PROTEIN	938 = 413977 - 414367
PROTEIN	939 = 414368 - 415168
PROTEIN	940 = 415169 - 416103
PROTEIN	941 = 416104 - 416727
PROTEIN	942 = 416728 - 417503
PROTEIN	943 = 417504 - 418326
PROTEIN	944 = 418327 - 418844
PROTEIN	945 = 418845 - 419782
PROTEIN	946 = 419783 - 420708
PROTEIN	947 = 420709 - 422556
PROTEIN	948 = 422557 - 424336
PROTEIN	949 = 424337 - 424928
PROTEIN	950 = 424929 - 425879
PROTEIN	951 = 425880 - 426756
PROTEIN	952 = 426757 - 427603
PROTEIN	953 = 427604 - 429188
PROTEIN	954 = 429189 - 430152
PROTEIN	955 = 430153 - 431099
PROTEIN	956 = 431100 - 431356
PROTEIN	957 = 431357 - 432268
PROTEIN	958 = 432269 - 432695
PROTEIN	959 = 432696 - 433429
PROTEIN	960 = 433430 - 434286
PROTEIN	961 = 434287 - 434784
PROTEIN	962 = 434785 - 435343
PROTEIN	963 = 435344 - 436296
PROTEIN	964 = 436297 - 436883
PROTEIN	965 = 436884 - 437531
PROTEIN	966 = 437532 - 438078
PROTEIN	967 = 438079 - 438905
PROTEIN	968 = 438906 - 440849
PROTEIN	969 = 440850 - 441332
PROTEIN	970 = 441333 - 442100
PROTEIN	971 = 442101 - 442791
PROTEIN	972 = 442792 - 443663
PROTEIN	973 = 443664 - 444248
PROTEIN	974 = 444249 - 445067
PROTEIN	975 = 445068 - 445683
PROTEIN	976 = 445684 - 447354
PROTEIN	977 = 447355 - 448298
PROTEIN	978 = 448299 - 449146
PROTEIN	979 = 449147 - 449751
PROTEIN	980 = 449752 - 449959
PROTEIN	981 = 449960 - 450905
PROTEIN	982 = 450906 - 451471
PROTEIN	983 = 451472 - 452163
PROTEIN	984 = 452164 - 452905
PROTEIN	985 = 452906 - 453843
PROTEIN	986 = 453844 - 454624
PROTEIN	987 = 454625 - 455542
PROTEIN	988 = 455543 - 456031
PROTEIN	989 = 456032 - 456703
PROTEIN	990 = 456704 - 457567
PROTEIN	991 = 457568 - 458144
PROTEIN	992 = 458145 - 459084
PROTEIN	993 = 459085 - 460192
PROTEIN	994 = 460193 - 461111
PROTEIN	995 = 461112 - 461620
PROTEIN	996 = 461621 - 462570
PROTEIN	997 = 462571 - 463458
PROTEIN	998 = 463459 - 464373
PROTEIN	999 = 464374 - 464827
PROTEIN	1000 = 464828 - 465724
PROTEIN	1001 = 465725 - 466622
PROTEIN	1002 = 466623 - 467558
PROTEIN	1003 = 467559 - 468389
PROTEIN	1004 = 468390 - 470217
PROTEIN	1005 = 470218 - 471069
PROTEIN	1006 = 471070 - 471886
PROTEIN	1007 = 471887 - 472423
PROTEIN	1008 = 472424 - 472637
PROTEIN	1009 = 472638 - 473580
PROTEIN	1010 = 473581 - 474221
PROTEIN	1011 = 474222 - 475995
PROTEIN	1012 = 475996 - 476336
PROTEIN	1013 = 476337 - 476752
PROTEIN	1014 = 476753 - 477517
PROTEIN	1015 = 477518 - 478461
PROTEIN	1016 = 478462 - 479253
PROTEIN	1017 = 479254 - 479780
PROTEIN	1018 = 479781 - 480685
PROTEIN	1019 = 480686 - 481524
PROTEIN	1020 = 481525 - 481540
PROTEIN	1021 = 481541 - 483423
PROTEIN	1022 = 483424 - 484210
PROTEIN	1023 = 484211 - 484698
PROTEIN	1024 = 484699 - 485639
PROTEIN	1025 = 485640 - 486315
PROTEIN	1026 = 486316 - 486768
PROTEIN	1027 = 486769 - 487660
PROTEIN	1028 = 487661 - 488551
PROTEIN	1029 = 488552 - 490058
PROTEIN	1030 = 490059 - 490997
PROTEIN	1031 = 490998 - 491637
PROTEIN	1032 = 491638 - 492556
PROTEIN	1033 = 492557 - 493468
PROTEIN	1034 = 493469 - 494259
PROTEIN	1035 = 494260 - 494906
PROTEIN	1036 = 494907 - 495710
PROTEIN	1037 = 495711 - 496383
PROTEIN	1038 = 496384 - 497060
PROTEIN	1039 = 497061 - 497997
PROTEIN	1040 = 497998 - 499170
PROTEIN	1041 = 499171 - 500098
PROTEIN	1042 = 500099 - 500582
PROTEIN	1043 = 500583 - 500690
PROTEIN	1044 = 500691 - 501380
PROTEIN	1045 = 501381 - 502222
PROTEIN	1046 = 502223 - 502234
PROTEIN	1047 = 502235 - 502771
PROTEIN	1048 = 502772 - 504697
PROTEIN	1049 = 504698 - 505319
PROTEIN	1050 = 505320 - 506244
PROTEIN	1051 = 506245 - 506404
PROTEIN	1052 = 506405 - 507037
PROTEIN	1053 = 507038 - 507926
PROTEIN	1054 = 507927 - 507941
PROTEIN	1055 = 507942 - 509687
PROTEIN	1056 = 509688 - 510240
PROTEIN	1057 = 510241 - 510837
PROTEIN	1058 = 510838 - 511339
PROTEIN	1059 = 511340 - 511705
PROTEIN	1060 = 511706 - 512610
PROTEIN	1061 = 512611 - 513427
PROTEIN	1062 = 513428 - 515374
PROTEIN	1063 = 515375 - 516221
PROTEIN	1064 = 516222 - 516597
PROTEIN	1065 = 516598 - 517510
PROTEIN	1066 = 517511 - 518424
PROTEIN	1067 = 518425 - 519098
PROTEIN	1068 = 519099 - 519935
PROTEIN	1069 = 519936 - 521890
PROTEIN	1070 = 521891 - 522800
PROTEIN	1071 = 522801 - 523725
PROTEIN	1072 = 523726 - 524459
PROTEIN	1073 = 524460 - 525230
PROTEIN	1074 = 525231 - 526136
PROTEIN	1075 = 526137 - 527042
PROTEIN	1076 = 527043 - 527621
PROTEIN	1077 = 527622 - 528547
PROTEIN	1078 = 528548 - 529361
PROTEIN	1079 = 529362 - 530252
PROTEIN	1080 = 530253 - 531149
PROTEIN	1081 = 531150 - 531971
PROTEIN	1082 = 531972 - 532892
PROTEIN	1083 = 532893 - 533611
PROTEIN	1084 = 533612 - 535107
PROTEIN	1085 = 535108 - 535752
PROTEIN	1086 = 535753 - 535940
PROTEIN	1087 = 535941 - 536700
PROTEIN	1088 = 536701 - 537566
PROTEIN	1089 = 537567 - 538395
PROTEIN	1090 = 538396 - 540157
PROTEIN	1091 = 540158 - 541074
PROTEIN	1092 = 541075 - 541922
PROTEIN	1093 = 541923 - 542717
PROTEIN	1094 = 542718 - 543570
PROTEIN	1095 = 543571 - 544331
PROTEIN	1096 = 544332 - 545233
PROTEIN	1097 = 545234 - 546073
PROTEIN	1098 = 546074 - 546409
PROTEIN	1099 = 546410 - 548229
PROTEIN	1100 = 548230 - 549057
PROTEIN	1101 = 549058 - 549534
PROTEIN	1102 = 549535 - 550422
PROTEIN	1103 = 550423 - 551328
PROTEIN	1104 = 551329 - 552245
PROTEIN	1105 = 552246 - 553127
PROTEIN	1106 = 553128 - 554043
PROTEIN	1107 = 554044 - 554669
PROTEIN	1108 = 554670 - 555402
PROTEIN	1109 = 555403 - 555627
PROTEIN	1110 = 555628 - 556542
PROTEIN	1111 = 556543 - 557335
PROTEIN	1112 = 557336 - 557805
PROTEIN	1113 = 557806 - 558699
PROTEIN	1114 = 558700 - 558992
PROTEIN	1115 = 558993 - 559848
PROTEIN	1116 = 559849 - 560715
PROTEIN	1117 = 560716 - 561513
PROTEIN	1118 = 561514 - 562335
PROTEIN	1119 = 562336 - 562822
PROTEIN	1120 = 562823 - 563733
PROTEIN	1121 = 563734 - 564400
PROTEIN	1122 = 564401 - 565310
PROTEIN	1123 = 565311 - 566217
PROTEIN	1124 = 566218 - 567107
PROTEIN	1125 = 567108 - 567471
PROTEIN	1126 = 567472 - 568286
PROTEIN	1127 = 568287 - 569132
PROTEIN	1128 = 569133 - 569468
PROTEIN	1129 = 569469 - 570341
PROTEIN	1130 = 570342 - 572123
PROTEIN	1131 = 572124 - 572588
PROTEIN	1132 = 572589 - 573356
PROTEIN	1133 = 573357 - 574188
PROTEIN	1134 = 574189 - 574680
PROTEIN	1135 = 574681 - 575252
PROTEIN	1136 = 575253 - 575753
PROTEIN	1137 = 575754 - 576464
PROTEIN	1138 = 576465 - 577328
PROTEIN	1139 = 577329 - 578149
PROTEIN	1140 = 578150 - 579041
PROTEIN	1141 = 579042 - 579511
PROTEIN	1142 = 579512 - 579928
PROTEIN	1143 = 579929 - 580574
PROTEIN	1144 = 580575 - 581456
PROTEIN	1145 = 581457 - 582311
PROTEIN	1146 = 582312 - 584186
PROTEIN	1147 = 584187 - 585087
PROTEIN	1148 = 585088 - 585478
PROTEIN	1149 = 585479 - 586201
PROTEIN	1150 = 586202 - 587043
PROTEIN	1151 = 587044 - 587938
PROTEIN	1152 = 587939 - 588809
PROTEIN	1153 = 588810 - 590659
PROTEIN	1154 = 590660 - 591534
PROTEIN	1155 = 591535 - 591856
PROTEIN	1156 = 591857 - 592755
PROTEIN	1157 = 592756 - 593500
PROTEIN	1158 = 593501 - 594037
PROTEIN	1159 = 594038 - 594600
PROTEIN	1160 = 594601 - 595330
PROTEIN	1161 = 595331 - 596035
PROTEIN	1162 = 596036 - 596776
PROTEIN	1163 = 596777 - 596969
PROTEIN	1164 = 596970 - 597723
PROTEIN	1165 = 597724 - 598617
PROTEIN	1166 = 598618 - 599194
PROTEIN	1167 = 599195 - 599961
PROTEIN	1168 = 599962 - 600355
PROTEIN	1169 = 600356 - 600784
PROTEIN	1170 = 600785 - 601151
PROTEIN	1171 = 601152 - 601766
PROTEIN	1172 = 601767 - 602291
PROTEIN	1173 = 602292 - 602515
PROTEIN	1174 = 602516 - 603152
PROTEIN	1175 = 603153 - 603873
PROTEIN	1176 = 603874 - 605432
PROTEIN	1177 = 605433 - 606029
PROTEIN	1178 = 606030 - 606067
PROTEIN	1179 = 606068 - 606611
PROTEIN	1180 = 606612 - 607416
PROTEIN	1181 = 607417 - 608275
PROTEIN	1182 = 608276 - 608826
PROTEIN	1183 = 608827 - 611876
PROTEIN	1184 = 611877 - 613542
PROTEIN	1185 = 613543 - 613948
PROTEIN	1186 = 613949 - 614806
PROTEIN	1187 = 614807 - 615612
PROTEIN	1188 = 615613 - 616320
PROTEIN	1189 = 616321 - 617152
PROTEIN	1190 = 617153 - 617590
PROTEIN	1191 = 617591 - 618426
PROTEIN	1192 = 618427 - 619278
PROTEIN	1193 = 619279 - 619554
PROTEIN	1194 = 619555 - 620354
PROTEIN	1195 = 620355 - 621229
PROTEIN	1196 = 621230 - 622045
PROTEIN	1197 = 622046 - 623522
PROTEIN	1198 = 623523 - 624360
PROTEIN	1199 = 624361 - 625247
PROTEIN	1200 = 625248 - 626121
PROTEIN	1201 = 626122 - 626963
PROTEIN	1202 = 626964 - 627748
PROTEIN	1203 = 627749 - 628540
PROTEIN	1204 = 628541 - 629419
PROTEIN	1205 = 629420 - 630198
PROTEIN	1206 = 630199 - 631029
PROTEIN	1207 = 631030 - 631895
PROTEIN	1208 = 631896 - 632672
PROTEIN	1209 = 632673 - 633532
PROTEIN	1210 = 633533 - 634310
PROTEIN	1211 = 634311 - 635030
PROTEIN	1212 = 635031 - 635899
PROTEIN	1213 = 635900 - 637727
PROTEIN	1214 = 637728 - 638566
PROTEIN	1215 = 638567 - 639430
PROTEIN	1216 = 639431 - 640040
PROTEIN	1217 = 640041 - 640916
PROTEIN	1218 = 640917 - 641360
PROTEIN	1219 = 641361 - 642173
PROTEIN	1220 = 642174 - 642340
PROTEIN	1221 = 642341 - 643183
PROTEIN	1222 = 643184 - 644126
PROTEIN	1223 = 644127 - 644977
PROTEIN	1224 = 644978 - 645722
PROTEIN	1225 = 645723 - 646569
PROTEIN	1226 = 646570 - 646668
PROTEIN	1227 = 646669 - 647542
PROTEIN	1228 = 647543 - 649232
PROTEIN	1229 = 649233 - 650105
PROTEIN	1230 = 650106 - 650589
PROTEIN	1231 = 650590 - 651467
PROTEIN	1232 = 651468 - 651592
PROTEIN	1233 = 651593 - 652183
PROTEIN	1234 = 652184 - 652213
PROTEIN	1235 = 652214 - 653082
PROTEIN	1236 = 653083 - 653839
PROTEIN	1237 = 653840 - 654484
PROTEIN	1238 = 654485 - 655027
PROTEIN	1239 = 655028 - 655899
PROTEIN	1240 = 655900 - 656666
PROTEIN	1241 = 656667 - 658558
PROTEIN	1242 = 658559 - 659201
PROTEIN	1243 = 659202 - 659954
PROTEIN	1244 = 659955 - 660819
PROTEIN	1245 = 660820 - 661675
PROTEIN	1246 = 661676 - 662451
PROTEIN	1247 = 662452 - 663106
PROTEIN	1248 = 663107 - 663124
PROTEIN	1249 = 663125 - 663998
PROTEIN	1250 = 663999 - 664868
PROTEIN	1251 = 664869 - 665707
PROTEIN	1252 = 665708 - 666532
PROTEIN	1253 = 666533 - 667181
PROTEIN	1254 = 667182 - 668661
PROTEIN	1255 = 668662 - 669467
PROTEIN	1256 = 669468 - 670079
PROTEIN	1257 = 670080 - 670485
PROTEIN	1258 = 670486 - 671354
PROTEIN	1259 = 671355 - 671459
PROTEIN	1260 = 671460 - 672206
PROTEIN	1261 = 672207 - 673043
PROTEIN	1262 = 673044 - 673914
PROTEIN	1263 = 673915 - 674722
PROTEIN	1264 = 674723 - 675569
PROTEIN	1265 = 675570 - 675917
PROTEIN	1266 = 675918 - 676752
PROTEIN	1267 = 676753 - 677265
PROTEIN	1268 = 677266 - 678003
PROTEIN	1269 = 678004 - 678851
PROTEIN	1270 = 678852 - 679069
PROTEIN	1271 = 679070 - 679727
PROTEIN	1272 = 679728 - 680446
PROTEIN	1273 = 680447 - 681244
PROTEIN	1274 = 681245 - 682109
PROTEIN	1275 = 682110 - 682617
PROTEIN	1276 = 682618 - 683145
PROTEIN	1277 = 683146 - 683683
PROTEIN	1278 = 683684 - 685513
PROTEIN	1279 = 685514 - 686363
PROTEIN	1280 = 686364 - 687112
PROTEIN	1281 = 687113 - 687968
PROTEIN	1282 = 687969 - 688478
PROTEIN	1283 = 688479 - 689262
PROTEIN	1284 = 689263 - 690076
PROTEIN	1285 = 690077 - 690931
PROTEIN	1286 = 690932 - 691690
PROTEIN	1287 = 691691 - 693482
PROTEIN	1288 = 693483 - 694312
PROTEIN	1289 = 694313 - 695158
PROTEIN	1290 = 695159 - 695863
PROTEIN	1291 = 695864 - 696595
PROTEIN	1292 = 696596 - 697354
PROTEIN	1293 = 697355 - 698216
PROTEIN	1294 = 698217 - 699033
PROTEIN	1295 = 699034 - 699839
PROTEIN	1296 = 699840 - 700287
PROTEIN	1297 = 700288 - 700878
PROTEIN	1298 = 700879 - 701718
PROTEIN	1299 = 701719 - 703540
PROTEIN	1300 = 703541 - 703949
PROTEIN	1301 = 703950 - 704725
PROTEIN	1302 = 704726 - 704948
PROTEIN	1303 = 704949 - 705422
PROTEIN	1304 = 705423 - 706201
PROTEIN	1305 = 706202 - 707859
PROTEIN	1306 = 707860 - 708654
PROTEIN	1307 = 708655 - 709510
PROTEIN	1308 = 709511 - 710318
PROTEIN	1309 = 710319 - 711155
PROTEIN	1310 = 711156 - 711774
PROTEIN	1311 = 711775 - 712539
PROTEIN	1312 = 712540 - 713271
PROTEIN	1313 = 713272 - 713904
PROTEIN	1314 = 713905 - 715609
PROTEIN	1315 = 715610 - 716380
PROTEIN	1316 = 716381 - 717086
PROTEIN	1317 = 717087 - 717689
PROTEIN	1318 = 717690 - 718019
PROTEIN	1319 = 718020 - 718620
PROTEIN	1320 = 718621 - 719473
PROTEIN	1321 = 719474 - 719918
PROTEIN	1322 = 719919 - 721716
PROTEIN	1323 = 721717 - 722542
PROTEIN	1324 = 722543 - 723375
PROTEIN	1325 = 723376 - 724227
PROTEIN	1326 = 724228 - 724901
PROTEIN	1327 = 724902 - 725006
PROTEIN	1328 = 725007 - 725657
PROTEIN	1329 = 725658 - 730756
PROTEIN	1330 = 730757 - 733545
PROTEIN	1331 = 733546 - 735397
PROTEIN	1332 = 735398 - 735826
PROTEIN	1333 = 735827 - 736667
PROTEIN	1334 = 736668 - 736886
PROTEIN	1335 = 736887 - 737733
PROTEIN	1336 = 737734 - 738485
PROTEIN	1337 = 738486 - 739566
PROTEIN	1338 = 739567 - 740395
PROTEIN	1339 = 740396 - 741038
PROTEIN	1340 = 741039 - 741816
PROTEIN	1341 = 741817 - 742395
PROTEIN	1342 = 742396 - 742869
PROTEIN	1343 = 742870 - 743702
PROTEIN	1344 = 743703 - 744258
PROTEIN	1345 = 744259 - 744665
PROTEIN	1346 = 744666 - 745757
PROTEIN	1347 = 745758 - 746541
PROTEIN	1348 = 746542 - 747268
PROTEIN	1349 = 747269 - 748007
PROTEIN	1350 = 748008 - 748307
PROTEIN	1351 = 748308 - 748820
PROTEIN	1352 = 748821 - 749595
PROTEIN	1353 = 749596 - 749788
PROTEIN	1354 = 749789 - 750407
PROTEIN	1355 = 750408 - 751154
PROTEIN	1356 = 751155 - 751630
PROTEIN	1357 = 751631 - 752948
PROTEIN	1358 = 752949 - 753758
PROTEIN	1359 = 753759 - 754602
PROTEIN	1360 = 754603 - 755444
PROTEIN	1361 = 755445 - 756032
PROTEIN	1362 = 756033 - 756772
PROTEIN	1363 = 756773 - 757589
PROTEIN	1364 = 757590 - 758396
PROTEIN	1365 = 758397 - 760121
PROTEIN	1366 = 760122 - 760481
PROTEIN	1367 = 760482 - 761221
PROTEIN	1368 = 761222 - 761682
PROTEIN	1369 = 761683 - 762432
PROTEIN	1370 = 762433 - 763086
PROTEIN	1371 = 763087 - 763740
PROTEIN	1372 = 763741 - 764548
PROTEIN	1373 = 764549 - 766341
PROTEIN	1374 = 766342 - 767085
PROTEIN	1375 = 767086 - 767913
PROTEIN	1376 = 767914 - 768668
PROTEIN	1377 = 768669 - 769508
PROTEIN	1378 = 769509 - 769560
PROTEIN	1379 = 769561 - 770071
PROTEIN	1380 = 770072 - 770119
PROTEIN	1381 = 770120 - 770606
PROTEIN	1382 = 770607 - 771676
PROTEIN	1383 = 771677 - 772241
PROTEIN	1384 = 772242 - 772552
PROTEIN	1385 = 772553 - 773128
PROTEIN	1386 = 773129 - 773966
PROTEIN	1387 = 773967 - 774774
PROTEIN	1388 = 774775 - 775342
PROTEIN	1389 = 775343 - 775645
PROTEIN	1390 = 775646 - 776393
PROTEIN	1391 = 776394 - 777182
PROTEIN	1392 = 777183 - 778002
PROTEIN	1393 = 778003 - 778837
PROTEIN	1394 = 778838 - 779648
PROTEIN	1395 = 779649 - 780435
PROTEIN	1396 = 780436 - 781746
PROTEIN	1397 = 781747 - 782574
PROTEIN	1398 = 782575 - 783349
PROTEIN	1399 = 783350 - 784181
PROTEIN	1400 = 784182 - 784482
PROTEIN	1401 = 784483 - 784958
PROTEIN	1402 = 784959 - 785944
PROTEIN	1403 = 785945 - 786301
PROTEIN	1404 = 786302 - 787127
PROTEIN	1405 = 787128 - 787501
PROTEIN	1406 = 787502 - 788172
PROTEIN	1407 = 788173 - 788628
PROTEIN	1408 = 788629 - 790737
PROTEIN	1409 = 790738 - 790760
PROTEIN	1410 = 790761 - 791465
PROTEIN	1411 = 791466 - 791879
PROTEIN	1412 = 791880 - 792621
PROTEIN	1413 = 792622 - 793419
PROTEIN	1414 = 793420 - 793668
PROTEIN	1415 = 793669 - 794131
PROTEIN	1416 = 794132 - 794910
PROTEIN	1417 = 794911 - 796742
PROTEIN	1418 = 796743 - 797561
PROTEIN	1419 = 797562 - 798254
PROTEIN	1420 = 798255 - 799078
PROTEIN	1421 = 799079 - 799866
PROTEIN	1422 = 799867 - 800633
PROTEIN	1423 = 800634 - 800651
PROTEIN	1424 = 800652 - 802269
PROTEIN	1425 = 802270 - 802989
PROTEIN	1426 = 802990 - 803792
PROTEIN	1427 = 803793 - 804562
PROTEIN	1428 = 804563 - 805223
PROTEIN	1429 = 805224 - 805977
PROTEIN	1430 = 805978 - 807494
PROTEIN	1431 = 807495 - 808106
PROTEIN	1432 = 808107 - 808903
PROTEIN	1433 = 808904 - 809730
PROTEIN	1434 = 809731 - 810318
PROTEIN	1435 = 810319 - 811004
PROTEIN	1436 = 811005 - 811747
PROTEIN	1437 = 811748 - 812377
PROTEIN	1438 = 812378 - 812850
PROTEIN	1439 = 812851 - 813635
PROTEIN	1440 = 813636 - 815380
PROTEIN	1441 = 815381 - 815984
PROTEIN	1442 = 815985 - 816453
PROTEIN	1443 = 816454 - 817241
PROTEIN	1444 = 817242 - 818049
PROTEIN	1445 = 818050 - 818862
PROTEIN	1446 = 818863 - 819403
PROTEIN	1447 = 819404 - 820363
PROTEIN	1448 = 820364 - 821187
PROTEIN	1449 = 821188 - 822009
PROTEIN	1450 = 822010 - 822792
PROTEIN	1451 = 822793 - 823283
PROTEIN	1452 = 823284 - 824077
PROTEIN	1453 = 824078 - 824765
PROTEIN	1454 = 824766 - 825515
PROTEIN	1455 = 825516 - 826705
PROTEIN	1456 = 826706 - 827028
PROTEIN	1457 = 827029 - 827658
PROTEIN	1458 = 827659 - 827811
PROTEIN	1459 = 827812 - 828213
PROTEIN	1460 = 828214 - 828448
PROTEIN	1461 = 828449 - 829191
PROTEIN	1462 = 829192 - 829930
PROTEIN	1463 = 829931 - 830655
PROTEIN	1464 = 830656 - 832461
PROTEIN	1465 = 832462 - 833183
PROTEIN	1466 = 833184 - 833999
PROTEIN	1467 = 834000 - 834691
PROTEIN	1468 = 834692 - 835354
PROTEIN	1469 = 835355 - 836066
PROTEIN	1470 = 836067 - 836633
PROTEIN	1471 = 836634 - 838252
PROTEIN	1472 = 838253 - 838950
PROTEIN	1473 = 838951 - 839621
PROTEIN	1474 = 839622 - 840394
PROTEIN	1475 = 840395 - 841115
PROTEIN	1476 = 841116 - 841900
PROTEIN	1477 = 841901 - 842329
PROTEIN	1478 = 842330 - 843034
PROTEIN	1479 = 843035 - 843832
PROTEIN	1480 = 843833 - 845450
PROTEIN	1481 = 845451 - 846257
PROTEIN	1482 = 846258 - 847074
PROTEIN	1483 = 847075 - 847678
PROTEIN	1484 = 847679 - 847694
PROTEIN	1485 = 847695 - 848446
PROTEIN	1486 = 848447 - 849207
PROTEIN	1487 = 849208 - 850006
PROTEIN	1488 = 850007 - 850806
PROTEIN	1489 = 850807 - 851481
PROTEIN	1490 = 851482 - 854227
PROTEIN	1491 = 854228 - 855697
PROTEIN	1492 = 855698 - 856488
PROTEIN	1493 = 856489 - 857168
PROTEIN	1494 = 857169 - 857977
PROTEIN	1495 = 857978 - 858783
PROTEIN	1496 = 858784 - 859122
PROTEIN	1497 = 859123 - 859926
PROTEIN	1498 = 859927 - 860718
PROTEIN	1499 = 860719 - 861326
PROTEIN	1500 = 861327 - 861760
PROTEIN	1501 = 861761 - 862215
PROTEIN	1502 = 862216 - 863004
PROTEIN	1503 = 863005 - 863651
PROTEIN	1504 = 863652 - 864351
PROTEIN	1505 = 864352 - 864649
PROTEIN	1506 = 864650 - 864925
PROTEIN	1507 = 864926 - 865411
PROTEIN	1508 = 865412 - 866127
PROTEIN	1509 = 866128 - 866457
PROTEIN	1510 = 866458 - 867152
PROTEIN	1511 = 867153 - 867844
PROTEIN	1512 = 867845 - 868515
PROTEIN	1513 = 868516 - 869116
PROTEIN	1514 = 869117 - 869923
PROTEIN	1515 = 869924 - 870301
PROTEIN	1516 = 870302 - 870740
PROTEIN	1517 = 870741 - 871305
PROTEIN	1518 = 871306 - 871996
PROTEIN	1519 = 871997 - 872318
PROTEIN	1520 = 872319 - 872985
PROTEIN	1521 = 872986 - 874526
PROTEIN	1522 = 874527 - 875292
PROTEIN	1523 = 875293 - 875916
PROTEIN	1524 = 875917 - 876450
PROTEIN	1525 = 876451 - 877223
PROTEIN	1526 = 877224 - 877955
PROTEIN	1527 = 877956 - 878697
PROTEIN	1528 = 878698 - 878871
PROTEIN	1529 = 878872 - 879798
PROTEIN	1530 = 879799 - 880524
PROTEIN	1531 = 880525 - 881318
PROTEIN	1532 = 881319 - 881954
PROTEIN	1533 = 881955 - 882254
PROTEIN	1534 = 882255 - 883051
PROTEIN	1535 = 883052 - 883857
PROTEIN	1536 = 883858 - 885521
PROTEIN	1537 = 885522 - 886200
PROTEIN	1538 = 886201 - 886846
PROTEIN	1539 = 886847 - 887410
PROTEIN	1540 = 887411 - 888207
PROTEIN	1541 = 888208 - 889005
PROTEIN	1542 = 889006 - 889698
PROTEIN	1543 = 889699 - 890406
PROTEIN	1544 = 890407 - 892163
PROTEIN	1545 = 892164 - 892687
PROTEIN	1546 = 892688 - 893467
PROTEIN	1547 = 893468 - 894243
PROTEIN	1548 = 894244 - 895040
PROTEIN	1549 = 895041 - 895690
PROTEIN	1550 = 895691 - 896304
PROTEIN	1551 = 896305 - 898098
PROTEIN	1552 = 898099 - 898883
PROTEIN	1553 = 898884 - 899667
PROTEIN	1554 = 899668 - 900468
PROTEIN	1555 = 900469 - 901267
PROTEIN	1556 = 901268 - 901997
PROTEIN	1557 = 901998 - 902791
PROTEIN	1558 = 902792 - 903330
PROTEIN	1559 = 903331 - 904121
PROTEIN	1560 = 904122 - 904787
PROTEIN	1561 = 904788 - 905369
PROTEIN	1562 = 905370 - 906091
PROTEIN	1563 = 906092 - 906819
PROTEIN	1564 = 906820 - 907598
PROTEIN	1565 = 907599 - 908208
PROTEIN	1566 = 908209 - 909001
PROTEIN	1567 = 909002 - 910250
PROTEIN	1568 = 910251 - 911836
PROTEIN	1569 = 911837 - 912632
PROTEIN	1570 = 912633 - 913425
PROTEIN	1571 = 913426 - 913650
PROTEIN	1572 = 913651 - 914360
PROTEIN	1573 = 914361 - 914750
PROTEIN	1574 = 914751 - 916522
PROTEIN	1575 = 916523 - 917266
PROTEIN	1576 = 917267 - 917783
PROTEIN	1577 = 917784 - 918537
PROTEIN	1578 = 918538 - 919329
PROTEIN	1579 = 919330 - 919868
PROTEIN	1580 = 919869 - 919935
PROTEIN	1581 = 919936 - 920716
PROTEIN	1582 = 920717 - 921337
PROTEIN	1583 = 921338 - 921839
PROTEIN	1584 = 921840 - 923625
PROTEIN	1585 = 923626 - 924368
PROTEIN	1586 = 924369 - 925075
PROTEIN	1587 = 925076 - 925208
PROTEIN	1588 = 925209 - 925959
PROTEIN	1589 = 925960 - 926266
PROTEIN	1590 = 926267 - 927054
PROTEIN	1591 = 927055 - 927844
PROTEIN	1592 = 927845 - 928581
PROTEIN	1593 = 928582 - 929171
PROTEIN	1594 = 929172 - 929221
PROTEIN	1595 = 929222 - 929535
PROTEIN	1596 = 929536 - 930319
PROTEIN	1597 = 930320 - 931111
PROTEIN	1598 = 931112 - 931558
PROTEIN	1599 = 931559 - 932318
PROTEIN	1600 = 932319 - 933098
PROTEIN	1601 = 933099 - 933575
PROTEIN	1602 = 933576 - 933967
PROTEIN	1603 = 933968 - 934623
PROTEIN	1604 = 934624 - 934756
PROTEIN	1605 = 934757 - 936102
PROTEIN	1606 = 936103 - 936545
PROTEIN	1607 = 936546 - 936968
PROTEIN	1608 = 936969 - 937564
PROTEIN	1609 = 937565 - 938036
PROTEIN	1610 = 938037 - 938811
PROTEIN	1611 = 938812 - 938928
PROTEIN	1612 = 938929 - 939666
PROTEIN	1613 = 939667 - 940429
PROTEIN	1614 = 940430 - 941209
PROTEIN	1615 = 941210 - 941942
PROTEIN	1616 = 941943 - 942055
PROTEIN	1617 = 942056 - 942514
PROTEIN	1618 = 942515 - 943126
PROTEIN	1619 = 943127 - 943208
PROTEIN	1620 = 943209 - 943855
PROTEIN	1621 = 943856 - 944537
PROTEIN	1622 = 944538 - 946186
PROTEIN	1623 = 946187 - 946530
PROTEIN	1624 = 946531 - 947239
PROTEIN	1625 = 947240 - 947640
PROTEIN	1626 = 947641 - 948422
PROTEIN	1627 = 948423 - 949204
PROTEIN	1628 = 949205 - 949755
PROTEIN	1629 = 949756 - 950372
PROTEIN	1630 = 950373 - 950822
PROTEIN	1631 = 950823 - 951555
PROTEIN	1632 = 951556 - 952206
PROTEIN	1633 = 952207 - 952916
PROTEIN	1634 = 952917 - 954888
PROTEIN	1635 = 954889 - 956649
PROTEIN	1636 = 956650 - 956862
PROTEIN	1637 = 956863 - 957428
PROTEIN	1638 = 957429 - 957999
PROTEIN	1639 = 958000 - 958655
PROTEIN	1640 = 958656 - 959410
PROTEIN	1641 = 959411 - 959995
PROTEIN	1642 = 959996 - 960517
PROTEIN	1643 = 960518 - 962168
PROTEIN	1644 = 962169 - 962850
PROTEIN	1645 = 962851 - 963558
PROTEIN	1646 = 963559 - 964231
PROTEIN	1647 = 964232 - 964662
PROTEIN	1648 = 964663 - 965065
PROTEIN	1649 = 965066 - 966013
PROTEIN	1650 = 966014 - 966652
PROTEIN	1651 = 966653 - 967411
PROTEIN	1652 = 967412 - 967873
PROTEIN	1653 = 967874 - 967995
PROTEIN	1654 = 967996 - 969699
PROTEIN	1655 = 969700 - 970478
PROTEIN	1656 = 970479 - 971257
PROTEIN	1657 = 971258 - 971995
PROTEIN	1658 = 971996 - 972723
PROTEIN	1659 = 972724 - 972915
PROTEIN	1660 = 972916 - 973686
PROTEIN	1661 = 973687 - 974419
PROTEIN	1662 = 974420 - 974643
PROTEIN	1663 = 974644 - 975410
PROTEIN	1664 = 975411 - 975771
PROTEIN	1665 = 975772 - 976520
PROTEIN	1666 = 976521 - 977262
PROTEIN	1667 = 977263 - 978011
PROTEIN	1668 = 978012 - 978732
PROTEIN	1669 = 978733 - 979301
PROTEIN	1670 = 979302 - 979782
PROTEIN	1671 = 979783 - 980552
PROTEIN	1672 = 980553 - 982279
PROTEIN	1673 = 982280 - 982951
PROTEIN	1674 = 982952 - 983621
PROTEIN	1675 = 983622 - 984358
PROTEIN	1676 = 984359 - 984900
PROTEIN	1677 = 984901 - 985451
PROTEIN	1678 = 985452 - 986116
PROTEIN	1679 = 986117 - 986891
PROTEIN	1680 = 986892 - 987265
PROTEIN	1681 = 987266 - 988331
PROTEIN	1682 = 988332 - 988841
PROTEIN	1683 = 988842 - 989614
PROTEIN	1684 = 989615 - 990328
PROTEIN	1685 = 990329 - 990969
PROTEIN	1686 = 990970 - 991711
PROTEIN	1687 = 991712 - 992415
PROTEIN	1688 = 992416 - 992613
PROTEIN	1689 = 992614 - 992871
PROTEIN	1690 = 992872 - 993482
PROTEIN	1691 = 993483 - 993823
PROTEIN	1692 = 993824 - 994288
PROTEIN	1693 = 994289 - 994497
PROTEIN	1694 = 994498 - 995224
PROTEIN	1695 = 995225 - 995561
PROTEIN	1696 = 995562 - 995931
PROTEIN	1697 = 995932 - 996700
PROTEIN	1698 = 996701 - 997454
PROTEIN	1699 = 997455 - 999114
PROTEIN	1700 = 999115 - 999768
PROTEIN	1701 = 999769 - 1000519
PROTEIN	1702 = 1000520 - 1001028
PROTEIN	1703 = 1001029 - 1001794
PROTEIN	1704 = 1001795 - 1002339
PROTEIN	1705 = 1002340 - 1005045
PROTEIN	1706 = 1005046 - 1005998
PROTEIN	1707 = 1005999 - 1006277
PROTEIN	1708 = 1006278 - 1006837
PROTEIN	1709 = 1006838 - 1007396
PROTEIN	1710 = 1007397 - 1008154
PROTEIN	1711 = 1008155 - 1008657
PROTEIN	1712 = 1008658 - 1008826
PROTEIN	1713 = 1008827 - 1009545
PROTEIN	1714 = 1009546 - 1011022
PROTEIN	1715 = 1011023 - 1011758
PROTEIN	1716 = 1011759 - 1012288
PROTEIN	1717 = 1012289 - 1012953
PROTEIN	1718 = 1012954 - 1013709
PROTEIN	1719 = 1013710 - 1013777
PROTEIN	1720 = 1013778 - 1014196
PROTEIN	1721 = 1014197 - 1014920
PROTEIN	1722 = 1014921 - 1015671
PROTEIN	1723 = 1015672 - 1016292
PROTEIN	1724 = 1016293 - 1017043
PROTEIN	1725 = 1017044 - 1017562
PROTEIN	1726 = 1017563 - 1018285
PROTEIN	1727 = 1018286 - 1018923
PROTEIN	1728 = 1018924 - 1019594
PROTEIN	1729 = 1019595 - 1020326
PROTEIN	1730 = 1020327 - 1021088
PROTEIN	1731 = 1021089 - 1021697
PROTEIN	1732 = 1021698 - 1023245
PROTEIN	1733 = 1023246 - 1023571
PROTEIN	1734 = 1023572 - 1023816
PROTEIN	1735 = 1023817 - 1024387
PROTEIN	1736 = 1024388 - 1025144
PROTEIN	1737 = 1025145 - 1025904
PROTEIN	1738 = 1025905 - 1027604
PROTEIN	1739 = 1027605 - 1028198
PROTEIN	1740 = 1028199 - 1028894
PROTEIN	1741 = 1028895 - 1029558
PROTEIN	1742 = 1029559 - 1030299
PROTEIN	1743 = 1030300 - 1030977
PROTEIN	1744 = 1030978 - 1031645
PROTEIN	1745 = 1031646 - 1032402
PROTEIN	1746 = 1032403 - 1032628
PROTEIN	1747 = 1032629 - 1033356
PROTEIN	1748 = 1033357 - 1034109
PROTEIN	1749 = 1034110 - 1034265
PROTEIN	1750 = 1034266 - 1034993
PROTEIN	1751 = 1034994 - 1035606
PROTEIN	1752 = 1035607 - 1036343
PROTEIN	1753 = 1036344 - 1037055
PROTEIN	1754 = 1037056 - 1037540
PROTEIN	1755 = 1037541 - 1037716
PROTEIN	1756 = 1037717 - 1038350
PROTEIN	1757 = 1038351 - 1038727
PROTEIN	1758 = 1038728 - 1039355
PROTEIN	1759 = 1039356 - 1039812
PROTEIN	1760 = 1039813 - 1040427
PROTEIN	1761 = 1040428 - 1040773
PROTEIN	1762 = 1040774 - 1041488
PROTEIN	1763 = 1041489 - 1042236
PROTEIN	1764 = 1042237 - 1043010
PROTEIN	1765 = 1043011 - 1043725
PROTEIN	1766 = 1043726 - 1044266
PROTEIN	1767 = 1044267 - 1045016
PROTEIN	1768 = 1045017 - 1045760
PROTEIN	1769 = 1045761 - 1046514
PROTEIN	1770 = 1046515 - 1046816
PROTEIN	1771 = 1046817 - 1047567
PROTEIN	1772 = 1047568 - 1047945
PROTEIN	1773 = 1047946 - 1048881
PROTEIN	1774 = 1048882 - 1049622
PROTEIN	1775 = 1049623 - 1050183
PROTEIN	1776 = 1050184 - 1050775
PROTEIN	1777 = 1050776 - 1051463
PROTEIN	1778 = 1051464 - 1052078
PROTEIN	1779 = 1052079 - 1052790
PROTEIN	1780 = 1052791 - 1053513
PROTEIN	1781 = 1053514 - 1053534
PROTEIN	1782 = 1053535 - 1053893
PROTEIN	1783 = 1053894 - 1054593
PROTEIN	1784 = 1054594 - 1055343
PROTEIN	1785 = 1055344 - 1056093
PROTEIN	1786 = 1056094 - 1056331
PROTEIN	1787 = 1056332 - 1057401
PROTEIN	1788 = 1057402 - 1058150
PROTEIN	1789 = 1058151 - 1058793
PROTEIN	1790 = 1058794 - 1059542
PROTEIN	1791 = 1059543 - 1060124
PROTEIN	1792 = 1060125 - 1060867
PROTEIN	1793 = 1060868 - 1061478
PROTEIN	1794 = 1061479 - 1062211
PROTEIN	1795 = 1062212 - 1062958
PROTEIN	1796 = 1062959 - 1063365
PROTEIN	1797 = 1063366 - 1064199
PROTEIN	1798 = 1064200 - 1064914
PROTEIN	1799 = 1064915 - 1065445
PROTEIN	1800 = 1065446 - 1066114
PROTEIN	1801 = 1066115 - 1066797
PROTEIN	1802 = 1066798 - 1067541
PROTEIN	1803 = 1067542 - 1068245
PROTEIN	1804 = 1068246 - 1069545
PROTEIN	1805 = 1069546 - 1069819
PROTEIN	1806 = 1069820 - 1070206
PROTEIN	1807 = 1070207 - 1070950
PROTEIN	1808 = 1070951 - 1071675
PROTEIN	1809 = 1071676 - 1072364
PROTEIN	1810 = 1072365 - 1072741
PROTEIN	1811 = 1072742 - 1073405
PROTEIN	1812 = 1073406 - 1073722
PROTEIN	1813 = 1073723 - 1074452
PROTEIN	1814 = 1074453 - 1075050
PROTEIN	1815 = 1075051 - 1075757
PROTEIN	1816 = 1075758 - 1076497
PROTEIN	1817 = 1076498 - 1077240
PROTEIN	1818 = 1077241 - 1077564
PROTEIN	1819 = 1077565 - 1078044
PROTEIN	1820 = 1078045 - 1078689
PROTEIN	1821 = 1078690 - 1079373
PROTEIN	1822 = 1079374 - 1081049
PROTEIN	1823 = 1081050 - 1081637
PROTEIN	1824 = 1081638 - 1082025
PROTEIN	1825 = 1082026 - 1082324
PROTEIN	1826 = 1082325 - 1082765
PROTEIN	1827 = 1082766 - 1083102
PROTEIN	1828 = 1083103 - 1083697
PROTEIN	1829 = 1083698 - 1084415
PROTEIN	1830 = 1084416 - 1084512
PROTEIN	1831 = 1084513 - 1086201
PROTEIN	1832 = 1086202 - 1086891
PROTEIN	1833 = 1086892 - 1087569
PROTEIN	1834 = 1087570 - 1088201
PROTEIN	1835 = 1088202 - 1088293
PROTEIN	1836 = 1088294 - 1088631
PROTEIN	1837 = 1088632 - 1090293
PROTEIN	1838 = 1090294 - 1091030
PROTEIN	1839 = 1091031 - 1091746
PROTEIN	1840 = 1091747 - 1092393
PROTEIN	1841 = 1092394 - 1093115
PROTEIN	1842 = 1093116 - 1093731
PROTEIN	1843 = 1093732 - 1094423
PROTEIN	1844 = 1094424 - 1095027
PROTEIN	1845 = 1095028 - 1095675
PROTEIN	1846 = 1095676 - 1096002
PROTEIN	1847 = 1096003 - 1096607
PROTEIN	1848 = 1096608 - 1097223
PROTEIN	1849 = 1097224 - 1097872
PROTEIN	1850 = 1097873 - 1098242
PROTEIN	1851 = 1098243 - 1098978
PROTEIN	1852 = 1098979 - 1100207
PROTEIN	1853 = 1100208 - 1100941
PROTEIN	1854 = 1100942 - 1101667
PROTEIN	1855 = 1101668 - 1102391
PROTEIN	1856 = 1102392 - 1102943
PROTEIN	1857 = 1102944 - 1103386
PROTEIN	1858 = 1103387 - 1103914
PROTEIN	1859 = 1103915 - 1104392
PROTEIN	1860 = 1104393 - 1105831
PROTEIN	1861 = 1105832 - 1106358
PROTEIN	1862 = 1106359 - 1106853
PROTEIN	1863 = 1106854 - 1107355
PROTEIN	1864 = 1107356 - 1107630
PROTEIN	1865 = 1107631 - 1108269
PROTEIN	1866 = 1108270 - 1108894
PROTEIN	1867 = 1108895 - 1109586
PROTEIN	1868 = 1109587 - 1111110
PROTEIN	1869 = 1111111 - 1111809
PROTEIN	1870 = 1111810 - 1112324
PROTEIN	1871 = 1112325 - 1113012
PROTEIN	1872 = 1113013 - 1113407
PROTEIN	1873 = 1113408 - 1113696
PROTEIN	1874 = 1113697 - 1114141
PROTEIN	1875 = 1114142 - 1114870
PROTEIN	1876 = 1114871 - 1115596
PROTEIN	1877 = 1115597 - 1115959
PROTEIN	1878 = 1115960 - 1116640
PROTEIN	1879 = 1116641 - 1117312
PROTEIN	1880 = 1117313 - 1118375
PROTEIN	1881 = 1118376 - 1119009
PROTEIN	1882 = 1119010 - 1119734
PROTEIN	1883 = 1119735 - 1120258
PROTEIN	1884 = 1120259 - 1120776
PROTEIN	1885 = 1120777 - 1121042
PROTEIN	1886 = 1121043 - 1121750
PROTEIN	1887 = 1121751 - 1122477
PROTEIN	1888 = 1122478 - 1122842
PROTEIN	1889 = 1122843 - 1123398
PROTEIN	1890 = 1123399 - 1124035
PROTEIN	1891 = 1124036 - 1124625
PROTEIN	1892 = 1124626 - 1124909
PROTEIN	1893 = 1124910 - 1126587
PROTEIN	1894 = 1126588 - 1127056
PROTEIN	1895 = 1127057 - 1127748
PROTEIN	1896 = 1127749 - 1128075
PROTEIN	1897 = 1128076 - 1128772
PROTEIN	1898 = 1128773 - 1129258
PROTEIN	1899 = 1129259 - 1129793
PROTEIN	1900 = 1129794 - 1130036
PROTEIN	1901 = 1130037 - 1131002
PROTEIN	1902 = 1131003 - 1131708
PROTEIN	1903 = 1131709 - 1132379
PROTEIN	1904 = 1132380 - 1133054
PROTEIN	1905 = 1133055 - 1133514
PROTEIN	1906 = 1133515 - 1134138
PROTEIN	1907 = 1134139 - 1134862
PROTEIN	1908 = 1134863 - 1135397
PROTEIN	1909 = 1135398 - 1135802
PROTEIN	1910 = 1135803 - 1136317
PROTEIN	1911 = 1136318 - 1136956
PROTEIN	1912 = 1136957 - 1137142
PROTEIN	1913 = 1137143 - 1137732
PROTEIN	1914 = 1137733 - 1138387
PROTEIN	1915 = 1138388 - 1138921
PROTEIN	1916 = 1138922 - 1139634
PROTEIN	1917 = 1139635 - 1140267
PROTEIN	1918 = 1140268 - 1140322
PROTEIN	1919 = 1140323 - 1140988
PROTEIN	1920 = 1140989 - 1141471
PROTEIN	1921 = 1141472 - 1142178
PROTEIN	1922 = 1142179 - 1142745
PROTEIN	1923 = 1142746 - 1143433
PROTEIN	1924 = 1143434 - 1144075
PROTEIN	1925 = 1144076 - 1145637
PROTEIN	1926 = 1145638 - 1146338
PROTEIN	1927 = 1146339 - 1147034
PROTEIN	1928 = 1147035 - 1147616
PROTEIN	1929 = 1147617 - 1148335
PROTEIN	1930 = 1148336 - 1148742
PROTEIN	1931 = 1148743 - 1149284
PROTEIN	1932 = 1149285 - 1149955
PROTEIN	1933 = 1149956 - 1152477
PROTEIN	1934 = 1152478 - 1153195
PROTEIN	1935 = 1153196 - 1153275
PROTEIN	1936 = 1153276 - 1153885
PROTEIN	1937 = 1153886 - 1154522
PROTEIN	1938 = 1154523 - 1154829
PROTEIN	1939 = 1154830 - 1155542
PROTEIN	1940 = 1155543 - 1156071
PROTEIN	1941 = 1156072 - 1156643
PROTEIN	1942 = 1156644 - 1157124
PROTEIN	1943 = 1157125 - 1157731
PROTEIN	1944 = 1157732 - 1158356
PROTEIN	1945 = 1158357 - 1158960
PROTEIN	1946 = 1158961 - 1159646
PROTEIN	1947 = 1159647 - 1160329
PROTEIN	1948 = 1160330 - 1161024
PROTEIN	1949 = 1161025 - 1161734
PROTEIN	1950 = 1161735 - 1162437
PROTEIN	1951 = 1162438 - 1164100
PROTEIN	1952 = 1164101 - 1164689
PROTEIN	1953 = 1164690 - 1165376
PROTEIN	1954 = 1165377 - 1166088
PROTEIN	1955 = 1166089 - 1166465
PROTEIN	1956 = 1166466 - 1166969
PROTEIN	1957 = 1166970 - 1167405
PROTEIN	1958 = 1167406 - 1168903
PROTEIN	1959 = 1168904 - 1169428
PROTEIN	1960 = 1169429 - 1169858
PROTEIN	1961 = 1169859 - 1170545
PROTEIN	1962 = 1170546 - 1171260
PROTEIN	1963 = 1171261 - 1171594
PROTEIN	1964 = 1171595 - 1172270
PROTEIN	1965 = 1172271 - 1172979
PROTEIN	1966 = 1172980 - 1173686
PROTEIN	1967 = 1173687 - 1174289
PROTEIN	1968 = 1174290 - 1174926
PROTEIN	1969 = 1174927 - 1175313
PROTEIN	1970 = 1175314 - 1175981
PROTEIN	1971 = 1175982 - 1176656
PROTEIN	1972 = 1176657 - 1177213
PROTEIN	1973 = 1177214 - 1178618
PROTEIN	1974 = 1178619 - 1178793
PROTEIN	1975 = 1178794 - 1179392
PROTEIN	1976 = 1179393 - 1180100
PROTEIN	1977 = 1180101 - 1180791
PROTEIN	1978 = 1180792 - 1181480
PROTEIN	1979 = 1181481 - 1182163
PROTEIN	1980 = 1182164 - 1182839
PROTEIN	1981 = 1182840 - 1183517
PROTEIN	1982 = 1183518 - 1183848
PROTEIN	1983 = 1183849 - 1184465
PROTEIN	1984 = 1184466 - 1184973
PROTEIN	1985 = 1184974 - 1185668
PROTEIN	1986 = 1185669 - 1186318
PROTEIN	1987 = 1186319 - 1186620
PROTEIN	1988 = 1186621 - 1187280
PROTEIN	1989 = 1187281 - 1187973
PROTEIN	1990 = 1187974 - 1188587
PROTEIN	1991 = 1188588 - 1189158
PROTEIN	1992 = 1189159 - 1189762
PROTEIN	1993 = 1189763 - 1190324
PROTEIN	1994 = 1190325 - 1190967
PROTEIN	1995 = 1190968 - 1191644
PROTEIN	1996 = 1191645 - 1192243
PROTEIN	1997 = 1192244 - 1193825
PROTEIN	1998 = 1193826 - 1194497
PROTEIN	1999 = 1194498 - 1195098
PROTEIN	2000 = 1195099 - 1195786
[truncated: 4,353 more rows]
