# Supplementary material for: Neurospora intermedia from a traditional fermented food enables waste-to-food conversion
Source: Nat Microbiol. 2024 Aug 29;9(10):2666–83. doi: 10.1038/s41564-024-01799-3 (PMC11445060; doi:10.1038/s41564-024-01799-3)
Supplement: Supplementary file 6 — Source data. [file 41564_2024_1799_MOESM6_ESM.zip › Fig3-sourcedata/Fig3-sourcedata-Fig3Btree/Core_pan_Genome_plot.xlsx]

## Sheet: Sheet1
Number of genomes randomly sampled, without resampling	Pan genome	Core genome
1	8262	8262
1	8200	8200
1	8271	8271
1	8283	8283
1	8237	8237
1	8248	8248
1	7891	7891
1	8276	8276
1	8189	8189
1	8246	8246
1	8261	8261
1	8628	8628
1	8274	8274
1	8267	8267
1	8273	8273
1	8284	8284
1	8271	8271
1	8250	8250
1	8318	8318
1	8192	8192
1	8182	8182
2	8637	7839
2	8636	7898
2	8721	7812
2	8629	7618
2	8623	7927
2	8714	7228
2	8654	7813
2	8651	7837
2	8627	7498
2	8618	7849
2	8647	7632
2	8659	7792
2	8639	7457
2	8640	7608
2	8249	8132
2	8703	7774
2	8628	7831
2	8602	7576
2	9760	7139
2	8661	7869
2	9714	7102
3	8990	7652
3	9870	6944
3	9899	6934
3	9917	6917
3	9891	6917
3	9895	6913
3	9867	6942
3	8924	7689
3	9843	6957
3	9870	6851
3	8928	7735
3	8963	7706
3	10105	6783
3	9958	6927
3	9837	6889
3	9895	6915
3	9875	6937
3	9889	6926
3	9853	6956
3	10475	6833
3	9868	6935
4	10131	6859
4	10123	6903
4	10125	6808
4	10233	6690
4	10161	6902
4	10097	6915
4	10133	6895
4	10112	6907
4	10078	6932
4	10092	6940
4	10168	6913
4	10121	6884
4	10089	6863
4	10163	6895
4	10100	6891
4	10135	6876
4	9979	6917
4	10111	6888
4	10083	6862
4	10108	6897
4	10158	6897
5	10407	6681
5	10358	6778
5	10348	6876
5	10182	6865
5	10330	6862
5	10359	6778
5	10286	6886
5	11005	6766
5	10395	6867
5	10236	6891
5	10337	6882
5	10375	6870
5	10375	6873
5	10310	6893
5	10330	6872
5	10317	6858
5	10320	6883
5	10321	6883
5	10308	6891
5	10318	6885
5	10305	6850
6	10507	6779
6	10467	6869
6	10600	6661
6	10434	6827
6	10503	6855
6	10502	6857
6	10503	6853
6	10499	6840
6	10495	6837
6	10607	6656
6	10498	6845
6	10458	6871
6	11187	6751
6	10430	6853
6	10625	6644
6	10506	6844
6	10441	6826
6	10514	6835
6	10529	6844
6	10609	6663
6	10429	6841
7	10630	6795
7	10595	6810
7	10544	6799
7	10591	6801
7	10563	6823
7	10589	6797
7	11301	6714
7	10586	6814
7	10592	6793
7	10520	6810
7	10634	6791
7	10610	6797
7	10645	6794
7	10584	6818
7	10544	6823
7	10619	6808
7	10595	6808
7	10613	6758
7	10485	6814
7	10536	6785
7	10694	6638
8	10832	6596
8	10841	6615
8	10844	6625
8	10854	6612
8	10833	6624
8	10878	6607
8	10882	6611
8	10826	6614
8	10820	6587
8	10914	6609
8	10836	6596
8	10801	6626
8	10859	6624
8	10873	6606
8	10900	6609
8	10742	6617
8	10841	6627
8	10849	6627
8	10851	6621
8	10844	6626
8	10811	6626
9	10941	6608
9	10909	6626
9	10976	6604
9	11631	6550
9	10944	6625
9	11008	6596
9	10952	6602
9	10959	6615
9	10951	6604
9	10942	6608
9	10932	6624
9	10957	6588
9	11040	6597
9	10925	6605
9	10983	6607
9	10965	6600
9	10932	6608
9	11010	6598
9	10960	6611
9	10870	6605
9	10926	6628
10	11013	6608
10	11019	6616
10	11044	6589
10	11071	6608
10	11041	6578
10	11074	6567
10	11070	6605
10	11015	6584
10	11021	6601
10	11002	6612
10	11080	6591
10	11040	6602
10	11021	6602
10	11043	6602
10	11042	6602
10	11036	6603
10	11049	6603
10	10971	6590
10	11069	6613
10	11057	6615
10	11012	6598
11	11056	6598
11	11060	6614
11	11115	6601
11	11142	6595
11	11081	6612
11	11134	6601
11	11046	6604
11	11151	6590
11	11062	6610
11	10990	6614
11	11105	6594
11	11114	6599
11	11113	6599
11	11048	6584
11	11805	6539
11	11062	6608
11	11105	6598
11	11103	6583
11	11159	6586
11	11069	6600
11	11149	6572
12	11283	6584
12	11221	6592
12	11230	6582
12	11187	6593
12	11208	6588
12	11173	6578
12	11242	6584
12	11277	6588
12	11278	6579
12	11186	6586
12	11249	6589
12	11282	6583
12	11208	6585
12	11178	6587
12	11244	6586
12	11105	6579
12	11243	6586
12	11227	6591
12	11950	6519
12	11224	6585
12	11169	6588
13	11306	6586
13	11288	6589
13	11352	6581
13	11326	6585
13	11240	6580
13	11280	6581
13	11250	6585
13	11245	6583
13	11265	6589
13	11293	6577
13	11245	6589
13	11349	6572
13	11262	6579
13	11367	6551
13	11238	6583
13	11323	6581
13	11290	6582
13	11222	6589
13	11256	6581
13	11186	6575
13	11289	6577
14	11308	6573
14	12086	6519
14	11253	6588
14	11260	6587
14	11346	6581
14	11343	6581
14	11329	6583
14	12086	6515
14	11388	6577
14	11359	6581
14	11412	6574
14	11385	6584
14	11263	6589
14	11413	6579
14	11304	6582
14	11350	6583
14	11362	6585
14	11396	6574
14	11287	6583
14	11431	6549
14	11307	6582
15	11376	6573
15	11396	6575
15	11402	6576
15	11462	6574
15	11427	6575
15	11384	6573
15	11383	6580
15	11362	6581
15	11374	6580
15	11362	6581
15	11339	6567
15	11395	6573
15	11355	6572
15	11447	6575
15	11412	6575
15	11360	6566
15	11385	6574
15	11451	6570
15	11359	6566
15	11434	6573
15	11401	6575
16	11379	6578
16	11523	6570
16	11426	6570
16	11438	6571
16	11500	6568
16	11403	6556
16	11453	6562
16	11476	6574
16	11474	6577
16	11408	6573
16	11494	6571
16	11505	6546
16	11460	6571
16	11490	6547
16	11407	6572
16	11478	6575
16	11406	6576
16	11466	6579
16	11485	6572
16	11493	6576
16	11393	6577
17	11443	6574
17	11480	6571
17	11498	6579
17	11492	6563
17	11533	6568
17	11431	6562
17	11495	6574
17	11470	6567
17	11471	6572
17	11486	6569
17	11456	6569
17	11533	6568
17	12217	6509
17	11437	6573
17	11469	6568
17	11485	6576
17	11538	6567
17	11474	6575
17	11523	6571
17	11484	6569
17	11422	6576
18	11527	6568
18	11429	6575
18	11454	6576
18	11532	6543
18	11451	6572
18	11554	6569
18	11562	6564
18	11438	6577
18	11464	6577
18	11486	6565
18	11482	6573
18	11434	6572
18	11555	6568
18	11458	6573
18	11482	6568
18	11582	6565
18	11482	6574
18	11472	6574
18	11538	6568
18	11480	6571
18	11510	6564
19	11474	6565
19	11551	6569
19	11498	6563
19	11492	6573
19	11507	6571
19	11512	6565
19	11515	6563
19	11490	6574
19	11524	6563
19	11466	6558
19	11508	6570
19	11448	6571
19	11471	6568
19	11508	6568
19	11491	6576
19	11476	6576
19	11545	6542
19	11467	6573
19	11474	6551
19	11564	6538
19	11520	6568
20	11503	6571
20	11497	6562
20	11531	6572
20	12272	6497
20	11548	6540
20	11449	6556
20	11486	6564
20	11527	6571
20	11578	6566
20	11535	6569
20	11518	6570
20	11531	6566
20	11451	6570
20	11478	6557
20	11528	6564
20	11489	6568
20	11523	6566
20	12262	6506
20	11559	6562
20	11486	6566
20	11500	6569
21	11553	6562
21	11619	6559
21	11566	6563
21	11597	6557
21	11586	6531
21	11589	6559
21	11547	6566
21	11489	6564
21	11569	6562
21	11589	6562
21	11591	6557
21	11612	6560
21	11568	6559
21	12301	6494
21	11568	6556
21	11590	6557
21	11591	6560
21	11613	6533
21	11537	6562
21	11541	6563
21	11541	6561
22	12354	6490
22	11609	6557
22	11587	6558
22	11571	6555
22	11651	6555
22	11661	6524
22	11631	6554
22	11622	6557
22	11619	6555
22	11622	6554
22	11641	6547
22	11595	6559
22	11670	6548
22	11585	6559
22	12380	6489
22	11594	6555
22	11686	6528
22	11608	6550
22	11595	6545
22	11586	6545
22	11607	6559
23	11658	6557
23	11699	6548
23	11633	6556
23	11651	6560
23	12381	6490
23	11706	6549
23	11635	6556
23	11637	6550
23	11666	6557
23	11651	6556
23	11670	6550
23	11625	6556
23	11598	6542
23	11621	6560
23	11682	6554
23	11634	6554
23	11661	6557
23	11701	6550
23	11699	6552
23	11695	6553
23	11650	6559
24	11655	6540
24	11665	6552
24	11676	6555
24	11733	6546
24	11662	6554
24	11702	6546
24	11630	6541
24	11664	6551
24	11720	6547
24	11662	6553
24	11666	6547
24	11668	6554
24	11704	6546
24	11676	6552
24	11729	6524
24	11681	6541
24	11661	6552
24	11719	6523
24	11674	6555
24	11654	6554
24	11702	6543
25	11677	6553
25	12463	6486
25	11724	6545
25	11738	6549
25	11729	6548
25	11666	6541
25	11723	6546
25	11733	6546
25	11669	6551
25	11707	6545
25	11706	6552
25	11701	6552
25	12435	6486
25	11685	6553
25	11663	6555
25	11772	6521
25	11711	6550
25	12428	6486
25	11687	6555
25	11666	6555
25	12433	6486
26	11691	6550
26	11666	6551
26	11692	6545
26	11732	6541
26	11673	6547
26	11677	6549
26	11734	6542
26	11753	6519
26	11727	6541
26	11719	6541
26	11657	6550
26	11659	6550
26	11682	6544
26	11740	6542
26	11682	6546
26	11745	6518
26	11676	6549
26	11688	6545
26	11685	6547
26	11750	6516
26	11736	6542
27	11692	6545
27	11773	6515
27	11695	6542
27	11682	6547
27	11786	6516
27	11716	6547
27	11727	6544
27	11719	6539
27	11709	6543
27	11694	6548
27	11773	6540
27	11705	6546
27	11735	6542
27	12473	6480
27	11769	6515
27	11734	6539
27	11687	6547
27	11697	6529
27	11770	6540
27	11754	6541
27	11713	6547
28	11750	6543
28	11792	6514
28	11784	6538
28	11785	6541
28	11712	6544
28	12474	6477
28	11699	6532
28	11793	6539
28	11729	6544
28	11820	6513
28	11700	6531
28	11753	6538
28	11729	6545
28	11755	6544
28	11782	6538
28	11738	6547
28	11787	6533
28	11788	6515
28	11713	6544
28	12480	6477
28	11773	6538
29	12476	6477
29	11786	6536
29	11784	6535
29	11747	6544
29	11789	6535
29	11778	6535
29	11806	6537
29	11800	6531
29	11824	6535
29	11748	6539
29	11852	6509
29	11747	6543
29	11750	6539
29	11712	6530
29	11798	6539
29	11746	6544
29	11737	6543
29	11782	6500
29	11731	6543
29	11730	6541
29	11742	6540
30	11870	6507
30	11800	6537
30	11732	6543
30	11791	6542
30	11768	6528
30	12510	6475
30	11767	6538
30	11854	6511
30	11819	6513
30	11809	6535
30	11786	6522
30	11786	6541
30	11866	6509
30	11746	6530
30	11729	6527
30	11804	6535
30	11748	6525
30	12575	6451
30	11760	6539
30	11819	6536
30	11795	6532
31	11882	6512
31	12518	6475
31	11832	6537
31	12534	6473
31	11753	6529
31	11812	6535
31	12571	6475
31	11795	6542
31	11854	6508
31	11812	6541
31	11782	6542
31	11841	6510
31	12580	6466
31	11832	6533
31	11754	6543
31	11785	6538
31	11860	6533
31	11803	6540
31	11830	6534
31	12533	6475
31	11865	6534
32	11830	6535
32	11898	6511
32	11879	6530
32	11869	6529
32	11941	6504
32	12567	6474
32	11872	6534
32	11820	6537
32	11771	6540
32	11786	6535
32	11866	6532
32	11815	6536
32	11817	6540
32	11852	6532
32	11822	6537
32	11787	6527
32	11889	6508
32	11887	6511
32	11855	6535
32	11849	6535
32	11843	6530
33	11829	6524
33	11829	6540
33	11896	6533
33	11877	6518
33	11889	6528
33	11870	6535
33	11904	6508
33	11831	6535
33	11892	6530
33	11905	6531
33	12647	6469
33	11901	6506
33	12661	6449
33	12657	6469
33	11887	6497
33	11897	6530
33	11896	6534
33	11824	6541
33	11876	6533
33	11898	6497
33	11881	6530
34	11895	6524
34	11903	6531
34	11898	6527
34	11919	6506
34	11840	6524
34	11905	6508
34	12603	6460
34	11881	6516
34	11833	6536
34	11905	6529
34	11909	6497
34	11831	6535
34	11911	6532
34	12620	6472
34	11906	6525
34	11963	6501
34	12664	6461
34	11910	6524
34	11898	6527
34	11893	6530
34	12665	6465
35	11928	6529
35	11990	6503
35	11934	6526
35	11914	6530
35	11920	6528
35	11850	6519
35	12672	6466
35	11906	6534
35	11899	6530
35	11978	6499
35	11855	6523
35	11897	6519
35	12675	6460
35	12666	6465
35	11912	6532
35	11973	6506
35	11856	6537
35	11905	6515
35	12634	6471
35	11940	6507
35	11922	6526
36	12004	6496
36	12689	6459
36	12627	6454
36	11913	6510
36	11927	6524
36	11941	6523
36	12001	6498
36	11898	6513
36	11981	6501
36	11916	6513
36	11981	6487
36	12005	6497
36	11914	6529
36	12693	6430
36	12627	6468
36	11919	6492
36	11924	6526
36	11942	6523
36	11930	6523
36	12630	6453
36	11916	6527
37	12009	6495
37	11930	6521
37	12707	6461
37	11945	6520
37	12004	6496
37	11914	6515
37	11941	6523
37	12698	6459
37	12712	6458
37	12707	6456
37	12012	6497
37	11928	6523
37	11916	6513
37	12769	6438
37	11927	6510
37	12005	6497
37	12692	6444
37	11931	6512
37	12693	6462
37	11931	6526
37	12716	6458
38	11939	6511
38	11995	6482
38	12710	6428
38	12010	6493
38	12792	6432
38	12786	6434
38	12769	6424
38	12022	6480
38	12769	6438
38	12716	6458
38	11998	6484
38	12716	6444
38	11953	6505
38	11930	6509
38	11950	6488
38	12779	6434
38	12018	6495
38	12644	6452
38	11930	6507
38	12704	6457
38	12721	6455
39	12037	6492
39	12711	6442
39	12728	6454
39	12791	6420
39	12015	6480
39	12716	6444
39	12792	6418
39	12009	6481
39	12018	6481
39	12024	6478
39	12786	6420
39	12036	6493
39	12723	6427
39	12742	6453
39	12775	6420
39	12781	6419
39	12022	6480
39	12779	6420
39	12766	6421
39	12764	6421
39	12769	6424
40	12794	6432
40	12792	6418
40	12786	6421
40	12804	6417
40	12797	6432
40	12799	6417
40	12804	6433
40	12805	6417
40	12782	6423
40	12024	6478
40	11968	6504
40	12730	6443
40	12752	6419
40	12806	6421
40	12789	6423
40	12788	6419
40	12786	6423
40	12741	6439
40	12784	6417
40	12784	6419
40	12772	6431
41	12785	6417
41	12762	6417
41	12629	6530
41	12807	6417
41	12805	6417
41	12805	6417
41	12812	6417
41	12787	6418
41	12810	6418
41	12737	6421
41	12792	6418
41	12231	6505
41	12742	6439
41	12758	6418
41	12783	6417
41	12798	6417
41	12814	6416
41	12801	6417
41	12765	6420
41	12810	6416
41	12804	6419
42	12814	6416
