# Supplementary material for: Neurospora intermedia from a traditional fermented food enables waste-to-food conversion
Source: Nat Microbiol. 2024 Aug 29;9(10):2666–83. doi: 10.1038/s41564-024-01799-3 (PMC11445060; doi:10.1038/s41564-024-01799-3)
Supplement: Supplementary file 6 — Source data. [file 41564_2024_1799_MOESM6_ESM.zip › Fig3-sourcedata/Fig3-sourcedata-Fig3Btree/SUPERMATRIX.partitions.contree]

(N_cerealis_FGSC_26651GCA_009806005.1:0.0222117750,((((((((((((N_intermedia_1791:0.0003915763,N_intermedia_5642:0.0003188754)100:0.0002917086,N_intermedia_2685:0.0006437209)75:0.0000706438,(N_intermedia_2559:0.0002792928,N_intermedia_VMR:0.0004580143)100:0.0001388738)75:0.0001631237,(N_intermedia_2557:0.0005166664,N_intermedia_5644:0.0004390302)75:0.0001286733)100:0.0003419060,N_intermedia_8769_k64:0.0002507279)100:0.0017318039,(N_intermedia_5342:0.0011725566,N_intermedia_8793_k64:0.0008004024)100:0.0017064484)100:0.0072905303,((N_intermedia_1795_k64:0.0056008724,N_intermedia_1832_k64:0.0062945791)100:0.0010778074,((((N_intermedia_1938_k64:0.0050199708,((N_intermedia_2316_k64:0.0015315554,N_intermedia_6249_k64:0.0017575375)100:0.0010607628,(N_intermedia_6263_k64:0.0022419729,N_intermedia_8767_k64:0.0019249405)100:0.0007046323)100:0.0039595849)100:0.0020970373,(((N_intermedia_5124_k64:0.0011253840,N_intermedia_6595_k64:0.0009870517)100:0.0039849254,N_intermedia_1786__k64:0.0049143544)100:0.0007581255,(N_intermedia_1785_k64:0.0051023964,N_intermedia_1787_k64:0.0055009235)100:0.0009725950)100:0.0010108376)100:0.0008905266,N_intermedia_7426_k64:0.0063150202)51:0.0005651210,(N_intermedia_2365_k64:0.0050808492,(((N_intermedia_3194_k64:0.0028601705,N_intermedia_7402_k64:0.0026232432)100:0.0015475205,N_intermedia_7429_k64:0.0041133079)100:0.0010129397,(N_intermedia_7427_k64:0.0016437733,N_intermedia_8761_k64:0.0035743622)100:0.0019802046)100:0.0019421947)100:0.0012609670)55:0.0003845512)79:0.0005780203)100:0.0023587839,N_crassa_4723_k64:0.0096280439)100:0.0022384564,((N_intermedia_5119_k64:0.0010598393,N_intermedia_6795_k64:0.0011377422)100:0.0025785265,(N_intermedia_P4149_k64:0.0006329396,(N_metzenbergii_10411_k64:0.0010490092,N_metzenbergii_8853_k64:0.0007542246)100:0.0004023179)100:0.0036763375)100:0.0046643061)100:0.0024953492,((N_crassa_4829_k64:0.0045489654,N_crassa_OR74A_OR74AGCF_000182925.2:0.0050017949)100:0.0047988988,N_crassa_8863_k64:0.0085023521)100:0.0030968347)100:0.0028345162,N_tetrasperma_FGSC_2508_FGSC_2508GCF_000213175.1:0.0097849456)100:0.0199715730,N_discreta_FGSC_8579_FGSC_8579_matAGCA_009805215.1:0.0391110208)100:0.0303761671,N_tetraspora_FGSC_26668GCA_009806155.1:0.0368037492);
