# Supplementary material for: Neurospora intermedia from a traditional fermented food enables waste-to-food conversion
Source: Nat Microbiol. 2024 Aug 29;9(10):2666–83. doi: 10.1038/s41564-024-01799-3 (PMC11445060; doi:10.1038/s41564-024-01799-3)
Supplement: Supplementary file 7 — Source data. [file 41564_2024_1799_MOESM7_ESM.zip]

Archive with 123 entries (122 files):
- Fig4-sourcedata/
- Fig4-sourcedata/2023-11-06_tomatopomace-NI copy.jpg
- __MACOSX/Fig4-sourcedata/._2023-11-06_tomatopomace-NI copy.jpg
- Fig4-sourcedata/2_oatmilkwaste copy.jpg
- __MACOSX/Fig4-sourcedata/._2_oatmilkwaste copy.jpg
- Fig4-sourcedata/10_grapepomace-NI copy.jpg
- __MACOSX/Fig4-sourcedata/._10_grapepomace-NI copy.jpg
- Fig4-sourcedata/8_applepomace copy.jpg
- __MACOSX/Fig4-sourcedata/._8_applepomace copy.jpg
- Fig4-sourcedata/1_coffegrounds copy.jpg
- __MACOSX/Fig4-sourcedata/._1_coffegrounds copy.jpg
- Fig4-sourcedata/11_maltrootlets copy.jpg
- __MACOSX/Fig4-sourcedata/._11_maltrootlets copy.jpg
- Fig4-sourcedata/2023-10-23_almondskins-NI copy.jpg
- __MACOSX/Fig4-sourcedata/._2023-10-23_almondskins-NI copy.jpg
- Fig4-sourcedata/2_oatmilkwaste-NI copy.jpg
- __MACOSX/Fig4-sourcedata/._2_oatmilkwaste-NI copy.jpg
- Fig4-sourcedata/Olivepomace copy.jpg
- __MACOSX/Fig4-sourcedata/._Olivepomace copy.jpg
- Fig4-sourcedata/7_hazelnutskin-NI copy.jpg
- __MACOSX/Fig4-sourcedata/._7_hazelnutskin-NI copy.jpg
- Fig4-sourcedata/2023-10-23_almondmilkwaste-NI copy.jpg
- __MACOSX/Fig4-sourcedata/._2023-10-23_almondmilkwaste-NI copy.jpg
- Fig4-sourcedata/4_spentgrain-NI copy.jpg
- __MACOSX/Fig4-sourcedata/._4_spentgrain-NI copy.jpg
- Fig4-sourcedata/.DS_Store
- __MACOSX/Fig4-sourcedata/._.DS_Store
- Fig4-sourcedata/2023-10-23_tigernutmilkwaste-NI copy.jpg
- __MACOSX/Fig4-sourcedata/._2023-10-23_tigernutmilkwaste-NI copy.jpg
- Fig4-sourcedata/5_pumpkinseedpresscake-NI copy.jpg
- __MACOSX/Fig4-sourcedata/._5_pumpkinseedpresscake-NI copy.jpg
- Fig4-sourcedata/2023-11-06_coconutmilkwaste-NI copy.jpg
- __MACOSX/Fig4-sourcedata/._2023-11-06_coconutmilkwaste-NI copy.jpg
- Fig4-sourcedata/2023-11-06_ricehulls copy.jpg
- __MACOSX/Fig4-sourcedata/._2023-11-06_ricehulls copy.jpg
- Fig4-sourcedata/2023-10-23_buckwheathulls_NI copy.jpg
- __MACOSX/Fig4-sourcedata/._2023-10-23_buckwheathulls_NI copy.jpg
- Fig4-sourcedata/2023-10-23_cashewmilkwaste-NI copy.jpg
- __MACOSX/Fig4-sourcedata/._2023-10-23_cashewmilkwaste-NI copy.jpg
- Fig4-sourcedata/2023-11-06_wheatbran-NI copy.jpg
- __MACOSX/Fig4-sourcedata/._2023-11-06_wheatbran-NI copy.jpg
- Fig4-sourcedata/2023-10-23_cashewmilkwaste copy.jpg
- __MACOSX/Fig4-sourcedata/._2023-10-23_cashewmilkwaste copy.jpg
- Fig4-sourcedata/3_ricemilkwaste copy.jpg
- __MACOSX/Fig4-sourcedata/._3_ricemilkwaste copy.jpg
- Fig4-sourcedata/2023-11-06_coconutmilkwaste copy.jpg
- __MACOSX/Fig4-sourcedata/._2023-11-06_coconutmilkwaste copy.jpg
- Fig4-sourcedata/Olivepomace-NI copy.jpg
- __MACOSX/Fig4-sourcedata/._Olivepomace-NI copy.jpg
- Fig4-sourcedata/2023-11-06_pineapplecore-NI copy.jpg
- __MACOSX/Fig4-sourcedata/._2023-11-06_pineapplecore-NI copy.jpg
- Fig4-sourcedata/2023-10-23_sunflowerseedTVP-NI copy.jpg
- __MACOSX/Fig4-sourcedata/._2023-10-23_sunflowerseedTVP-NI copy.jpg
- Fig4-sourcedata/4_spentgrain copy.jpg
- __MACOSX/Fig4-sourcedata/._4_spentgrain copy.jpg
- Fig4-sourcedata/11_maltrootlets-NI-1 copy.jpg
- __MACOSX/Fig4-sourcedata/._11_maltrootlets-NI-1 copy.jpg
- Fig4-sourcedata/8_applepomace-NI copy.jpg
- __MACOSX/Fig4-sourcedata/._8_applepomace-NI copy.jpg
- Fig4-sourcedata/2023-11-06_pineapplecore copy.jpg
- __MACOSX/Fig4-sourcedata/._2023-11-06_pineapplecore copy.jpg
- Fig4-sourcedata/2023-10-23_almondmilkwaste copy.jpg
- __MACOSX/Fig4-sourcedata/._2023-10-23_almondmilkwaste copy.jpg
- Fig4-sourcedata/2023-11-06_oatbran-NI copy.jpg
- __MACOSX/Fig4-sourcedata/._2023-11-06_oatbran-NI copy.jpg
- Fig4-sourcedata/9_almondhulls copy.jpg
- __MACOSX/Fig4-sourcedata/._9_almondhulls copy.jpg
- Fig4-sourcedata/2023-11-06_ricehulls-NI copy.jpg
- __MACOSX/Fig4-sourcedata/._2023-11-06_ricehulls-NI copy.jpg
- Fig4-sourcedata/2023-10-23_hempmilkwaste copy.jpg
- __MACOSX/Fig4-sourcedata/._2023-10-23_hempmilkwaste copy.jpg
- Fig4-sourcedata/2023-10-23_tigernutmilkwaste copy.jpg
- __MACOSX/Fig4-sourcedata/._2023-10-23_tigernutmilkwaste copy.jpg
- Fig4-sourcedata/2023-11-06_orangepeels copy.jpg
- __MACOSX/Fig4-sourcedata/._2023-11-06_orangepeels copy.jpg
- Fig4-sourcedata/2023-10-23_sunflowerseedTVP copy.jpg
- __MACOSX/Fig4-sourcedata/._2023-10-23_sunflowerseedTVP copy.jpg
- Fig4-sourcedata/Okara copy.jpg
- __MACOSX/Fig4-sourcedata/._Okara copy.jpg
- Fig4-sourcedata/2023-11-06_orangepeels-NI copy.jpg
- __MACOSX/Fig4-sourcedata/._2023-11-06_orangepeels-NI copy.jpg
- Fig4-sourcedata/2023-10-23_almondskins copy.jpg
- __MACOSX/Fig4-sourcedata/._2023-10-23_almondskins copy.jpg
- Fig4-sourcedata/2023-10-23_hempmilkwaste-NI copy.jpg
- __MACOSX/Fig4-sourcedata/._2023-10-23_hempmilkwaste-NI copy.jpg
- Fig4-sourcedata/2023-10-23_buckwheathulls copy.jpg
- __MACOSX/Fig4-sourcedata/._2023-10-23_buckwheathulls copy.jpg
- Fig4-sourcedata/10_grapepomace copy.jpg
- __MACOSX/Fig4-sourcedata/._10_grapepomace copy.jpg
- Fig4-sourcedata/2023-11-06_oatbran copy.jpg
- __MACOSX/Fig4-sourcedata/._2023-11-06_oatbran copy.jpg
- Fig4-sourcedata/2023-11-06_bananapeels-NI copy.jpg
- __MACOSX/Fig4-sourcedata/._2023-11-06_bananapeels-NI copy.jpg
- Fig4-sourcedata/5_pumpkinseedpresscake copy.jpg
- __MACOSX/Fig4-sourcedata/._5_pumpkinseedpresscake copy.jpg
- Fig4-sourcedata/2023-11-06_bananapeels copy.jpg
- __MACOSX/Fig4-sourcedata/._2023-11-06_bananapeels copy.jpg
- Fig4-sourcedata/3_ricemilkwaste-NI copy.jpg
- __MACOSX/Fig4-sourcedata/._3_ricemilkwaste-NI copy.jpg
- Fig4-sourcedata/2023-11-06_oro_barleyhull-husks copy.jpg
- __MACOSX/Fig4-sourcedata/._2023-11-06_oro_barleyhull-husks copy.jpg
- Fig4-sourcedata/2023-10-23_sorghumbagasse copy.jpg
- __MACOSX/Fig4-sourcedata/._2023-10-23_sorghumbagasse copy.jpg
- Fig4-sourcedata/2023-11-06_tomatopomace copy.jpg
- __MACOSX/Fig4-sourcedata/._2023-11-06_tomatopomace copy.jpg
- Fig4-sourcedata/1_coffegrounds-NI copy.jpg
- __MACOSX/Fig4-sourcedata/._1_coffegrounds-NI copy.jpg
- Fig4-sourcedata/9_almondhulls-NI copy.jpg
- __MACOSX/Fig4-sourcedata/._9_almondhulls-NI copy.jpg
- Fig4-sourcedata/2023-11-06_wheatbran copy.jpg
- __MACOSX/Fig4-sourcedata/._2023-11-06_wheatbran copy.jpg
- Fig4-sourcedata/2023-11-06_oro_barleyhull-husks-NI copy.jpg
- __MACOSX/Fig4-sourcedata/._2023-11-06_oro_barleyhull-husks-NI copy.jpg
- Fig4-sourcedata/Okara_2-NI copy.jpg
- __MACOSX/Fig4-sourcedata/._Okara_2-NI copy.jpg
- Fig4-sourcedata/6_carrotpulp-NI copy.jpg
- __MACOSX/Fig4-sourcedata/._6_carrotpulp-NI copy.jpg
- Fig4-sourcedata/2023-10-23_sorghumbagasse-NI copy.jpg
- __MACOSX/Fig4-sourcedata/._2023-10-23_sorghumbagasse-NI copy.jpg
- Fig4-sourcedata/7_hazelnutskin copy.jpg
- __MACOSX/Fig4-sourcedata/._7_hazelnutskin copy.jpg
- Fig4-sourcedata/6_carrotpulp copy.jpg
- __MACOSX/Fig4-sourcedata/._6_carrotpulp copy.jpg
