# Supplementary material for: Neurospora intermedia from a traditional fermented food enables waste-to-food conversion
Source: Nat Microbiol. 2024 Aug 29;9(10):2666–83. doi: 10.1038/s41564-024-01799-3 (PMC11445060; doi:10.1038/s41564-024-01799-3)
Supplement: Supplementary file 8 — Source data. [file 41564_2024_1799_MOESM8_ESM.xlsx]

## Sheet: Fig 5A
	Species	terpene	PKS	NRPS	siderophore	indole	RiPP	Genomes analyzed
	Saccharomyces cerevisiae	1	0	2	0	0	0	35
	Neurospora intermedia	3	8	9	0	1	1	25
	Penicillium roqueforti	9	16	26	1	4	0	3
	Penicillium camemberti	13	23	36	1	4	0	2
	Fusarium venenatum	10	13	29	1	2	0	2
	Aspergillus oryzae	14	29	50	1	6	1	96
	Aspergillus sojae	16	31	56	2	7	1	4

## Sheet: Fig 5C
	Attribute	Frequency
	Nutty	52
	Mushroom	39
	Fried	32
	Fermented	31
	Brown	29
	Earthy	29
	Floury	26
	Bready	24
	Sweet	23
	Long-Lived	20
	Bitter	16
	Dry	13
	Crispy	11
	Sticky	9
	Intense	8
	Crumbly	7
	Sour	6
	Orange	5
	Smoke	3
	Astringent	3
	Rancid	3
	Soft	2
	Moldy	2
	Squishy	1
	Grainy	1
	Cereal	1
	Hay	1
	Mild	1
	Yeasty	1
	Fruity	1
	Umami	1
	Corked	0
	Oily	0
	Crunchy	0
	Metallic	0
	Cheesy	0
	Foie	0

## Sheet: Fig 5D
	Flavor	Texture	Appearance
	4	4	8
	4	3	7
	8	8	7
	5	8	8
	7	8	7
	7	5	6
	6	6	7
	7	5	5
	4	3	3
	6	4	4
	7	5	7
	7	7	7
	6	7	5
	7	8	6
	6	7	7
	2	4	5
	8	6	7
	8	8	7
	6	4	5
	6	6	7
	8	8	7
	4	5	5
	7	7	5
	7	8	6
	7	8	7
	8	8	7
	7	8	6
	6	8	7
	7	6	8
	5	6	5
	6	7	3
	4	6	8
	7	7	7
	3	5	6
	7	8	7
	4	8	7
	7	7	5
	1	5	1
	8	5	7
	4	7	5
	7	8	7
	4	3	5
	6	7	6
	6	7	4
	8	6	8
	7	7	7
	9	8	6
	6	4	6
	7	8	8
	7	7	7
	7	5	6
	6	7	6
	4	3	4
	5	6	6
	8	8	8
	5	7	7
	6	6	7
	5	6	6
	6	7	7
	7	6	7
	6	4	7
