# Supplementary material for: Neurospora intermedia from a traditional fermented food enables waste-to-food conversion
Source: Nat Microbiol. 2024 Aug 29;9(10):2666–83. doi: 10.1038/s41564-024-01799-3 (PMC11445060; doi:10.1038/s41564-024-01799-3)
Supplement: Supplementary file 9 — Source data. [file 41564_2024_1799_MOESM9_ESM.xlsx]

## Sheet: 2A
	N. intermedia (genome)	Neurospora genus (kaiju)
	90.15	97.0738
	56.83	66.6981
	90.4	97.9061
	15.39	11.0025
	66.22	72.4441
	60.07	64.6323
	82.97	94.4236
	51.54	59.4267
	52.36	62.0445
	46.13	52.9071

## Sheet: 2B
	Scaffold name	startpos	endpos	numreads	covbases	coverage	meandepth	meanbaseq	meanmapq
	scaffold_1	1	7184440	3152356	7138635	99.3624	58.6118	33.7	59.9
	scaffold_2	1	5191888	2299423	5161263	99.4101	59.2102	33.7	60
	scaffold_3	1	4825501	2157555	4796571	99.4005	59.9147	33.7	60
	scaffold_4	1	4276046	1889682	4248201	99.3488	59.0497	33.7	60
	scaffold_5	1	2746584	1224262	2733356	99.5184	59.6613	33.7	60
	scaffold_6	1	2289420	1029493	2273804	99.3179	60.2618	33.8	60
	scaffold_7	1	1816552	827999	1802452	99.2238	61.1719	33.7	60
	scaffold_8	1	1323318	573097	1308993	98.9175	57.8037	33.7	59.9
	scaffold_9	1	1181192	509280	1172931	99.3006	57.643	33.7	60
	scaffold_10	1	1173642	530941	1169137	99.6162	60.5947	33.7	60
	scaffold_11	1	1097373	457239	1083302	98.7178	55.453	33.8	59.9
	scaffold_12	1	1019739	441027	1013871	99.4246	57.6251	33.7	60
	scaffold_13	1	959282	399312	951328	99.1708	55.6167	33.7	60
	scaffold_14	1	954026	425839	949180	99.492	59.6716	33.7	60
	scaffold_15	1	773702	357917	771059	99.6584	62.0685	33.7	60
	scaffold_16	1	696023	316921	694490	99.7797	61.0709	33.7	60
	scaffold_17	1	520124	215327	513930	98.8091	55.1741	33.7	60
	scaffold_18	1	486986	213327	485405	99.6754	58.6424	33.7	60
	scaffold_19	1	398646	168180	397576	99.7316	56.2035	33.7	60
	scaffold_20	1	333913	118564	318664	95.4332	47.0558	33.8	60
	scaffold_21	1	13962	6153	13820	98.983	59.3621	33.7	60
