# Supplementary material for: Neurospora intermedia from a traditional fermented food enables waste-to-food conversion
Source: Nat Microbiol. 2024 Aug 29;9(10):2666–83. doi: 10.1038/s41564-024-01799-3 (PMC11445060; doi:10.1038/s41564-024-01799-3)
Supplement: Supplementary file 10 — Source data. [file 41564_2024_1799_MOESM10_ESM.xlsx]

## Sheet: Sheet1
		Pre				Post
		1	2	3	4	1	2	3	4	5	6
	Fiber	19.4	20.2	18.4		20.4	16.2	15.6	22.6	20.1
	Fat	12.1	11.8	12.2		13.3	13.1	13.5	14.7	13.7
	Protein	25.2	25.4	25.4	24.9	26.9	28.2	27.1	29.3	27.3	28.3
