# Supplementary material for: Neurospora intermedia from a traditional fermented food enables waste-to-food conversion
Source: Nat Microbiol. 2024 Aug 29;9(10):2666–83. doi: 10.1038/s41564-024-01799-3 (PMC11445060; doi:10.1038/s41564-024-01799-3)
Supplement: Supplementary file 11 — Source data. [file 41564_2024_1799_MOESM11_ESM.xlsx]

## Sheet: Sheet1
		Ergothioneine (mg/kg dry weight)
		1	2	3
	Pre	0	0	0
	Post	316.398	442.812	370.408
