# Supplementary material for: Neurospora intermedia from a traditional fermented food enables waste-to-food conversion
Source: Nat Microbiol. 2024 Aug 29;9(10):2666–83. doi: 10.1038/s41564-024-01799-3 (PMC11445060; doi:10.1038/s41564-024-01799-3)
Supplement: Supplementary file 12 — Source data. [file 41564_2024_1799_MOESM12_ESM.xlsx]

## Sheet: Okara cluster genes
node	target	node_anotation	weight
43499	571110	catalytic activity	0.286925
43499	576181	catalytic activity	0.298234
43499	58622	catalytic activity	0.270263
43499	538463	catalytic activity	0.272296
524191	576181	#N/A	0.27197
43499	550741	catalytic activity	0.252551
43499	571039	catalytic activity	0.27299
43499	605303	catalytic activity	0.262395
43499	83415	catalytic activity	0.281902
509982	510212	hydrolase activity	0.25013
509982	527281	hydrolase activity	0.251293
509982	528065	hydrolase activity	0.256912
509982	58622	hydrolase activity	0.252639
509982	83415	hydrolase activity	0.269984
509982	529794	hydrolase activity	0.261033
513715	531307	cystathionine gamma-lyase activity	0.250336
509982	531307	hydrolase activity	0.260306
513715	83415	cystathionine gamma-lyase activity	0.258949
509982	576181	hydrolase activity	0.2587
576181	58622	acyl-CoA dehydrogenase activity	0.263954
531307	67884	catalytic activity	0.250505
531307	83415	catalytic activity	0.271608
576181	605303	acyl-CoA dehydrogenase activity	0.260927
531307	576181	catalytic activity	0.275214
531307	58622	catalytic activity	0.253941
67884	83415	acyl-CoA dehydrogenase activity	0.2569
529794	538463	dihydrolipoamide branched chain acyltransferase activity	0.268292
529794	571110	dihydrolipoamide branched chain acyltransferase activity	0.278389
529794	571039	dihydrolipoamide branched chain acyltransferase activity	0.266025
576181	83415	acyl-CoA dehydrogenase activity	0.281031
529794	531307	dihydrolipoamide branched chain acyltransferase activity	0.286171
43499	510212	catalytic activity	0.256503
529794	83415	dihydrolipoamide branched chain acyltransferase activity	0.282581
529794	605303	dihydrolipoamide branched chain acyltransferase activity	0.264902
43499	512906	catalytic activity	0.254996
43499	513891	catalytic activity	0.259487
529794	576181	dihydrolipoamide branched chain acyltransferase activity	0.292327
43499	439163	catalytic activity	0.255953
43499	509982	catalytic activity	0.263083
529794	58622	dihydrolipoamide branched chain acyltransferase activity	0.270647
524191	531307	#N/A	0.261608
43499	529794	catalytic activity	0.277474
43499	531307	catalytic activity	0.292582
524191	571110	#N/A	0.258576
43499	524191	catalytic activity	0.262441
524191	529794	#N/A	0.264861
43499	527281	catalytic activity	0.271294
524191	528065	#N/A	0.280708
43499	528065	catalytic activity	0.289129
434171	43499	dihydropterin oxidase activity	0.252575
523613	83415	nitrilase activity	0.265097
434171	512906	dihydropterin oxidase activity	0.259391
523613	576181	nitrilase activity	0.272064
523613	571110	nitrilase activity	0.254636
523613	58622	nitrilase activity	0.253872
571110	576181	acyl-CoA dehydrogenase activity	0.272564
434171	531307	dihydropterin oxidase activity	0.275431
571110	58622	acyl-CoA dehydrogenase activity	0.259134
434171	571110	dihydropterin oxidase activity	0.251502
434171	524191	dihydropterin oxidase activity	0.254705
474307	531307	catalytic activity	0.251024
434171	527281	dihydropterin oxidase activity	0.257868
434171	528065	dihydropterin oxidase activity	0.261959
531211	531307	metabolic process	0.26036
434171	576181	dihydropterin oxidase activity	0.271864
434171	83415	dihydropterin oxidase activity	0.255907
571110	605303	acyl-CoA dehydrogenase activity	0.261059
571110	83415	acyl-CoA dehydrogenase activity	0.278863
531307	550741	catalytic activity	0.27956
531307	571110	catalytic activity	0.270434
531307	571039	catalytic activity	0.259006
244393	83415	binding	0.259239
531211	83415	metabolic process	0.261985
531211	576181	metabolic process	0.250699
531307	538463	catalytic activity	0.256667
510212	524191	nucleic acid binding	0.252792
528065	571110	catalytic activity	0.273757
300756	439163	3-methyl-2-oxobutanoate dehydrogenase (2-methylpropanoyl-transferring) activity	0.25292
528065	571039	catalytic activity	0.263404
527281	531307	catalytic activity	0.27648
528065	571948	catalytic activity	0.253959
510212	527281	nucleic acid binding	0.258421
300756	509982	3-methyl-2-oxobutanoate dehydrogenase (2-methylpropanoyl-transferring) activity	0.256862
527281	550741	catalytic activity	0.253348
510212	528065	nucleic acid binding	0.275749
527281	538463	catalytic activity	0.256246
528065	538463	catalytic activity	0.261425
527281	528065	catalytic activity	0.29148
300756	434171	3-methyl-2-oxobutanoate dehydrogenase (2-methylpropanoyl-transferring) activity	0.255022
527281	529794	catalytic activity	0.276133
300756	43499	3-methyl-2-oxobutanoate dehydrogenase (2-methylpropanoyl-transferring) activity	0.269601
528065	550741	catalytic activity	0.261775
528065	83415	catalytic activity	0.278321
300756	524191	3-methyl-2-oxobutanoate dehydrogenase (2-methylpropanoyl-transferring) activity	0.268653
510212	538463	nucleic acid binding	0.25428
527281	83415	catalytic activity	0.256659
527281	576181	catalytic activity	0.286731
510212	571039	nucleic acid binding	0.26215
151948	30286	magnesium ion binding	0.260425
300756	527281	3-methyl-2-oxobutanoate dehydrogenase (2-methylpropanoyl-transferring) activity	0.275068
300756	528065	3-methyl-2-oxobutanoate dehydrogenase (2-methylpropanoyl-transferring) activity	0.289373
510212	571110	nucleic acid binding	0.270691
300756	510212	3-methyl-2-oxobutanoate dehydrogenase (2-methylpropanoyl-transferring) activity	0.256866
527281	571039	catalytic activity	0.257211
151948	576181	magnesium ion binding	0.256916
528065	576181	catalytic activity	0.287773
510212	529794	nucleic acid binding	0.262301
300756	513891	3-methyl-2-oxobutanoate dehydrogenase (2-methylpropanoyl-transferring) activity	0.261495
510212	531307	nucleic acid binding	0.281947
528065	605303	catalytic activity	0.26006
528065	58622	catalytic activity	0.265349
151948	528065	magnesium ion binding	0.252803
522427	528065	#N/A	0.252746
527281	571110	catalytic activity	0.274667
300756	538463	3-methyl-2-oxobutanoate dehydrogenase (2-methylpropanoyl-transferring) activity	0.263551
300756	550741	3-methyl-2-oxobutanoate dehydrogenase (2-methylpropanoyl-transferring) activity	0.254339
300756	571039	3-methyl-2-oxobutanoate dehydrogenase (2-methylpropanoyl-transferring) activity	0.265302
510212	576181	nucleic acid binding	0.28263
300756	529794	3-methyl-2-oxobutanoate dehydrogenase (2-methylpropanoyl-transferring) activity	0.275663
300756	531307	3-methyl-2-oxobutanoate dehydrogenase (2-methylpropanoyl-transferring) activity	0.285578
510212	58622	nucleic acid binding	0.257522
510212	83415	nucleic acid binding	0.268661
523613	528065	nitrilase activity	0.258185
300756	58622	3-methyl-2-oxobutanoate dehydrogenase (2-methylpropanoyl-transferring) activity	0.260604
300756	83415	3-methyl-2-oxobutanoate dehydrogenase (2-methylpropanoyl-transferring) activity	0.269561
523613	531307	nitrilase activity	0.271044
300756	571110	3-methyl-2-oxobutanoate dehydrogenase (2-methylpropanoyl-transferring) activity	0.280497
300756	576181	3-methyl-2-oxobutanoate dehydrogenase (2-methylpropanoyl-transferring) activity	0.291704
58622	83415	methylmalonate-semialdehyde dehydrogenase (acylating) activity	0.261017
299215	571110	homogentisate 1,2-dioxygenase activity	0.262804
299215	576181	homogentisate 1,2-dioxygenase activity	0.27445
299215	529794	homogentisate 1,2-dioxygenase activity	0.270381
299215	531307	homogentisate 1,2-dioxygenase activity	0.26262
299215	550741	homogentisate 1,2-dioxygenase activity	0.251389
538463	571110	methylcrotonoyl-CoA carboxylase activity	0.255498
538463	58622	methylcrotonoyl-CoA carboxylase activity	0.251161
538463	576181	methylcrotonoyl-CoA carboxylase activity	0.260194
538463	605303	methylcrotonoyl-CoA carboxylase activity	0.256145
538463	83415	methylcrotonoyl-CoA carboxylase activity	0.269905
300756	30286	3-methyl-2-oxobutanoate dehydrogenase (2-methylpropanoyl-transferring) activity	0.296711
300756	37651	3-methyl-2-oxobutanoate dehydrogenase (2-methylpropanoyl-transferring) activity	0.254996
528065	531307	catalytic activity	0.283247
528065	529794	catalytic activity	0.278145
300756	3776	3-methyl-2-oxobutanoate dehydrogenase (2-methylpropanoyl-transferring) activity	0.268212
258590	30286	#N/A	0.268121
258590	528065	#N/A	0.255836
258590	531307	#N/A	0.268362
30286	605303	catalytic activity	0.256899
30286	83415	catalytic activity	0.278878
520544	576181	ribokinase activity	0.272729
571039	605303	metalloendopeptidase activity	0.253642
258590	83415	#N/A	0.25708
571039	576181	metalloendopeptidase activity	0.256563
571039	83415	metalloendopeptidase activity	0.269334
520544	83415	ribokinase activity	0.259938
519463	571110	catalytic activity	0.251192
258590	571110	#N/A	0.251205
519463	576181	catalytic activity	0.250305
520544	531307	ribokinase activity	0.272985
258590	576181	#N/A	0.267101
520544	528065	ribokinase activity	0.257877
571039	571110	metalloendopeptidase activity	0.254578
299215	3776	homogentisate 1,2-dioxygenase activity	0.274047
299215	434171	homogentisate 1,2-dioxygenase activity	0.260055
299215	300756	homogentisate 1,2-dioxygenase activity	0.276564
299215	30286	homogentisate 1,2-dioxygenase activity	0.288523
299215	527281	homogentisate 1,2-dioxygenase activity	0.256286
299215	528065	homogentisate 1,2-dioxygenase activity	0.285051
299215	43499	homogentisate 1,2-dioxygenase activity	0.269854
299215	510212	homogentisate 1,2-dioxygenase activity	0.25768
3776	43499	1-pyrroline-5-carboxylate dehydrogenase activity	0.265653
30286	520544	catalytic activity	0.267978
3776	509982	1-pyrroline-5-carboxylate dehydrogenase activity	0.250924
3776	510212	1-pyrroline-5-carboxylate dehydrogenase activity	0.254004
30286	522427	catalytic activity	0.258298
439163	529794	#N/A	0.250355
37651	83415	transport	0.280385
30286	512906	catalytic activity	0.254769
439163	576181	#N/A	0.252399
3776	434171	1-pyrroline-5-carboxylate dehydrogenase activity	0.259254
30286	513891	catalytic activity	0.280818
439163	83415	#N/A	0.256871
30286	527166	catalytic activity	0.251753
3776	528065	1-pyrroline-5-carboxylate dehydrogenase activity	0.284985
30286	527281	catalytic activity	0.295061
3776	529794	1-pyrroline-5-carboxylate dehydrogenase activity	0.269779
30286	528065	catalytic activity	0.282773
3776	513891	1-pyrroline-5-carboxylate dehydrogenase activity	0.253936
30286	523613	catalytic activity	0.265095
3776	524191	1-pyrroline-5-carboxylate dehydrogenase activity	0.266089
30286	524191	catalytic activity	0.283495
3776	527281	1-pyrroline-5-carboxylate dehydrogenase activity	0.268859
30286	538463	catalytic activity	0.258724
3776	571039	1-pyrroline-5-carboxylate dehydrogenase activity	0.25365
30286	550741	catalytic activity	0.274221
3776	571110	1-pyrroline-5-carboxylate dehydrogenase activity	0.269588
30286	571039	catalytic activity	0.261815
3776	576181	1-pyrroline-5-carboxylate dehydrogenase activity	0.28437
3776	531307	1-pyrroline-5-carboxylate dehydrogenase activity	0.277998
30286	529794	catalytic activity	0.285034
3776	538463	1-pyrroline-5-carboxylate dehydrogenase activity	0.250936
30286	531307	catalytic activity	0.28483
3776	550741	1-pyrroline-5-carboxylate dehydrogenase activity	0.255016
30286	573265	catalytic activity	0.252855
512906	531211	nicotinate-nucleotide diphosphorylase (carboxylating) activity	0.250608
30286	576181	catalytic activity	0.285217
30286	58622	catalytic activity	0.264227
512906	550741	nicotinate-nucleotide diphosphorylase (carboxylating) activity	0.26131
30286	571110	catalytic activity	0.271868
3776	83415	1-pyrroline-5-carboxylate dehydrogenase activity	0.257053
30286	571948	catalytic activity	0.26077
512906	520544	nicotinate-nucleotide diphosphorylase (carboxylating) activity	0.260684
37651	3776	transport	0.252031
513891	529794	proteolysis	0.262816
513891	531307	proteolysis	0.258868
37651	43499	transport	0.257195
37651	509982	transport	0.256249
513891	571110	proteolysis	0.262864
513891	528065	proteolysis	0.275102
37651	529794	transport	0.25692
30286	37651	catalytic activity	0.27894
550741	576181	X-Pro dipeptidase activity	0.273696
437216	538463	catalytic activity	0.252033
37651	531307	transport	0.283297
550741	571110	X-Pro dipeptidase activity	0.256487
30286	3776	catalytic activity	0.291992
513891	576181	proteolysis	0.270722
37651	512906	transport	0.258163
37651	527281	transport	0.254775
37651	528065	transport	0.267918
37651	576181	transport	0.285303
30286	441331	catalytic activity	0.254186
30286	509982	catalytic activity	0.255445
37651	58622	transport	0.263441
37651	605303	transport	0.255565
30286	510212	catalytic activity	0.286066
439163	527281	#N/A	0.250279
37651	538463	transport	0.25772
550741	58622	X-Pro dipeptidase activity	0.253527
30286	434171	catalytic activity	0.273771
37651	571039	transport	0.258166
30286	43499	catalytic activity	0.298404
37651	571110	transport	0.269583
550741	83415	X-Pro dipeptidase activity	0.26402

## Sheet: Okara and avicel cluster genes
	node	target	node_anotation	weight
	450872	574080	hydrolase activity, hydrolyzing O-glycosyl compounds	0.270369
	450872	582920	hydrolase activity, hydrolyzing O-glycosyl compounds	0.256093
	450872	537900	hydrolase activity, hydrolyzing O-glycosyl compounds	0.265638
	450872	563139	hydrolase activity, hydrolyzing O-glycosyl compounds	0.287459
	365275	431388	catalytic activity	0.288812
	365275	450872	catalytic activity	0.263161
	431388	450872	lipid metabolic process	0.270644
	431388	511519	lipid metabolic process	0.255725
	365275	511519	catalytic activity	0.251796
	433576	511519	nucleus	0.250758
	365275	537900	catalytic activity	0.277104
	431388	537900	lipid metabolic process	0.287017
	506499	514890	hydrolase activity, hydrolyzing O-glycosyl compounds	0.261998
	365275	563139	catalytic activity	0.292775
	431388	563139	lipid metabolic process	0.283064
	514890	520093	hydrolase activity, hydrolyzing O-glycosyl compounds	0.277918
	514890	527788	hydrolase activity, hydrolyzing O-glycosyl compounds	0.295367
	365275	574080	catalytic activity	0.285718
	433576	514890	nucleus	0.270641
	431388	514890	lipid metabolic process	0.303236
	365275	514890	catalytic activity	0.293202
	431388	516636	lipid metabolic process	0.253784
	365275	527788	catalytic activity	0.272745
	433576	527788	nucleus	0.250105
	431388	527788	lipid metabolic process	0.279604
	514890	563139	hydrolase activity, hydrolyzing O-glycosyl compounds	0.31954
	480919	514890	hydrolase activity, hydrolyzing O-glycosyl compounds	0.275971
	38264	563139	hydrolase activity, hydrolyzing O-glycosyl compounds	0.259986
	537900	582920	#N/A	0.263751
	513985	514890	hydrolase activity, hydrolyzing O-glycosyl compounds	0.263247
	537900	574080	#N/A	0.268943
	513985	574080	hydrolase activity, hydrolyzing O-glycosyl compounds	0.255352
	514890	572975	hydrolase activity, hydrolyzing O-glycosyl compounds	0.272328
	480919	527788	hydrolase activity, hydrolyzing O-glycosyl compounds	0.255993
	480919	537900	hydrolase activity, hydrolyzing O-glycosyl compounds	0.251889
	537900	563139	#N/A	0.287529
	506499	563139	hydrolase activity, hydrolyzing O-glycosyl compounds	0.256167
	431388	574080	lipid metabolic process	0.297388
	431388	582543	lipid metabolic process	0.271804
	514890	537900	hydrolase activity, hydrolyzing O-glycosyl compounds	0.300002
	365275	582543	catalytic activity	0.262417
	563139	574080	hydrolase activity, hydrolyzing O-glycosyl compounds	0.296516
	38264	514890	hydrolase activity, hydrolyzing O-glycosyl compounds	0.260837
	563139	582543	hydrolase activity, hydrolyzing O-glycosyl compounds	0.271795
	537900	572975	#N/A	0.250107
	365275	582920	catalytic activity	0.274672
	514890	543090	hydrolase activity, hydrolyzing O-glycosyl compounds	0.265074
	431388	582920	lipid metabolic process	0.272109
	480919	511519	hydrolase activity, hydrolyzing O-glycosyl compounds	0.259965
	240242	431388	#N/A	0.25405
	240242	514890	#N/A	0.256469
	514890	574080	hydrolase activity, hydrolyzing O-glycosyl compounds	0.304639
	514890	582543	hydrolase activity, hydrolyzing O-glycosyl compounds	0.277787
	480919	563139	hydrolase activity, hydrolyzing O-glycosyl compounds	0.265921
	480919	574080	hydrolase activity, hydrolyzing O-glycosyl compounds	0.251562
	514890	582920	hydrolase activity, hydrolyzing O-glycosyl compounds	0.281412
	511519	514890	hydrolase activity, hydrolyzing O-glycosyl compounds	0.283337
	511519	520093	hydrolase activity, hydrolyzing O-glycosyl compounds	0.256268
	511519	527788	hydrolase activity, hydrolyzing O-glycosyl compounds	0.26518
	240242	563139	#N/A	0.252568
	572975	574080	#N/A	0.258815
	240242	574080	#N/A	0.252359
	527788	563139	#N/A	0.285939
	511519	574080	hydrolase activity, hydrolyzing O-glycosyl compounds	0.263079
	527788	537900	#N/A	0.261986
	252354	365275	#N/A	0.269694
	527788	574080	#N/A	0.262736
	252354	431388	#N/A	0.264213
	511519	537900	hydrolase activity, hydrolyzing O-glycosyl compounds	0.264915
	511519	563139	hydrolase activity, hydrolyzing O-glycosyl compounds	0.275433
	574080	582920	hydrolase activity, hydrolyzing O-glycosyl compounds	0.277009
	520093	574080	hydrolase activity, hydrolyzing O-glycosyl compounds	0.258718
	252354	527788	#N/A	0.250262
	252354	563139	#N/A	0.264463
	450872	514890	hydrolase activity, hydrolyzing O-glycosyl compounds	0.285447
	450872	527788	hydrolase activity, hydrolyzing O-glycosyl compounds	0.261102
	252354	574080	#N/A	0.26574
	582543	582920	nucleotide binding	0.253516
	252354	450872	#N/A	0.258275
	527788	582920	#N/A	0.2558
	520093	537900	hydrolase activity, hydrolyzing O-glycosyl compounds	0.256672
	252354	514890	#N/A	0.285228
	520093	527788	hydrolase activity, hydrolyzing O-glycosyl compounds	0.258049

## Sheet: CytoscapeInput-vsd-nodes
nodeName	altName	nodeAttr[nodesPresent, ]
100186	NA	turquoise
100294	NA	blue
100506	NA	blue
101133	NA	red
102648	NA	brown
10285	NA	turquoise
102877	NA	blue
103352	NA	brown
10350	NA	turquoise
103550	NA	yellow
104773	NA	red
104789	NA	red
105010	NA	turquoise
105101	NA	brown
105235	NA	turquoise
105546	NA	turquoise
1057	NA	brown
105710	NA	yellow
106354	NA	blue
106906	NA	yellow
107402	NA	yellow
108066	NA	turquoise
108642	NA	blue
108787	NA	blue
108841	NA	blue
108858	NA	turquoise
109281	NA	turquoise
110940	NA	brown
111036	NA	turquoise
111809	NA	blue
112605	NA	brown
112659	NA	brown
112823	NA	brown
114580	NA	red
115109	NA	blue
115490	NA	yellow
115928	NA	turquoise
116500	NA	blue
116977	NA	turquoise
117137	NA	red
117147	NA	turquoise
118171	NA	brown
118199	NA	turquoise
118466	NA	yellow
11861	NA	blue
119112	NA	turquoise
12026	NA	blue
120500	NA	turquoise
121067	NA	turquoise
121799	NA	blue
122275	NA	blue
123165	NA	yellow
123297	NA	turquoise
123979	NA	blue
124392	NA	turquoise
124927	NA	turquoise
125214	NA	turquoise
125446	NA	turquoise
125476	NA	blue
125555	NA	brown
125660	NA	turquoise
125771	NA	turquoise
125875	NA	blue
126092	NA	blue
126872	NA	red
127182	NA	turquoise
127347	NA	yellow
127959	NA	turquoise
128039	NA	red
128077	NA	turquoise
128907	NA	blue
128928	NA	turquoise
129132	NA	yellow
129281	NA	red
129363	NA	turquoise
129529	NA	turquoise
129730	NA	turquoise
129846	NA	turquoise
129886	NA	red
130363	NA	brown
13065	NA	turquoise
131227	NA	turquoise
131564	NA	red
131713	NA	blue
131868	NA	brown
131998	NA	turquoise
132058	NA	turquoise
132849	NA	blue
132855	NA	blue
133151	NA	blue
133420	NA	red
133591	NA	brown
134131	NA	yellow
134485	NA	brown
135370	NA	blue
136210	NA	turquoise
136666	NA	brown
137068	NA	brown
137080	NA	turquoise
137099	NA	yellow
137121	NA	yellow
138024	NA	turquoise
138362	NA	yellow
138481	NA	red
138762	NA	brown
138763	NA	yellow
13915	NA	turquoise
14000	NA	yellow
140094	NA	brown
140299	NA	yellow
141090	NA	turquoise
142615	NA	red
143049	NA	turquoise
14327	NA	red
143430	NA	turquoise
143734	NA	blue
144873	NA	turquoise
146175	NA	yellow
146498	NA	yellow
14652	NA	red
146736	NA	blue
146850	NA	red
147071	NA	brown
148648	NA	turquoise
149414	NA	turquoise
149516	NA	turquoise
149737	NA	turquoise
150242	NA	yellow
150805	NA	turquoise
151948	NA	black
15195	NA	brown
151961	NA	turquoise
152317	NA	turquoise
152433	NA	brown
152901	NA	turquoise
15294	NA	blue
153330	NA	blue
15357	NA	turquoise
153782	NA	turquoise
154245	NA	purple
154870	NA	turquoise
156343	NA	turquoise
156375	NA	blue
156576	NA	turquoise
157328	NA	turquoise
157937	NA	turquoise
158200	NA	yellow
159458	NA	turquoise
159484	NA	turquoise
159674	NA	turquoise
16064	NA	turquoise
160677	NA	red
160885	NA	red
161311	NA	blue
161367	NA	blue
161782	NA	yellow
162485	NA	red
163050	NA	blue
163151	NA	blue
163302	NA	blue
165588	NA	turquoise
165897	NA	brown
166124	NA	yellow
166928	NA	yellow
166945	NA	brown
167077	NA	yellow
167993	NA	turquoise
168011	NA	turquoise
169351	NA	brown
170490	NA	blue
170613	NA	red
17062	NA	blue
170949	NA	green
171057	NA	yellow
171078	NA	turquoise
17115	NA	turquoise
171376	NA	turquoise
171716	NA	brown
172045	NA	blue
172661	NA	turquoise
173082	NA	blue
17345	NA	blue
173921	NA	blue
174008	NA	blue
174043	NA	blue
174122	NA	turquoise
1753	NA	turquoise
175724	NA	brown
175809	NA	turquoise
175874	NA	turquoise
176310	NA	red
177512	NA	turquoise
177514	NA	blue
177909	NA	blue
17823	NA	yellow
178916	NA	red
178920	NA	blue
178976	NA	turquoise
179279	NA	red
179831	NA	blue
179841	NA	red
180201	NA	turquoise
180235	NA	turquoise
180275	NA	red
180647	NA	turquoise
1807	NA	blue
181167	NA	turquoise
181351	NA	turquoise
181447	NA	brown
181802	NA	blue
18223	NA	blue
182384	NA	brown
182644	NA	brown
182881	NA	yellow
183349	NA	yellow
183376	NA	brown
183489	NA	brown
184209	NA	blue
18435	NA	turquoise
184535	NA	yellow
184877	NA	blue
185456	NA	blue
185554	NA	blue
185878	NA	red
185995	NA	yellow
186043	NA	red
186081	NA	turquoise
186608	NA	blue
186740	NA	blue
186841	NA	blue
187024	NA	brown
187446	NA	blue
188209	NA	turquoise
188596	NA	red
188604	NA	brown
189108	NA	red
189683	NA	blue
189785	NA	brown
191968	NA	yellow
192156	NA	red
192883	NA	turquoise
193448	NA	brown
193709	NA	turquoise
195021	NA	brown
195247	NA	turquoise
19583	NA	turquoise
196977	NA	yellow
197478	NA	red
197587	NA	brown
198488	NA	brown
198540	NA	blue
198710	NA	turquoise
199025	NA	blue
1991	NA	yellow
199876	NA	purple
200075	NA	blue
200215	NA	turquoise
200255	NA	yellow
200274	NA	turquoise
200725	NA	turquoise
200890	NA	blue
201888	NA	turquoise
201904	NA	turquoise
202056	NA	red
202149	NA	turquoise
202172	NA	blue
202531	NA	blue
202742	NA	blue
202937	NA	brown
203790	NA	turquoise
203906	NA	brown
204346	NA	red
204359	NA	red
204517	NA	brown
204527	NA	yellow
204544	NA	turquoise
205667	NA	blue
205693	NA	blue
205997	NA	yellow
206248	NA	brown
206647	NA	turquoise
206929	NA	turquoise
207243	NA	brown
207312	NA	red
207494	NA	blue
207677	NA	turquoise
207802	NA	turquoise
207985	NA	brown
208485	NA	brown
209323	NA	blue
209528	NA	turquoise
210293	NA	yellow
210395	NA	brown
210781	NA	turquoise
210871	NA	turquoise
210890	NA	yellow
211204	NA	turquoise
211280	NA	turquoise
212364	NA	red
212504	NA	blue
212746	NA	red
212795	NA	yellow
212803	NA	red
212864	NA	turquoise
213394	NA	brown
214029	NA	turquoise
214058	NA	turquoise
214313	NA	brown
214913	NA	turquoise
215013	NA	blue
215569	NA	turquoise
215817	NA	blue
216068	NA	brown
216952	NA	yellow
218475	NA	yellow
21911	NA	yellow
220151	NA	brown
220544	NA	brown
221135	NA	turquoise
221290	NA	turquoise
222525	NA	brown
222527	NA	yellow
222540	NA	red
222680	NA	yellow
223207	NA	turquoise
223428	NA	turquoise
223524	NA	turquoise
223558	NA	turquoise
223669	NA	red
224123	NA	turquoise
224348	NA	brown
224408	NA	turquoise
226094	NA	yellow
226636	NA	brown
226771	NA	turquoise
226802	NA	turquoise
22689	NA	brown
226894	NA	red
227066	NA	turquoise
22725	NA	brown
22732	NA	blue
227656	NA	turquoise
227718	NA	brown
228248	NA	brown
228284	NA	turquoise
229099	NA	turquoise
230478	NA	yellow
230672	NA	brown
230991	NA	brown
231193	NA	yellow
231263	NA	blue
231358	NA	red
231522	NA	blue
231757	NA	turquoise
231962	NA	brown
232018	NA	brown
232113	NA	red
232164	NA	blue
232219	NA	brown
232350	NA	yellow
232598	NA	red
233930	NA	turquoise
234298	NA	brown
234540	NA	brown
234723	NA	blue
234778	NA	red
234859	NA	turquoise
23493	NA	brown
235049	NA	blue
235090	NA	turquoise
236499	NA	green
236733	NA	turquoise
237764	NA	turquoise
237901	NA	turquoise
238142	NA	brown
238463	NA	blue
239425	NA	turquoise
239447	NA	turquoise
239614	NA	brown
240242	NA	midnightblue
24041	NA	brown
241176	NA	red
241477	NA	blue
241621	NA	blue
241879	NA	yellow
242138	NA	brown
242479	NA	turquoise
242532	NA	turquoise
243226	NA	yellow
244061	NA	turquoise
244153	NA	turquoise
244393	NA	black
244934	NA	turquoise
245574	NA	turquoise
245757	NA	brown
246123	NA	yellow
246128	NA	brown
246311	NA	yellow
246326	NA	yellow
246396	NA	turquoise
246664	NA	turquoise
248260	NA	brown
24837	NA	turquoise
248551	NA	turquoise
248758	NA	brown
250644	NA	brown
251336	NA	red
252354	NA	midnightblue
252407	NA	brown
253435	NA	brown
253542	NA	brown
253873	NA	grey60
254083	NA	brown
255145	NA	brown
255832	NA	turquoise
256818	NA	blue
256905	NA	turquoise
257179	NA	yellow
257249	NA	brown
25769	NA	blue
257706	NA	blue
25787	NA	turquoise
257916	NA	brown
258182	NA	blue
258433	NA	yellow
258590	NA	black
258620	NA	blue
258907	NA	blue
259195	NA	yellow
259701	NA	yellow
260157	NA	blue
260982	NA	yellow
260983	NA	yellow
261978	NA	turquoise
262247	NA	red
262255	NA	turquoise
262512	NA	yellow
26290	NA	blue
263135	NA	blue
263362	NA	brown
263616	NA	blue
263869	NA	brown
264188	NA	yellow
264316	NA	blue
265062	NA	blue
265352	NA	blue
265370	NA	blue
265788	NA	brown
265913	NA	yellow
265987	NA	brown
266186	NA	blue
266499	NA	yellow
26686	NA	blue
266932	NA	turquoise
267011	NA	blue
267735	NA	brown
268200	NA	brown
268282	NA	turquoise
2683	NA	cyan
268307	NA	brown
268520	NA	brown
268558	NA	brown
270243	NA	blue
270249	NA	blue
270273	NA	blue
270277	NA	blue
270570	NA	brown
270665	NA	brown
271357	NA	yellow
271406	NA	blue
271779	NA	red
271790	NA	turquoise
272224	NA	blue
272435	NA	blue
272794	NA	turquoise
273203	NA	blue
273743	NA	turquoise
274021	NA	turquoise
274719	NA	black
274752	NA	brown
274942	NA	turquoise
275477	NA	turquoise
275968	NA	red
276235	NA	turquoise
277755	NA	brown
278004	NA	turquoise
278414	NA	brown
278528	NA	yellow
278815	NA	turquoise
278935	NA	yellow
279429	NA	turquoise
279843	NA	red
279960	NA	blue
280130	NA	turquoise
280181	NA	turquoise
280595	NA	turquoise
282118	NA	turquoise
282817	NA	brown
283022	NA	yellow
283423	NA	turquoise
28358	NA	yellow
283662	NA	turquoise
284152	NA	blue
284611	NA	turquoise
284696	NA	turquoise
28492	NA	brown
285162	NA	brown
285633	NA	turquoise
287107	NA	turquoise
287243	NA	turquoise
287519	NA	turquoise
28774	NA	turquoise
288102	NA	brown
28874	NA	brown
289338	NA	red
289791	NA	turquoise
289933	NA	yellow
290158	NA	turquoise
290410	NA	brown
290823	NA	turquoise
290860	NA	turquoise
291000	NA	turquoise
291780	NA	turquoise
291824	NA	turquoise
292669	NA	turquoise
294991	NA	red
296054	NA	yellow
296236	NA	red
2968	NA	blue
297227	NA	blue
297868	NA	yellow
298263	NA	blue
298987	NA	turquoise
299215	NA	black
300109	NA	brown
300231	NA	blue
300521	NA	turquoise
300756	NA	black
301317	NA	turquoise
301545	NA	blue
301602	NA	turquoise
301634	NA	brown
302609	NA	brown
30286	NA	black
302860	NA	turquoise
302932	NA	turquoise
303055	NA	red
303272	NA	brown
303486	NA	blue
303861	NA	blue
303977	NA	turquoise
304114	NA	turquoise
304385	NA	turquoise
304718	NA	brown
305536	NA	yellow
305741	NA	blue
306015	NA	brown
306388	NA	red
306672	NA	yellow
306685	NA	yellow
306983	NA	brown
306996	NA	yellow
307236	NA	turquoise
307325	NA	red
307914	NA	turquoise
30830	NA	brown
30870	NA	brown
309087	NA	turquoise
309225	NA	turquoise
309239	NA	turquoise
310097	NA	blue
310270	NA	blue
310293	NA	blue
310761	NA	turquoise
311707	NA	turquoise
311745	NA	turquoise
311891	NA	brown
312503	NA	brown
313820	NA	yellow
314307	NA	yellow
314499	NA	yellow
314833	NA	brown
315518	NA	brown
31578	NA	turquoise
316087	NA	turquoise
316153	NA	brown
316350	NA	yellow
317367	NA	brown
317599	NA	turquoise
318622	NA	brown
318944	NA	turquoise
319229	NA	brown
319515	NA	turquoise
320793	NA	turquoise
321200	NA	red
321258	NA	turquoise
321612	NA	red
321833	NA	yellow
321962	NA	brown
322057	NA	turquoise
322180	NA	blue
322325	NA	blue
323259	NA	brown
323296	NA	red
323476	NA	brown
323738	NA	yellow
324154	NA	blue
326049	NA	red
32639	NA	turquoise
327020	NA	yellow
327322	NA	brown
327397	NA	red
327512	NA	turquoise
327684	NA	turquoise
327939	NA	turquoise
328507	NA	turquoise
328755	NA	blue
33081	NA	turquoise
331795	NA	turquoise
331884	NA	blue
331885	NA	turquoise
331946	NA	turquoise
33245	NA	turquoise
333007	NA	turquoise
333183	NA	brown
333581	NA	yellow
333604	NA	red
333617	NA	turquoise
334418	NA	blue
334600	NA	brown
334691	NA	brown
334799	NA	red
335235	NA	blue
335324	NA	brown
335957	NA	turquoise
336586	NA	red
336598	NA	brown
337548	NA	turquoise
337549	NA	blue
338209	NA	red
338360	NA	turquoise
338423	NA	turquoise
340069	NA	grey60
340356	NA	turquoise
340523	NA	turquoise
340977	NA	turquoise
341282	NA	turquoise
341332	NA	brown
341630	NA	turquoise
341639	NA	turquoise
342136	NA	turquoise
342271	NA	turquoise
342462	NA	turquoise
342803	NA	brown
343071	NA	turquoise
343340	NA	turquoise
343467	NA	blue
34371	NA	turquoise
344481	NA	brown
346029	NA	red
346092	NA	brown
347061	NA	brown
347695	NA	blue
348757	NA	turquoise
349489	NA	blue
350911	NA	turquoise
351174	NA	turquoise
351413	NA	brown
351714	NA	yellow
35177	NA	red
351951	NA	blue
353259	NA	turquoise
353323	NA	red
353336	NA	turquoise
353891	NA	turquoise
354368	NA	yellow
355450	NA	yellow
355668	NA	purple
355889	NA	turquoise
356527	NA	turquoise
357182	NA	brown
357190	NA	brown
357446	NA	turquoise
35932	NA	brown
359834	NA	blue
360679	NA	turquoise
360707	NA	turquoise
360888	NA	turquoise
361446	NA	brown
361773	NA	blue
362011	NA	turquoise
362881	NA	blue
363296	NA	yellow
363451	NA	turquoise
363660	NA	turquoise
363771	NA	turquoise
363889	NA	turquoise
364112	NA	turquoise
365275	NA	midnightblue
366202	NA	blue
366695	NA	blue
366791	NA	brown
36683	NA	yellow
367196	NA	turquoise
368173	NA	brown
37001	NA	turquoise
37033	NA	turquoise
37507	NA	black
37651	NA	black
3776	NA	black
37906	NA	turquoise
38148	NA	blue
38264	NA	midnightblue
38604	NA	turquoise
38670	NA	yellow
38823	NA	brown
38960	NA	turquoise
4000	NA	brown
40360	NA	turquoise
40529	NA	red
40756	NA	blue
40937	NA	brown
41139	NA	brown
41216	NA	yellow
41257	NA	turquoise
414121	NA	turquoise
41594	NA	blue
423092	NA	brown
424722	NA	turquoise
429944	NA	yellow
430028	NA	red
430031	NA	red
430154	NA	turquoise
430308	NA	turquoise
430479	NA	red
430514	NA	blue
430746	NA	blue
430771	NA	brown
430782	NA	blue
430803	NA	red
430849	NA	yellow
430885	NA	blue
430936	NA	turquoise
430951	NA	turquoise
431094	NA	blue
431136	NA	turquoise
431156	NA	red
431197	NA	brown
431307	NA	blue
431388	NA	midnightblue
431450	NA	turquoise
431519	NA	turquoise
431851	NA	blue
431977	NA	turquoise
432002	NA	turquoise
432098	NA	yellow
432226	NA	turquoise
432269	NA	turquoise
432448	NA	brown
432457	NA	turquoise
432610	NA	turquoise
432750	NA	turquoise
432788	NA	yellow
432820	NA	turquoise
432839	NA	brown
432863	NA	turquoise
432957	NA	brown
432976	NA	turquoise
433068	NA	brown
433236	NA	turquoise
433266	NA	brown
433309	NA	blue
433398	NA	blue
433457	NA	brown
433460	NA	blue
433576	NA	midnightblue
433648	NA	yellow
433711	NA	blue
433718	NA	turquoise
433891	NA	turquoise
433961	NA	red
434044	NA	yellow
434171	NA	black
434224	NA	blue
434263	NA	yellow
434345	NA	brown
434351	NA	blue
434487	NA	yellow
434500	NA	blue
434525	NA	blue
434543	NA	blue
434776	NA	turquoise
434800	NA	blue
434831	NA	blue
434856	NA	turquoise
434923	NA	brown
434932	NA	turquoise
434952	NA	brown
43499	NA	black
435040	NA	red
435042	NA	red
435061	NA	blue
435104	NA	blue
435234	NA	turquoise
435254	NA	red
435285	NA	turquoise
435427	NA	turquoise
435473	NA	brown
435693	NA	blue
435715	NA	brown
435849	NA	turquoise
435939	NA	turquoise
436101	NA	turquoise
436315	NA	turquoise
436438	NA	brown
436542	NA	blue
436556	NA	turquoise
436680	NA	red
437169	NA	brown
437191	NA	turquoise
437216	NA	black
437348	NA	turquoise
437366	NA	red
437381	NA	brown
437456	NA	brown
437793	NA	blue
437875	NA	turquoise
438118	NA	blue
438237	NA	turquoise
438455	NA	turquoise
438518	NA	red
438587	NA	turquoise
438612	NA	turquoise
438691	NA	brown
438828	NA	turquoise
438890	NA	turquoise
438914	NA	brown
438970	NA	red
439036	NA	tan
439163	NA	black
439211	NA	red
439460	NA	blue
439499	NA	turquoise
439549	NA	blue
439682	NA	red
43972	NA	brown
439765	NA	turquoise
439815	NA	red
439848	NA	red
439949	NA	brown
440257	NA	yellow
440376	NA	blue
440432	NA	brown
440480	NA	turquoise
440576	NA	red
440830	NA	blue
440895	NA	brown
440897	NA	turquoise
441072	NA	turquoise
441119	NA	turquoise
441142	NA	yellow
441302	NA	turquoise
441331	NA	black
441333	NA	blue
441474	NA	blue
441536	NA	turquoise
441748	NA	blue
441855	NA	blue
442032	NA	turquoise
442187	NA	yellow
442201	NA	yellow
44237	NA	yellow
442371	NA	brown
442485	NA	turquoise
442495	NA	yellow
442552	NA	red
44268	NA	turquoise
442803	NA	turquoise
442819	NA	turquoise
442919	NA	blue
442928	NA	red
44312	NA	blue
443128	NA	turquoise
443379	NA	red
44354	NA	black
443599	NA	red
443607	NA	yellow
443667	NA	blue
443681	NA	turquoise
443823	NA	turquoise
44384	NA	turquoise
443871	NA	blue
44401	NA	turquoise
444315	NA	turquoise
444338	NA	brown
444343	NA	brown
444392	NA	turquoise
444764	NA	brown
444770	NA	brown
444785	NA	blue
444843	NA	red
444862	NA	turquoise
445079	NA	brown
445111	NA	yellow
445285	NA	turquoise
445560	NA	brown
445573	NA	turquoise
445661	NA	brown
445772	NA	turquoise
445794	NA	blue
445830	NA	turquoise
445882	NA	yellow
445916	NA	turquoise
446046	NA	blue
446052	NA	blue
446323	NA	yellow
446492	NA	turquoise
447167	NA	yellow
447332	NA	turquoise
447382	NA	turquoise
447462	NA	turquoise
447744	NA	brown
447838	NA	brown
44787	NA	turquoise
447876	NA	brown
448257	NA	turquoise
448271	NA	turquoise
448290	NA	turquoise
448371	NA	yellow
448377	NA	blue
448536	NA	blue
448687	NA	yellow
448795	NA	turquoise
448903	NA	turquoise
448947	NA	turquoise
449039	NA	brown
449094	NA	yellow
449203	NA	blue
449258	NA	turquoise
449318	NA	red
449353	NA	red
449459	NA	brown
449714	NA	turquoise
449922	NA	turquoise
450180	NA	yellow
450244	NA	yellow
450252	NA	red
450331	NA	turquoise
450432	NA	blue
450560	NA	brown
450587	NA	blue
450672	NA	blue
450676	NA	turquoise
450685	NA	brown
450872	NA	midnightblue
451026	NA	turquoise
451054	NA	brown
451091	NA	blue
451244	NA	turquoise
451368	NA	brown
451412	NA	turquoise
451505	NA	blue
451579	NA	turquoise
451656	NA	turquoise
451788	NA	brown
451892	NA	blue
451980	NA	red
452012	NA	brown
452045	NA	turquoise
452124	NA	turquoise
452174	NA	red
452243	NA	red
452277	NA	red
452299	NA	turquoise
452322	NA	yellow
452480	NA	blue
452628	NA	brown
452715	NA	turquoise
452874	NA	turquoise
452964	NA	brown
452986	NA	yellow
453010	NA	red
453060	NA	turquoise
453168	NA	brown
453242	NA	brown
453264	NA	brown
453353	NA	turquoise
453489	NA	blue
453614	NA	turquoise
453678	NA	red
45368	NA	blue
453698	NA	brown
453862	NA	turquoise
453885	NA	turquoise
453917	NA	red
453965	NA	turquoise
453975	NA	turquoise
45422	NA	brown
45800	NA	blue
46118	NA	turquoise
46194	NA	yellow
464980	NA	red
464990	NA	blue
4650	NA	blue
465300	NA	turquoise
465870	NA	turquoise
466381	NA	blue
466422	NA	turquoise
466443	NA	yellow
466571	NA	turquoise
466674	NA	yellow
466782	NA	blue
467366	NA	blue
470032	NA	red
470271	NA	red
470532	NA	yellow
471928	NA	red
472008	NA	yellow
472231	NA	red
472904	NA	red
4733	NA	red
473352	NA	blue
473949	NA	brown
473980	NA	blue
474233	NA	brown
474307	NA	black
474595	NA	turquoise
474736	NA	blue
474891	NA	brown
47493	NA	red
475369	NA	red
4760	NA	blue
476103	NA	turquoise
476144	NA	red
476274	NA	blue
476662	NA	yellow
476856	NA	red
477030	NA	turquoise
477202	NA	turquoise
477207	NA	brown
477687	NA	red
478063	NA	turquoise
479073	NA	blue
479102	NA	red
479340	NA	turquoise
479605	NA	red
479766	NA	blue
479809	NA	turquoise
480919	NA	midnightblue
480940	NA	yellow
482944	NA	red
483191	NA	red
483198	NA	red
483681	NA	brown
483795	NA	brown
484018	NA	blue
484358	NA	red
484365	NA	brown
485036	NA	red
485573	NA	red
488564	NA	turquoise
488771	NA	brown
489282	NA	blue
489467	NA	yellow
489773	NA	red
489858	NA	brown
489885	NA	turquoise
490153	NA	yellow
490606	NA	turquoise
49092	NA	turquoise
490964	NA	turquoise
491533	NA	red
491587	NA	red
491836	NA	red
492468	NA	turquoise
492905	NA	turquoise
493670	NA	red
493809	NA	red
494279	NA	purple
494294	NA	purple
494924	NA	red
494933	NA	brown
495146	NA	brown
49520	NA	blue
495221	NA	red
496741	NA	red
497286	NA	turquoise
497840	NA	brown
497872	NA	red
497950	NA	brown
498498	NA	turquoise
498551	NA	red
499022	NA	blue
499898	NA	red
500188	NA	turquoise
500374	NA	turquoise
500772	NA	blue
501599	NA	blue
501936	NA	turquoise
502272	NA	red
502551	NA	purple
50293	NA	yellow
503076	NA	yellow
505069	NA	brown
505309	NA	turquoise
505359	NA	brown
505450	NA	yellow
505776	NA	brown
505793	NA	blue
505918	NA	brown
506499	NA	midnightblue
506603	NA	red
506802	NA	red
507731	NA	blue
508311	NA	turquoise
509012	NA	red
509052	NA	turquoise
509119	NA	blue
509150	NA	brown
509152	NA	blue
509168	NA	yellow
509289	NA	blue
509290	NA	red
509353	NA	red
509441	NA	blue
509455	NA	red
509495	NA	blue
509515	NA	brown
509529	NA	brown
509533	NA	yellow
509561	NA	blue
509564	NA	blue
509591	NA	blue
509628	NA	blue
509648	NA	turquoise
509653	NA	blue
509707	NA	turquoise
509728	NA	blue
509737	NA	brown
509755	NA	brown
509760	NA	turquoise
509773	NA	turquoise
509798	NA	blue
509831	NA	blue
509832	NA	blue
509834	NA	blue
509932	NA	red
509942	NA	blue
509956	NA	brown
509982	NA	black
509990	NA	brown
510089	NA	blue
510103	NA	turquoise
510144	NA	red
510145	NA	turquoise
510212	NA	black
510227	NA	blue
510263	NA	red
510285	NA	red
510359	NA	brown
510385	NA	blue
510486	NA	red
510521	NA	turquoise
510533	NA	brown
510648	NA	turquoise
510707	NA	blue
510715	NA	blue
510749	NA	turquoise
510991	NA	brown
510992	NA	blue
511079	NA	red
511099	NA	blue
511149	NA	red
511234	NA	blue
511246	NA	red
511273	NA	blue
511379	NA	blue
511431	NA	yellow
511519	NA	midnightblue
511531	NA	turquoise
511553	NA	brown
511560	NA	turquoise
511621	NA	turquoise
511672	NA	blue
511686	NA	turquoise
511879	NA	red
511894	NA	blue
511934	NA	turquoise
511990	NA	yellow
511996	NA	red
512051	NA	blue
512321	NA	red
512361	NA	yellow
512409	NA	yellow
512422	NA	blue
512450	NA	blue
512567	NA	brown
512642	NA	turquoise
512756	NA	turquoise
512775	NA	blue
512835	NA	yellow
512856	NA	red
512892	NA	blue
512894	NA	red
512906	NA	black
512970	NA	red
512988	NA	blue
512990	NA	brown
513039	NA	turquoise
513121	NA	turquoise
513264	NA	turquoise
513399	NA	blue
513486	NA	blue
513506	NA	turquoise
513547	NA	blue
513622	NA	blue
513626	NA	turquoise
513687	NA	turquoise
513715	NA	black
513745	NA	turquoise
513891	NA	black
513896	NA	blue
513929	NA	turquoise
513965	NA	blue
513985	NA	midnightblue
514040	NA	turquoise
514084	NA	brown
514127	NA	turquoise
514210	NA	blue
514216	NA	red
514250	NA	blue
514252	NA	blue
514264	NA	blue
514337	NA	blue
514377	NA	brown
514400	NA	blue
514451	NA	blue
514461	NA	turquoise
514472	NA	blue
514481	NA	blue
514531	NA	blue
51457	NA	turquoise
514579	NA	brown
514588	NA	red
514589	NA	turquoise
514615	NA	brown
514623	NA	turquoise
514681	NA	turquoise
514688	NA	red
514714	NA	yellow
514720	NA	blue
514795	NA	red
514799	NA	yellow
514823	NA	blue
514854	NA	red
514890	NA	midnightblue
514927	NA	turquoise
515056	NA	black
515070	NA	red
515107	NA	red
515367	NA	yellow
515397	NA	red
515405	NA	red
515440	NA	blue
515496	NA	black
515567	NA	brown
515581	NA	red
515582	NA	red
515628	NA	turquoise
515707	NA	blue
515731	NA	blue
515754	NA	red
515847	NA	turquoise
515886	NA	turquoise
515895	NA	cyan
515912	NA	red
51593	NA	blue
515930	NA	blue
515957	NA	blue
515958	NA	red
516043	NA	blue
516071	NA	turquoise
516089	NA	yellow
516099	NA	red
516143	NA	brown
516165	NA	turquoise
516191	NA	red
516192	NA	red
51621	NA	yellow
516290	NA	red
516307	NA	blue
516376	NA	brown
516416	NA	yellow
516449	NA	blue
516468	NA	yellow
516498	NA	turquoise
516518	NA	red
516520	NA	turquoise
516526	NA	red
516605	NA	turquoise
516613	NA	turquoise
516636	NA	midnightblue
516711	NA	blue
516786	NA	turquoise
516804	NA	red
516811	NA	blue
516917	NA	turquoise
516923	NA	red
516926	NA	blue
516933	NA	yellow
516949	NA	blue
516958	NA	red
516969	NA	turquoise
517099	NA	brown
517123	NA	blue
517138	NA	red
517143	NA	blue
517299	NA	turquoise
517482	NA	blue
517507	NA	blue
517521	NA	turquoise
517528	NA	brown
517530	NA	red
517612	NA	blue
517651	NA	red
517762	NA	red
517783	NA	brown
517850	NA	red
517867	NA	red
517904	NA	blue
517929	NA	blue
517939	NA	brown
518002	NA	turquoise
518018	NA	turquoise
518031	NA	brown
518032	NA	red
518078	NA	blue
518097	NA	blue
518154	NA	turquoise
518165	NA	blue
518181	NA	yellow
518272	NA	blue
518276	NA	blue
518278	NA	black
518285	NA	blue
518414	NA	blue
518528	NA	blue
518587	NA	yellow
518644	NA	brown
518672	NA	turquoise
518745	NA	red
518751	NA	blue
518752	NA	red
518782	NA	turquoise
518859	NA	grey60
518862	NA	turquoise
518939	NA	blue
518951	NA	red
519020	NA	blue
519033	NA	brown
519035	NA	blue
519143	NA	brown
519148	NA	blue
519154	NA	blue
519177	NA	turquoise
519186	NA	blue
519240	NA	blue
519241	NA	brown
519246	NA	pink
519261	NA	turquoise
519271	NA	red
519287	NA	turquoise
519312	NA	brown
519419	NA	brown
519463	NA	black
519523	NA	turquoise
519586	NA	red
519642	NA	blue
519682	NA	brown
519806	NA	blue
519852	NA	red
519866	NA	red
520003	NA	brown
520022	NA	purple
520040	NA	blue
520046	NA	red
520093	NA	midnightblue
520225	NA	turquoise
520232	NA	red
520304	NA	turquoise
520454	NA	brown
520544	NA	black
520575	NA	blue
520582	NA	turquoise
520585	NA	red
520611	NA	brown
520649	NA	turquoise
520701	NA	blue
520785	NA	red
520791	NA	blue
520827	NA	yellow
520993	NA	red
521001	NA	turquoise
521010	NA	turquoise
521033	NA	turquoise
521068	NA	yellow
521075	NA	brown
521079	NA	turquoise
521081	NA	red
521155	NA	turquoise
521184	NA	turquoise
521196	NA	red
521263	NA	turquoise
521347	NA	blue
521374	NA	blue
521443	NA	blue
521490	NA	brown
521503	NA	turquoise
521536	NA	red
521561	NA	red
521653	NA	blue
521656	NA	brown
521719	NA	blue
521765	NA	turquoise
521786	NA	blue
521792	NA	turquoise
521844	NA	red
521850	NA	red
521879	NA	blue
521904	NA	black
522073	NA	black
522126	NA	turquoise
522141	NA	brown
522248	NA	brown
522278	NA	blue
522321	NA	red
522346	NA	red
522361	NA	turquoise
522386	NA	turquoise
522420	NA	turquoise
522424	NA	turquoise
522427	NA	black
522462	NA	red
522577	NA	turquoise
522588	NA	turquoise
522617	NA	brown
522659	NA	brown
522741	NA	blue
522745	NA	turquoise
522749	NA	blue
522778	NA	turquoise
522788	NA	red
522792	NA	red
522797	NA	blue
52280	NA	yellow
522828	NA	turquoise
522929	NA	blue
523004	NA	yellow
52303	NA	brown
523063	NA	green
523299	NA	red
523302	NA	blue
523312	NA	turquoise
523342	NA	turquoise
523421	NA	blue
523430	NA	blue
523437	NA	blue
523480	NA	brown
523492	NA	blue
523494	NA	brown
523613	NA	black
523688	NA	blue
523693	NA	blue
52372	NA	yellow
523827	NA	brown
523860	NA	blue
524024	NA	brown
524047	NA	yellow
524055	NA	red
524062	NA	blue
524064	NA	blue
524078	NA	turquoise
524084	NA	blue
524088	NA	blue
524107	NA	brown
524124	NA	yellow
524191	NA	black
524256	NA	turquoise
524278	NA	yellow
524279	NA	blue
524280	NA	blue
524391	NA	yellow
524529	NA	turquoise
524642	NA	blue
524669	NA	red
524683	NA	red
524719	NA	blue
524772	NA	red
524784	NA	blue
524898	NA	blue
524924	NA	blue
524946	NA	blue
524989	NA	blue
525032	NA	yellow
525106	NA	brown
525113	NA	blue
525138	NA	red
525144	NA	turquoise
525235	NA	brown
525360	NA	blue
525549	NA	blue
525565	NA	brown
525588	NA	yellow
525609	NA	blue
525613	NA	red
525614	NA	blue
525635	NA	blue
525649	NA	red
525675	NA	turquoise
525717	NA	turquoise
525837	NA	turquoise
525887	NA	brown
525890	NA	blue
525892	NA	blue
525926	NA	blue
525934	NA	blue
526008	NA	turquoise
526078	NA	brown
526104	NA	grey60
526112	NA	brown
526172	NA	brown
526188	NA	turquoise
526225	NA	turquoise
526242	NA	red
526441	NA	turquoise
526597	NA	turquoise
526608	NA	blue
526610	NA	red
526639	NA	turquoise
526858	NA	turquoise
526961	NA	red
527022	NA	brown
527027	NA	turquoise
527076	NA	brown
527166	NA	black
527167	NA	turquoise
527250	NA	turquoise
527273	NA	brown
527281	NA	black
527291	NA	purple
527337	NA	blue
527452	NA	yellow
527594	NA	red
527603	NA	yellow
527632	NA	blue
527649	NA	black
527684	NA	blue
527726	NA	blue
527788	NA	midnightblue
527813	NA	yellow
527814	NA	brown
52785	NA	turquoise
527875	NA	purple
527907	NA	blue
527941	NA	brown
527952	NA	red
527969	NA	red
527979	NA	turquoise
528018	NA	red
528020	NA	blue
528025	NA	yellow
528033	NA	red
528065	NA	black
528136	NA	yellow
528157	NA	yellow
528257	NA	blue
528432	NA	blue
528472	NA	purple
528484	NA	blue
528497	NA	brown
528547	NA	blue
528557	NA	turquoise
528563	NA	blue
528602	NA	yellow
528846	NA	brown
528922	NA	purple
528934	NA	brown
529011	NA	yellow
529047	NA	red
529094	NA	red
529098	NA	turquoise
529118	NA	red
529159	NA	blue
529171	NA	turquoise
529179	NA	blue
529202	NA	turquoise
529217	NA	red
529242	NA	blue
529262	NA	red
529263	NA	red
529268	NA	turquoise
529275	NA	blue
529291	NA	blue
529397	NA	turquoise
529552	NA	brown
529578	NA	blue
529583	NA	red
529650	NA	red
529654	NA	brown
529716	NA	red
529718	NA	red
529727	NA	turquoise
529755	NA	turquoise
529794	NA	black
529803	NA	blue
529805	NA	blue
529878	NA	blue
529995	NA	blue
530020	NA	red
530027	NA	blue
530049	NA	turquoise
530106	NA	blue
530124	NA	blue
530153	NA	blue
530160	NA	blue
530164	NA	blue
530171	NA	blue
530227	NA	red
530308	NA	blue
530318	NA	brown
530406	NA	turquoise
530443	NA	blue
530489	NA	red
530537	NA	brown
530659	NA	yellow
530679	NA	blue
530681	NA	blue
530684	NA	yellow
530720	NA	turquoise
530735	NA	pink
530765	NA	turquoise
530772	NA	turquoise
530793	NA	turquoise
530824	NA	blue
530869	NA	purple
530883	NA	turquoise
530959	NA	brown
531037	NA	turquoise
531073	NA	blue
531099	NA	turquoise
531119	NA	brown
531120	NA	brown
531143	NA	blue
531181	NA	blue
531185	NA	blue
531211	NA	black
531307	NA	black
531336	NA	turquoise
531348	NA	blue
531358	NA	brown
531411	NA	yellow
531469	NA	brown
531475	NA	brown
531493	NA	tan
531551	NA	blue
531554	NA	turquoise
531559	NA	blue
531684	NA	red
531709	NA	blue
531778	NA	blue
531806	NA	blue
531812	NA	blue
531823	NA	brown
531868	NA	blue
531869	NA	blue
531885	NA	blue
531957	NA	brown
531968	NA	blue
532034	NA	red
532087	NA	red
532217	NA	blue
532242	NA	turquoise
532362	NA	brown
532367	NA	turquoise
532406	NA	turquoise
532425	NA	turquoise
532434	NA	turquoise
532462	NA	turquoise
532533	NA	turquoise
532553	NA	blue
532904	NA	red
532907	NA	turquoise
532973	NA	turquoise
533234	NA	blue
533269	NA	red
533343	NA	turquoise
53337	NA	blue
533374	NA	red
533466	NA	blue
533544	NA	turquoise
533563	NA	turquoise
533595	NA	turquoise
533641	NA	red
533646	NA	yellow
533650	NA	blue
533772	NA	blue
533883	NA	red
53401	NA	purple
534049	NA	red
534052	NA	red
534164	NA	blue
534184	NA	red
534228	NA	yellow
534252	NA	blue
534375	NA	blue
534388	NA	brown
534403	NA	brown
534519	NA	turquoise
534611	NA	yellow
534625	NA	red
534732	NA	yellow
534819	NA	blue
534831	NA	red
534844	NA	blue
534958	NA	yellow
535181	NA	brown
535244	NA	turquoise
535266	NA	blue
535283	NA	red
535319	NA	blue
535324	NA	yellow
535374	NA	turquoise
535395	NA	brown
535407	NA	blue
535455	NA	brown
535479	NA	brown
535581	NA	turquoise
535588	NA	brown
535677	NA	brown
535710	NA	blue
535723	NA	blue
535810	NA	brown
535813	NA	yellow
535832	NA	brown
535845	NA	turquoise
535897	NA	yellow
535942	NA	red
535981	NA	brown
536004	NA	purple
536020	NA	blue
536232	NA	blue
536388	NA	brown
536511	NA	turquoise
536524	NA	blue
536542	NA	blue
536543	NA	blue
536569	NA	turquoise
536665	NA	blue
536698	NA	brown
536852	NA	turquoise
536943	NA	turquoise
536956	NA	purple
537181	NA	red
537187	NA	red
537193	NA	red
537197	NA	blue
537228	NA	red
537342	NA	red
537483	NA	turquoise
537591	NA	blue
537657	NA	turquoise
537698	NA	blue
5377	NA	blue
537733	NA	red
537750	NA	turquoise
537789	NA	brown
537808	NA	yellow
537875	NA	turquoise
537888	NA	turquoise
537900	NA	midnightblue
537916	NA	brown
537943	NA	blue
537945	NA	red
537973	NA	blue
537978	NA	turquoise
538089	NA	blue
538118	NA	turquoise
538126	NA	blue
538130	NA	black
538161	NA	red
538178	NA	turquoise
538204	NA	turquoise
538209	NA	red
538212	NA	blue
538267	NA	blue
538277	NA	blue
538305	NA	red
538344	NA	brown
538348	NA	red
538374	NA	brown
538385	NA	yellow
538390	NA	red
538448	NA	brown
538459	NA	blue
538463	NA	black
538635	NA	brown
538640	NA	turquoise
538675	NA	red
538695	NA	red
538698	NA	blue
538797	NA	brown
538799	NA	turquoise
538802	NA	blue
538887	NA	turquoise
539052	NA	blue
539117	NA	turquoise
539202	NA	brown
539363	NA	green
539364	NA	red
539424	NA	grey60
539432	NA	purple
539508	NA	turquoise
539536	NA	red
539590	NA	red
539596	NA	red
539690	NA	blue
539699	NA	blue
539754	NA	blue
539760	NA	turquoise
539790	NA	brown
539841	NA	blue
539887	NA	blue
540095	NA	turquoise
540102	NA	red
540104	NA	brown
540330	NA	brown
540645	NA	turquoise
540661	NA	red
540682	NA	brown
540744	NA	blue
540814	NA	turquoise
540882	NA	blue
540978	NA	turquoise
541051	NA	turquoise
541167	NA	turquoise
541192	NA	brown
541201	NA	turquoise
541215	NA	turquoise
541219	NA	turquoise
541250	NA	blue
541253	NA	blue
541646	NA	red
541807	NA	turquoise
541970	NA	brown
541983	NA	blue
542118	NA	blue
542186	NA	red
542251	NA	red
542367	NA	yellow
542412	NA	turquoise
542450	NA	turquoise
542493	NA	brown
542558	NA	turquoise
542731	NA	red
542824	NA	turquoise
542946	NA	brown
543090	NA	midnightblue
543152	NA	blue
543262	NA	turquoise
543313	NA	turquoise
543332	NA	turquoise
543378	NA	turquoise
543379	NA	brown
543445	NA	blue
543480	NA	turquoise
543517	NA	red
543585	NA	turquoise
543622	NA	turquoise
543755	NA	red
544023	NA	turquoise
544047	NA	turquoise
544087	NA	yellow
544140	NA	blue
544429	NA	blue
544656	NA	brown
544664	NA	turquoise
544802	NA	yellow
544877	NA	red
544897	NA	turquoise
544927	NA	brown
544975	NA	brown
544985	NA	turquoise
544999	NA	yellow
545100	NA	turquoise
545147	NA	brown
545345	NA	yellow
545370	NA	blue
545392	NA	brown
545578	NA	blue
545614	NA	yellow
545630	NA	turquoise
545631	NA	red
545635	NA	red
545636	NA	yellow
545749	NA	blue
545858	NA	brown
5459	NA	blue
546368	NA	brown
546926	NA	turquoise
546950	NA	turquoise
547184	NA	red
547211	NA	yellow
547265	NA	blue
547277	NA	blue
547292	NA	blue
547364	NA	turquoise
547381	NA	turquoise
547648	NA	turquoise
547713	NA	brown
547736	NA	brown
548000	NA	turquoise
548020	NA	brown
548040	NA	red
548111	NA	yellow
548121	NA	brown
548438	NA	turquoise
548463	NA	brown
548543	NA	blue
548725	NA	blue
548822	NA	turquoise
548967	NA	brown
548984	NA	turquoise
549116	NA	turquoise
549150	NA	turquoise
549239	NA	turquoise
549299	NA	blue
549319	NA	turquoise
549452	NA	brown
549501	NA	yellow
549608	NA	turquoise
549762	NA	red
549786	NA	turquoise
549891	NA	blue
549898	NA	blue
549985	NA	yellow
550231	NA	turquoise
550243	NA	blue
550320	NA	red
550338	NA	turquoise
550355	NA	purple
550392	NA	turquoise
550621	NA	blue
550700	NA	red
550741	NA	black
550753	NA	blue
550851	NA	turquoise
550884	NA	yellow
550938	NA	turquoise
550990	NA	blue
551036	NA	blue
551344	NA	red
551398	NA	turquoise
551623	NA	turquoise
551669	NA	red
551677	NA	turquoise
552005	NA	turquoise
552173	NA	blue
552217	NA	yellow
552343	NA	blue
552445	NA	blue
552449	NA	turquoise
552628	NA	brown
552704	NA	turquoise
552767	NA	yellow
552867	NA	turquoise
552880	NA	red
552998	NA	blue
553015	NA	brown
553098	NA	brown
553099	NA	yellow
553198	NA	turquoise
553234	NA	turquoise
553445	NA	turquoise
553461	NA	yellow
553536	NA	red
553604	NA	brown
553609	NA	blue
553703	NA	red
553816	NA	blue
553914	NA	brown
554016	NA	blue
554043	NA	turquoise
554279	NA	turquoise
554312	NA	brown
554511	NA	brown
554524	NA	blue
554543	NA	brown
554572	NA	blue
554574	NA	yellow
[truncated: 520 more rows]

## Sheet: CytoscapeInput-vsd-edges
fromNode	toNode	weight	direction	fromAltName	toAltName
100186	124392	0.272555	undirected	NA	NA
100186	201888	0.254964	undirected	NA	NA
100186	210781	0.257482	undirected	NA	NA
100186	266932	0.25095	undirected	NA	NA
100186	274942	0.287496	undirected	NA	NA
100186	275477	0.250918	undirected	NA	NA
100186	284696	0.26628	undirected	NA	NA
100186	311707	0.258306	undirected	NA	NA
100186	311745	0.265882	undirected	NA	NA
100186	341639	0.251063	undirected	NA	NA
100186	356527	0.253833	undirected	NA	NA
100186	437348	0.264075	undirected	NA	NA
100186	451412	0.259988	undirected	NA	NA
100186	492905	0.25358	undirected	NA	NA
100186	524256	0.27208	undirected	NA	NA
100186	538118	0.259536	undirected	NA	NA
100186	538204	0.254334	undirected	NA	NA
100186	542558	0.262543	undirected	NA	NA
100186	570982	0.254354	undirected	NA	NA
100186	573399	0.26181	undirected	NA	NA
100186	591911	0.260381	undirected	NA	NA
100186	62047	0.260943	undirected	NA	NA
100186	6971	0.271508	undirected	NA	NA
100186	73728	0.253425	undirected	NA	NA
100294	115109	0.261489	undirected	NA	NA
100294	132855	0.260491	undirected	NA	NA
100294	146736	0.284173	undirected	NA	NA
100294	179841	0.284415	undirected	NA	NA
100294	189683	0.276147	undirected	NA	NA
100294	215817	0.281558	undirected	NA	NA
100294	222540	0.263712	undirected	NA	NA
100294	231263	0.276678	undirected	NA	NA
100294	434224	0.254856	undirected	NA	NA
100294	435254	0.270012	undirected	NA	NA
100294	440576	0.256945	undirected	NA	NA
100294	442919	0.271682	undirected	NA	NA
100294	451091	0.285233	undirected	NA	NA
100294	453678	0.25475	undirected	NA	NA
100294	4760	0.255799	undirected	NA	NA
100294	476856	0.259677	undirected	NA	NA
100294	489282	0.277703	undirected	NA	NA
100294	509353	0.267732	undirected	NA	NA
100294	510227	0.268465	undirected	NA	NA
100294	511234	0.268234	undirected	NA	NA
100294	514472	0.260069	undirected	NA	NA
100294	516711	0.28674	undirected	NA	NA
100294	517904	0.273899	undirected	NA	NA
100294	519240	0.250082	undirected	NA	NA
100294	519586	0.286289	undirected	NA	NA
100294	519806	0.271686	undirected	NA	NA
100294	521653	0.267858	undirected	NA	NA
100294	522929	0.253482	undirected	NA	NA
100294	523302	0.268026	undirected	NA	NA
100294	524062	0.253845	undirected	NA	NA
100294	524280	0.284889	undirected	NA	NA
100294	525613	0.253345	undirected	NA	NA
100294	525934	0.283551	undirected	NA	NA
100294	527632	0.251163	undirected	NA	NA
100294	528033	0.281495	undirected	NA	NA
100294	529179	0.273022	undirected	NA	NA
100294	529262	0.269937	undirected	NA	NA
100294	529995	0.254819	undirected	NA	NA
100294	530106	0.259775	undirected	NA	NA
100294	531968	0.274961	undirected	NA	NA
100294	534052	0.275209	undirected	NA	NA
100294	537943	0.289121	undirected	NA	NA
100294	538348	0.253255	undirected	NA	NA
100294	539536	0.250802	undirected	NA	NA
100294	540744	0.272698	undirected	NA	NA
100294	570559	0.260516	undirected	NA	NA
100294	570706	0.253518	undirected	NA	NA
100294	570872	0.253833	undirected	NA	NA
100294	586211	0.267588	undirected	NA	NA
100294	606633	0.267725	undirected	NA	NA
100294	67876	0.251104	undirected	NA	NA
100506	179841	0.255602	undirected	NA	NA
100506	434224	0.258049	undirected	NA	NA
100506	435254	0.251957	undirected	NA	NA
100506	438118	0.253752	undirected	NA	NA
100506	442919	0.253323	undirected	NA	NA
100506	451091	0.270358	undirected	NA	NA
100506	517904	0.260756	undirected	NA	NA
100506	519586	0.25274	undirected	NA	NA
100506	524280	0.276365	undirected	NA	NA
100506	525934	0.266192	undirected	NA	NA
100506	527632	0.255208	undirected	NA	NA
100506	529179	0.260236	undirected	NA	NA
100506	531968	0.265619	undirected	NA	NA
100506	537943	0.269236	undirected	NA	NA
100506	540744	0.257725	undirected	NA	NA
100506	570706	0.251386	undirected	NA	NA
101133	162485	0.255417	undirected	NA	NA
101133	231358	0.252002	undirected	NA	NA
101133	523299	0.253624	undirected	NA	NA
101133	524772	0.257747	undirected	NA	NA
101133	537228	0.252589	undirected	NA	NA
101133	543755	0.25497	undirected	NA	NA
101133	602710	0.258205	undirected	NA	NA
101133	96390	0.25412	undirected	NA	NA
101133	9890	0.259673	undirected	NA	NA
102648	216068	0.254275	undirected	NA	NA
102648	265987	0.262307	undirected	NA	NA
102648	535588	0.256416	undirected	NA	NA
102648	553914	0.252535	undirected	NA	NA
102648	8606	0.266582	undirected	NA	NA
10285	117147	0.25811	undirected	NA	NA
10285	128077	0.270951	undirected	NA	NA
10285	266932	0.277024	undirected	NA	NA
10285	357446	0.255862	undirected	NA	NA
10285	450676	0.257662	undirected	NA	NA
10285	533343	0.253045	undirected	NA	NA
10285	574149	0.266035	undirected	NA	NA
10285	75025	0.250458	undirected	NA	NA
102877	125875	0.286752	undirected	NA	NA
102877	133151	0.294557	undirected	NA	NA
102877	15294	0.268249	undirected	NA	NA
102877	161367	0.276603	undirected	NA	NA
102877	17062	0.305865	undirected	NA	NA
102877	25769	0.297672	undirected	NA	NA
102877	258620	0.271397	undirected	NA	NA
102877	272435	0.277422	undirected	NA	NA
102877	328755	0.297908	undirected	NA	NA
102877	359834	0.268231	undirected	NA	NA
102877	431307	0.277708	undirected	NA	NA
102877	435693	0.263992	undirected	NA	NA
102877	436542	0.257185	undirected	NA	NA
102877	443871	0.268453	undirected	NA	NA
102877	509564	0.261948	undirected	NA	NA
102877	510089	0.278487	undirected	NA	NA
102877	511099	0.278239	undirected	NA	NA
102877	512775	0.285859	undirected	NA	NA
102877	513965	0.281163	undirected	NA	NA
102877	514250	0.267852	undirected	NA	NA
102877	514252	0.298381	undirected	NA	NA
102877	515440	0.275245	undirected	NA	NA
102877	515930	0.289805	undirected	NA	NA
102877	516307	0.271728	undirected	NA	NA
102877	516449	0.25695	undirected	NA	NA
102877	517507	0.265612	undirected	NA	NA
102877	518165	0.287265	undirected	NA	NA
102877	518272	0.263714	undirected	NA	NA
102877	518276	0.286797	undirected	NA	NA
102877	523860	0.258587	undirected	NA	NA
102877	525926	0.28369	undirected	NA	NA
102877	526608	0.290026	undirected	NA	NA
102877	528547	0.272412	undirected	NA	NA
102877	529159	0.267087	undirected	NA	NA
102877	529803	0.301971	undirected	NA	NA
102877	531181	0.277664	undirected	NA	NA
102877	533234	0.254409	undirected	NA	NA
102877	53337	0.319579	undirected	NA	NA
102877	533650	0.285471	undirected	NA	NA
102877	539841	0.30585	undirected	NA	NA
102877	539887	0.282079	undirected	NA	NA
102877	545370	0.275156	undirected	NA	NA
102877	545578	0.316513	undirected	NA	NA
102877	549898	0.253448	undirected	NA	NA
102877	553609	0.29632	undirected	NA	NA
102877	554894	0.298419	undirected	NA	NA
102877	557958	0.252642	undirected	NA	NA
102877	558119	0.30791	undirected	NA	NA
102877	562302	0.26677	undirected	NA	NA
102877	567480	0.306587	undirected	NA	NA
102877	568540	0.298596	undirected	NA	NA
102877	569857	0.279073	undirected	NA	NA
102877	571787	0.295236	undirected	NA	NA
102877	572062	0.287888	undirected	NA	NA
102877	572601	0.271779	undirected	NA	NA
102877	574791	0.265482	undirected	NA	NA
102877	575074	0.287623	undirected	NA	NA
103352	136666	0.251136	undirected	NA	NA
103352	216068	0.293783	undirected	NA	NA
103352	239614	0.252244	undirected	NA	NA
103352	252407	0.260517	undirected	NA	NA
103352	265788	0.254063	undirected	NA	NA
103352	265987	0.274143	undirected	NA	NA
103352	28874	0.250265	undirected	NA	NA
103352	323259	0.25273	undirected	NA	NA
103352	351413	0.251698	undirected	NA	NA
103352	368173	0.266092	undirected	NA	NA
103352	434345	0.268274	undirected	NA	NA
103352	434952	0.251837	undirected	NA	NA
103352	437456	0.252684	undirected	NA	NA
103352	451368	0.256579	undirected	NA	NA
103352	517528	0.264523	undirected	NA	NA
103352	535588	0.273267	undirected	NA	NA
103352	553914	0.255483	undirected	NA	NA
103352	567482	0.254204	undirected	NA	NA
103352	571122	0.27109	undirected	NA	NA
103352	571886	0.263319	undirected	NA	NA
103352	571997	0.258779	undirected	NA	NA
103352	573556	0.261716	undirected	NA	NA
103352	594205	0.268415	undirected	NA	NA
103352	8606	0.26702	undirected	NA	NA
10350	533343	0.252631	undirected	NA	NA
10350	574149	0.250177	undirected	NA	NA
103550	140299	0.261288	undirected	NA	NA
103550	258433	0.263563	undirected	NA	NA
103550	270570	0.250616	undirected	NA	NA
103550	433648	0.262539	undirected	NA	NA
103550	446323	0.259061	undirected	NA	NA
103550	540104	0.250601	undirected	NA	NA
103550	544087	0.254705	undirected	NA	NA
103550	544999	0.279842	undirected	NA	NA
103550	552217	0.274431	undirected	NA	NA
103550	571724	0.253723	undirected	NA	NA
103550	573074	0.250831	undirected	NA	NA
103550	609152	0.262851	undirected	NA	NA
104773	162485	0.277163	undirected	NA	NA
104773	179841	0.281234	undirected	NA	NA
104773	207312	0.268524	undirected	NA	NA
104773	212364	0.288257	undirected	NA	NA
104773	222540	0.260001	undirected	NA	NA
104773	231358	0.318613	undirected	NA	NA
104773	232598	0.273865	undirected	NA	NA
104773	271779	0.290537	undirected	NA	NA
104773	40529	0.281037	undirected	NA	NA
104773	430803	0.312529	undirected	NA	NA
104773	431156	0.282802	undirected	NA	NA
104773	433961	0.275314	undirected	NA	NA
104773	435254	0.275927	undirected	NA	NA
104773	449318	0.258877	undirected	NA	NA
104773	452174	0.259599	undirected	NA	NA
104773	4733	0.268425	undirected	NA	NA
104773	476856	0.264651	undirected	NA	NA
104773	477687	0.280312	undirected	NA	NA
104773	479605	0.289783	undirected	NA	NA
104773	482944	0.262381	undirected	NA	NA
104773	484358	0.26124	undirected	NA	NA
104773	485573	0.311233	undirected	NA	NA
104773	489773	0.26396	undirected	NA	NA
104773	502272	0.264814	undirected	NA	NA
104773	509290	0.273158	undirected	NA	NA
104773	509353	0.263765	undirected	NA	NA
104773	509455	0.306615	undirected	NA	NA
104773	510263	0.302237	undirected	NA	NA
104773	511246	0.278599	undirected	NA	NA
104773	511996	0.263345	undirected	NA	NA
104773	512856	0.255156	undirected	NA	NA
104773	514854	0.266052	undirected	NA	NA
104773	515405	0.250778	undirected	NA	NA
104773	515754	0.252603	undirected	NA	NA
104773	515912	0.283008	undirected	NA	NA
104773	516192	0.312623	undirected	NA	NA
104773	516518	0.260994	undirected	NA	NA
104773	516923	0.282954	undirected	NA	NA
104773	516958	0.264213	undirected	NA	NA
104773	517138	0.25875	undirected	NA	NA
104773	517850	0.277459	undirected	NA	NA
104773	518752	0.259891	undirected	NA	NA
104773	519271	0.288471	undirected	NA	NA
104773	519586	0.259925	undirected	NA	NA
104773	519852	0.271639	undirected	NA	NA
104773	522321	0.269032	undirected	NA	NA
104773	522788	0.312713	undirected	NA	NA
104773	523299	0.309641	undirected	NA	NA
104773	524055	0.251634	undirected	NA	NA
104773	524669	0.310231	undirected	NA	NA
104773	524683	0.266446	undirected	NA	NA
104773	524772	0.321565	undirected	NA	NA
104773	525138	0.275225	undirected	NA	NA
104773	525613	0.270418	undirected	NA	NA
104773	526961	0.291108	undirected	NA	NA
104773	528033	0.287506	undirected	NA	NA
104773	529118	0.268186	undirected	NA	NA
104773	529718	0.276076	undirected	NA	NA
104773	531684	0.256076	undirected	NA	NA
104773	532034	0.284762	undirected	NA	NA
104773	534049	0.287491	undirected	NA	NA
104773	534052	0.289827	undirected	NA	NA
104773	537228	0.321419	undirected	NA	NA
104773	537733	0.282566	undirected	NA	NA
104773	537945	0.276338	undirected	NA	NA
104773	538161	0.270169	undirected	NA	NA
104773	538348	0.294114	undirected	NA	NA
104773	539536	0.288734	undirected	NA	NA
104773	541646	0.286678	undirected	NA	NA
104773	543755	0.30667	undirected	NA	NA
104773	552880	0.297275	undirected	NA	NA
104773	555065	0.280879	undirected	NA	NA
104773	555183	0.274711	undirected	NA	NA
104773	560698	0.298268	undirected	NA	NA
104773	571469	0.267269	undirected	NA	NA
104773	590253	0.252174	undirected	NA	NA
104773	595973	0.277822	undirected	NA	NA
104773	598581	0.288201	undirected	NA	NA
104773	598813	0.281945	undirected	NA	NA
104773	602670	0.275392	undirected	NA	NA
104773	602710	0.303288	undirected	NA	NA
104773	605900	0.255521	undirected	NA	NA
104773	608954	0.255217	undirected	NA	NA
104773	61695	0.296508	undirected	NA	NA
104773	67876	0.250341	undirected	NA	NA
104773	72078	0.277048	undirected	NA	NA
104773	96390	0.31143	undirected	NA	NA
104773	9890	0.305947	undirected	NA	NA
104789	40529	0.261886	undirected	NA	NA
104789	430803	0.2677	undirected	NA	NA
104789	433961	0.273077	undirected	NA	NA
104789	485573	0.268054	undirected	NA	NA
104789	489773	0.263868	undirected	NA	NA
104789	509290	0.264726	undirected	NA	NA
104789	510144	0.259915	undirected	NA	NA
104789	510263	0.268847	undirected	NA	NA
104789	511996	0.252544	undirected	NA	NA
104789	512856	0.27133	undirected	NA	NA
104789	516192	0.281655	undirected	NA	NA
104789	516518	0.257488	undirected	NA	NA
104789	518752	0.255838	undirected	NA	NA
104789	522321	0.255735	undirected	NA	NA
104789	523299	0.262214	undirected	NA	NA
104789	524669	0.257523	undirected	NA	NA
104789	524772	0.278869	undirected	NA	NA
104789	525138	0.252114	undirected	NA	NA
104789	530489	0.255619	undirected	NA	NA
104789	534831	0.256216	undirected	NA	NA
104789	537228	0.281292	undirected	NA	NA
104789	538161	0.26766	undirected	NA	NA
104789	571469	0.254457	undirected	NA	NA
104789	590253	0.265142	undirected	NA	NA
104789	598813	0.253263	undirected	NA	NA
104789	602710	0.253526	undirected	NA	NA
104789	61695	0.258848	undirected	NA	NA
104789	96390	0.257342	undirected	NA	NA
104789	9890	0.280603	undirected	NA	NA
105010	124392	0.276594	undirected	NA	NA
105010	156343	0.260604	undirected	NA	NA
105010	198710	0.25086	undirected	NA	NA
105010	266932	0.275323	undirected	NA	NA
105010	284696	0.257516	undirected	NA	NA
105010	432269	0.254095	undirected	NA	NA
105010	570982	0.251304	undirected	NA	NA
105010	573399	0.258374	undirected	NA	NA
105010	62047	0.254572	undirected	NA	NA
105010	6971	0.275319	undirected	NA	NA
105101	112823	0.259567	undirected	NA	NA
105101	140299	0.254105	undirected	NA	NA
105101	165897	0.255153	undirected	NA	NA
105101	166945	0.254735	undirected	NA	NA
105101	175724	0.259627	undirected	NA	NA
105101	202937	0.263901	undirected	NA	NA
105101	213394	0.250176	undirected	NA	NA
105101	222527	0.269928	undirected	NA	NA
105101	230991	0.263981	undirected	NA	NA
105101	242138	0.251888	undirected	NA	NA
105101	250644	0.252193	undirected	NA	NA
105101	253435	0.271397	undirected	NA	NA
105101	253542	0.264961	undirected	NA	NA
105101	254083	0.257081	undirected	NA	NA
105101	258433	0.282887	undirected	NA	NA
105101	265987	0.271268	undirected	NA	NA
105101	270570	0.279731	undirected	NA	NA
105101	270665	0.25196	undirected	NA	NA
105101	274752	0.261713	undirected	NA	NA
105101	38823	0.257719	undirected	NA	NA
105101	433457	0.25677	undirected	NA	NA
105101	451368	0.253677	undirected	NA	NA
105101	453242	0.250388	undirected	NA	NA
105101	505776	0.253939	undirected	NA	NA
105101	519143	0.252466	undirected	NA	NA
105101	528497	0.26093	undirected	NA	NA
105101	535588	0.250638	undirected	NA	NA
105101	538797	0.290987	undirected	NA	NA
105101	540104	0.291933	undirected	NA	NA
105101	544975	0.250231	undirected	NA	NA
105101	544999	0.275543	undirected	NA	NA
105101	552217	0.281275	undirected	NA	NA
105101	553914	0.277446	undirected	NA	NA
105101	572473	0.278835	undirected	NA	NA
105101	573074	0.25287	undirected	NA	NA
105101	574817	0.288222	undirected	NA	NA
105101	82194	0.250609	undirected	NA	NA
105101	8606	0.286747	undirected	NA	NA
105235	128077	0.260039	undirected	NA	NA
105235	450676	0.258401	undirected	NA	NA
105235	582614	0.251687	undirected	NA	NA
105546	111036	0.253042	undirected	NA	NA
105546	149737	0.253944	undirected	NA	NA
105546	156343	0.260454	undirected	NA	NA
105546	210781	0.268599	undirected	NA	NA
105546	210871	0.251808	undirected	NA	NA
105546	248551	0.25655	undirected	NA	NA
105546	266932	0.269095	undirected	NA	NA
105546	274942	0.283793	undirected	NA	NA
105546	278004	0.256121	undirected	NA	NA
105546	284696	0.285129	undirected	NA	NA
105546	311707	0.281852	undirected	NA	NA
105546	311745	0.267459	undirected	NA	NA
105546	437348	0.286035	undirected	NA	NA
105546	442032	0.275627	undirected	NA	NA
105546	443823	0.26804	undirected	NA	NA
105546	450676	0.25794	undirected	NA	NA
105546	451412	0.27276	undirected	NA	NA
105546	516605	0.254643	undirected	NA	NA
105546	517521	0.254424	undirected	NA	NA
105546	523312	0.272629	undirected	NA	NA
105546	542558	0.278993	undirected	NA	NA
105546	543313	0.274136	undirected	NA	NA
105546	548000	0.253128	undirected	NA	NA
105546	561382	0.264322	undirected	NA	NA
105546	571072	0.275167	undirected	NA	NA
105546	573399	0.250608	undirected	NA	NA
105546	574297	0.264705	undirected	NA	NA
105546	574299	0.269275	undirected	NA	NA
105546	582614	0.278494	undirected	NA	NA
105546	62047	0.261491	undirected	NA	NA
105546	65613	0.25026	undirected	NA	NA
105546	73728	0.271438	undirected	NA	NA
105546	77710	0.264039	undirected	NA	NA
1057	181447	0.253286	undirected	NA	NA
1057	182384	0.259367	undirected	NA	NA
1057	183376	0.253059	undirected	NA	NA
1057	187446	0.256672	undirected	NA	NA
1057	210395	0.259487	undirected	NA	NA
1057	216068	0.262272	undirected	NA	NA
1057	224348	0.267101	undirected	NA	NA
1057	234298	0.272782	undirected	NA	NA
1057	248260	0.252276	undirected	NA	NA
1057	263869	0.275452	undirected	NA	NA
1057	265788	0.2638	undirected	NA	NA
1057	278414	0.253824	undirected	NA	NA
1057	28874	0.256833	undirected	NA	NA
1057	300109	0.259952	undirected	NA	NA
1057	301634	0.271898	undirected	NA	NA
1057	303272	0.254395	undirected	NA	NA
1057	303861	0.265833	undirected	NA	NA
1057	304718	0.264552	undirected	NA	NA
1057	333183	0.272582	undirected	NA	NA
1057	344481	0.250328	undirected	NA	NA
1057	346092	0.268187	undirected	NA	NA
1057	347061	0.251065	undirected	NA	NA
1057	351413	0.277012	undirected	NA	NA
1057	368173	0.275704	undirected	NA	NA
1057	4000	0.270418	undirected	NA	NA
1057	434345	0.250326	undirected	NA	NA
1057	434500	0.26151	undirected	NA	NA
1057	436438	0.260242	undirected	NA	NA
1057	442371	0.255349	undirected	NA	NA
1057	444338	0.250328	undirected	NA	NA
1057	447876	0.255985	undirected	NA	NA
1057	451788	0.260396	undirected	NA	NA
1057	452628	0.261968	undirected	NA	NA
1057	488771	0.252205	undirected	NA	NA
1057	497950	0.254356	undirected	NA	NA
1057	509529	0.262572	undirected	NA	NA
1057	509737	0.251154	undirected	NA	NA
1057	509956	0.25663	undirected	NA	NA
1057	511553	0.260349	undirected	NA	NA
1057	512990	0.273135	undirected	NA	NA
1057	517528	0.269195	undirected	NA	NA
1057	517783	0.262506	undirected	NA	NA
1057	519312	0.269584	undirected	NA	NA
1057	521075	0.271488	undirected	NA	NA
1057	522141	0.256071	undirected	NA	NA
1057	522617	0.250308	undirected	NA	NA
1057	523494	0.26214	undirected	NA	NA
1057	526078	0.251149	undirected	NA	NA
1057	526104	0.253503	undirected	NA	NA
1057	527022	0.256289	undirected	NA	NA
1057	529552	0.262049	undirected	NA	NA
1057	529654	0.262097	undirected	NA	NA
1057	530537	0.269861	undirected	NA	NA
1057	531469	0.260056	undirected	NA	NA
1057	531475	0.262004	undirected	NA	NA
1057	531957	0.252742	undirected	NA	NA
1057	534388	0.256593	undirected	NA	NA
1057	535832	0.274409	undirected	NA	NA
1057	535981	0.254498	undirected	NA	NA
1057	543379	0.264622	undirected	NA	NA
1057	544927	0.255337	undirected	NA	NA
1057	548463	0.264069	undirected	NA	NA
1057	548967	0.255238	undirected	NA	NA
1057	566439	0.264941	undirected	NA	NA
1057	567225	0.251928	undirected	NA	NA
1057	569973	0.252872	undirected	NA	NA
1057	571162	0.274212	undirected	NA	NA
1057	573556	0.264616	undirected	NA	NA
1057	574178	0.259772	undirected	NA	NA
1057	575712	0.27415	undirected	NA	NA
1057	575713	0.251634	undirected	NA	NA
1057	594205	0.277488	undirected	NA	NA
1057	604180	0.250567	undirected	NA	NA
1057	606106	0.253801	undirected	NA	NA
1057	67570	0.262497	undirected	NA	NA
1057	6853	0.271008	undirected	NA	NA
1057	72411	0.263985	undirected	NA	NA
1057	8887	0.253453	undirected	NA	NA
105710	140299	0.262124	undirected	NA	NA
105710	258433	0.25086	undirected	NA	NA
105710	433648	0.253594	undirected	NA	NA
105710	544999	0.269392	undirected	NA	NA
105710	552217	0.252667	undirected	NA	NA
105710	561051	0.255231	undirected	NA	NA
105710	571724	0.252384	undirected	NA	NA
105710	609152	0.256802	undirected	NA	NA
105710	8606	0.255596	undirected	NA	NA
106354	179841	0.263483	undirected	NA	NA
106354	434224	0.258208	undirected	NA	NA
106354	435254	0.253419	undirected	NA	NA
106354	438118	0.258741	undirected	NA	NA
106354	451091	0.27094	undirected	NA	NA
106354	517904	0.252224	undirected	NA	NA
106354	524280	0.28018	undirected	NA	NA
106354	525934	0.269043	undirected	NA	NA
106354	527632	0.254677	undirected	NA	NA
106354	529179	0.258923	undirected	NA	NA
106354	531968	0.264393	undirected	NA	NA
106354	537943	0.263428	undirected	NA	NA
106354	540744	0.256433	undirected	NA	NA
106354	541250	0.251523	undirected	NA	NA
106354	554524	0.250774	undirected	NA	NA
106354	570706	0.251065	undirected	NA	NA
106906	115490	0.255104	undirected	NA	NA
106906	118466	0.254125	undirected	NA	NA
106906	123165	0.256158	undirected	NA	NA
106906	146498	0.25941	undirected	NA	NA
106906	200255	0.253139	undirected	NA	NA
106906	204527	0.250246	undirected	NA	NA
106906	222680	0.274728	undirected	NA	NA
106906	241879	0.28126	undirected	NA	NA
106906	266499	0.273044	undirected	NA	NA
106906	289933	0.26242	undirected	NA	NA
106906	44237	0.277757	undirected	NA	NA
106906	443607	0.251505	undirected	NA	NA
106906	446323	0.266161	undirected	NA	NA
106906	470532	0.251498	undirected	NA	NA
106906	509533	0.256105	undirected	NA	NA
106906	544087	0.250578	undirected	NA	NA
106906	544999	0.266035	undirected	NA	NA
106906	568039	0.263283	undirected	NA	NA
106906	573074	0.272547	undirected	NA	NA
106906	574875	0.268562	undirected	NA	NA
107402	222680	0.257718	undirected	NA	NA
107402	241879	0.251129	undirected	NA	NA
107402	44237	0.255813	undirected	NA	NA
107402	509533	0.253508	undirected	NA	NA
107402	573074	0.254919	undirected	NA	NA
107402	574875	0.252799	undirected	NA	NA
108066	149737	0.250238	undirected	NA	NA
108066	210781	0.26818	undirected	NA	NA
108066	274942	0.250585	undirected	NA	NA
108066	284696	0.276966	undirected	NA	NA
108066	437348	0.265882	undirected	NA	NA
108066	542558	0.267459	undirected	NA	NA
108066	571072	0.254723	undirected	NA	NA
108642	115109	0.25795	undirected	NA	NA
108642	146736	0.256169	undirected	NA	NA
108642	179841	0.275874	undirected	NA	NA
108642	231263	0.252222	undirected	NA	NA
108642	231358	0.274982	undirected	NA	NA
108642	431156	0.255455	undirected	NA	NA
108642	435254	0.268109	undirected	NA	NA
108642	451091	0.251575	undirected	NA	NA
108642	476856	0.25729	undirected	NA	NA
108642	489282	0.251917	undirected	NA	NA
108642	516711	0.262098	undirected	NA	NA
108642	517904	0.257025	undirected	NA	NA
108642	519240	0.255313	undirected	NA	NA
108642	519586	0.265039	undirected	NA	NA
108642	524280	0.267823	undirected	NA	NA
108642	525934	0.270098	undirected	NA	NA
108642	528033	0.276869	undirected	NA	NA
108642	531968	0.256424	undirected	NA	NA
108642	532034	0.25638	undirected	NA	NA
108642	534052	0.26659	undirected	NA	NA
108642	537943	0.262358	undirected	NA	NA
108642	538348	0.264557	undirected	NA	NA
108642	539536	0.260623	undirected	NA	NA
108642	540744	0.253408	undirected	NA	NA
108642	586211	0.253052	undirected	NA	NA
108787	115109	0.259112	undirected	NA	NA
108787	132849	0.265891	undirected	NA	NA
108787	146736	0.284776	undirected	NA	NA
108787	162485	0.264547	undirected	NA	NA
108787	179841	0.292864	undirected	NA	NA
108787	186043	0.272647	undirected	NA	NA
108787	189683	0.266638	undirected	NA	NA
108787	204346	0.285841	undirected	NA	NA
108787	212364	0.261665	undirected	NA	NA
108787	215817	0.264964	undirected	NA	NA
108787	222540	0.290682	undirected	NA	NA
108787	231263	0.280996	undirected	NA	NA
108787	231358	0.298507	undirected	NA	NA
108787	234778	0.266419	undirected	NA	NA
108787	431156	0.285393	undirected	NA	NA
108787	435254	0.289242	undirected	NA	NA
108787	440576	0.295105	undirected	NA	NA
108787	451091	0.263667	undirected	NA	NA
108787	453678	0.295605	undirected	NA	NA
108787	4760	0.267132	undirected	NA	NA
108787	476856	0.291082	undirected	NA	NA
108787	482944	0.267154	undirected	NA	NA
108787	489282	0.279631	undirected	NA	NA
108787	509152	0.250646	undirected	NA	NA
108787	509353	0.288939	undirected	NA	NA
108787	510227	0.251403	undirected	NA	NA
108787	511234	0.264299	undirected	NA	NA
108787	513399	0.255132	undirected	NA	NA
108787	514854	0.254947	undirected	NA	NA
108787	516711	0.274707	undirected	NA	NA
108787	516923	0.271726	undirected	NA	NA
108787	516958	0.270027	undirected	NA	NA
108787	517850	0.267666	undirected	NA	NA
108787	517904	0.281635	undirected	NA	NA
108787	519271	0.252731	undirected	NA	NA
108787	519586	0.307059	undirected	NA	NA
108787	519806	0.258221	undirected	NA	NA
108787	521653	0.287111	undirected	NA	NA
108787	522788	0.27147	undirected	NA	NA
108787	522929	0.274596	undirected	NA	NA
108787	523302	0.279695	undirected	NA	NA
108787	523430	0.254777	undirected	NA	NA
108787	524280	0.263712	undirected	NA	NA
108787	525613	0.293076	undirected	NA	NA
108787	525934	0.266546	undirected	NA	NA
108787	528033	0.320051	undirected	NA	NA
108787	529262	0.291245	undirected	NA	NA
108787	529803	0.259313	undirected	NA	NA
108787	531968	0.266243	undirected	NA	NA
108787	532034	0.276514	undirected	NA	NA
108787	53337	0.255031	undirected	NA	NA
108787	534049	0.276175	undirected	NA	NA
108787	534052	0.306689	undirected	NA	NA
108787	536542	0.253497	undirected	NA	NA
108787	537943	0.259991	undirected	NA	NA
108787	538348	0.288746	undirected	NA	NA
108787	539536	0.281189	undirected	NA	NA
108787	540744	0.279742	undirected	NA	NA
108787	570872	0.270807	undirected	NA	NA
108787	586211	0.26634	undirected	NA	NA
108787	602710	0.266486	undirected	NA	NA
108787	606633	0.27326	undirected	NA	NA
108787	67876	0.288565	undirected	NA	NA
108787	72078	0.258832	undirected	NA	NA
108787	9576	0.257424	undirected	NA	NA
108841	238463	0.25736	undirected	NA	NA
108858	266932	0.252028	undirected	NA	NA
109281	117147	0.262076	undirected	NA	NA
109281	128077	0.266169	undirected	NA	NA
109281	181351	0.26295	undirected	NA	NA
109281	274942	0.252166	undirected	NA	NA
109281	311707	0.255339	undirected	NA	NA
109281	311745	0.251092	undirected	NA	NA
109281	450676	0.253279	undirected	NA	NA
109281	582614	0.255072	undirected	NA	NA
109281	73728	0.256737	undirected	NA	NA
110940	112823	0.254355	undirected	NA	NA
110940	165897	0.262699	undirected	NA	NA
110940	166945	0.268345	undirected	NA	NA
110940	202937	0.254179	undirected	NA	NA
110940	222527	0.276362	undirected	NA	NA
110940	230991	0.257108	undirected	NA	NA
110940	253435	0.268062	undirected	NA	NA
110940	253542	0.25359	undirected	NA	NA
110940	258433	0.285707	undirected	NA	NA
110940	270570	0.278817	undirected	NA	NA
110940	528497	0.255823	undirected	NA	NA
110940	538797	0.282933	undirected	NA	NA
110940	540104	0.289951	undirected	NA	NA
110940	544999	0.275515	undirected	NA	NA
110940	552217	0.290089	undirected	NA	NA
110940	553914	0.254982	undirected	NA	NA
110940	572473	0.276474	undirected	NA	NA
110940	573074	0.257024	undirected	NA	NA
110940	574817	0.278687	undirected	NA	NA
110940	8606	0.252963	undirected	NA	NA
111036	117147	0.256233	undirected	NA	NA
111036	128077	0.252909	undirected	NA	NA
111036	149737	0.272172	undirected	NA	NA
111036	152901	0.258916	undirected	NA	NA
111036	153782	0.251655	undirected	NA	NA
111036	156343	0.2622	undirected	NA	NA
111036	157937	0.25348	undirected	NA	NA
111036	159458	0.257718	undirected	NA	NA
111036	159484	0.255896	undirected	NA	NA
111036	172661	0.270588	undirected	NA	NA
111036	181351	0.252099	undirected	NA	NA
111036	19583	0.263861	undirected	NA	NA
111036	201888	0.269345	undirected	NA	NA
111036	201904	0.270152	undirected	NA	NA
111036	210781	0.280296	undirected	NA	NA
111036	210871	0.275961	undirected	NA	NA
111036	214029	0.255795	undirected	NA	NA
111036	226802	0.25297	undirected	NA	NA
111036	227066	0.268005	undirected	NA	NA
111036	248551	0.271822	undirected	NA	NA
111036	266932	0.268868	undirected	NA	NA
111036	274942	0.312109	undirected	NA	NA
111036	275477	0.257381	undirected	NA	NA
111036	278004	0.269983	undirected	NA	NA
111036	278815	0.261759	undirected	NA	NA
111036	280130	0.266513	undirected	NA	NA
111036	280181	0.252521	undirected	NA	NA
111036	284696	0.291199	undirected	NA	NA
111036	291780	0.274164	undirected	NA	NA
111036	291824	0.26494	undirected	NA	NA
111036	304114	0.259625	undirected	NA	NA
111036	304385	0.257535	undirected	NA	NA
111036	311707	0.308641	undirected	NA	NA
111036	311745	0.296269	undirected	NA	NA
111036	341639	0.261641	undirected	NA	NA
111036	343340	0.255327	undirected	NA	NA
111036	363771	0.25876	undirected	NA	NA
111036	367196	0.251185	undirected	NA	NA
111036	432002	0.259089	undirected	NA	NA
111036	432976	0.253471	undirected	NA	NA
111036	437191	0.255446	undirected	NA	NA
111036	437348	0.307871	undirected	NA	NA
111036	440897	0.260116	undirected	NA	NA
111036	442032	0.284525	undirected	NA	NA
111036	443681	0.270291	undirected	NA	NA
111036	443823	0.269877	undirected	NA	NA
111036	444392	0.253942	undirected	NA	NA
111036	450676	0.258695	undirected	NA	NA
111036	451244	0.251247	undirected	NA	NA
111036	451412	0.297467	undirected	NA	NA
111036	513745	0.250603	undirected	NA	NA
111036	514623	0.251045	undirected	NA	NA
111036	516605	0.260185	undirected	NA	NA
111036	517521	0.274382	undirected	NA	NA
111036	518672	0.250854	undirected	NA	NA
111036	521010	0.26156	undirected	NA	NA
111036	522386	0.261635	undirected	NA	NA
111036	522420	0.263014	undirected	NA	NA
111036	522424	0.264619	undirected	NA	NA
111036	522588	0.255388	undirected	NA	NA
111036	523312	0.272472	undirected	NA	NA
111036	525717	0.252082	undirected	NA	NA
111036	526008	0.251916	undirected	NA	NA
111036	530406	0.26045	undirected	NA	NA
111036	537750	0.251856	undirected	NA	NA
111036	542558	0.302089	undirected	NA	NA
111036	543313	0.298045	undirected	NA	NA
111036	543622	0.26449	undirected	NA	NA
111036	544897	0.255552	undirected	NA	NA
111036	546926	0.261532	undirected	NA	NA
111036	548000	0.258707	undirected	NA	NA
111036	554043	0.259513	undirected	NA	NA
111036	561382	0.272854	undirected	NA	NA
111036	568923	0.257996	undirected	NA	NA
111036	569028	0.258202	undirected	NA	NA
111036	570982	0.25262	undirected	NA	NA
111036	571072	0.293848	undirected	NA	NA
111036	572094	0.262373	undirected	NA	NA
111036	572362	0.250845	undirected	NA	NA
111036	572556	0.267903	undirected	NA	NA
111036	573117	0.256967	undirected	NA	NA
111036	573399	0.260406	undirected	NA	NA
111036	574117	0.250015	undirected	NA	NA
111036	574297	0.273456	undirected	NA	NA
111036	574299	0.289416	undirected	NA	NA
111036	582614	0.286936	undirected	NA	NA
111036	584002	0.260166	undirected	NA	NA
111036	592122	0.258004	undirected	NA	NA
111036	601276	0.258348	undirected	NA	NA
111036	62000	0.253857	undirected	NA	NA
111036	62047	0.271484	undirected	NA	NA
111036	62048	0.260695	undirected	NA	NA
111036	62081	0.259356	undirected	NA	NA
111036	65592	0.2586	undirected	NA	NA
111036	65613	0.253686	undirected	NA	NA
111036	65787	0.25022	undirected	NA	NA
111036	6971	0.263339	undirected	NA	NA
111036	73728	0.286096	undirected	NA	NA
111036	77710	0.265654	undirected	NA	NA
111036	9947	0.258507	undirected	NA	NA
111809	115109	0.295179	undirected	NA	NA
111809	116500	0.251143	undirected	NA	NA
111809	121799	0.265122	undirected	NA	NA
111809	125875	0.251422	undirected	NA	NA
111809	132849	0.287333	undirected	NA	NA
111809	132855	0.252878	undirected	NA	NA
111809	133151	0.258232	undirected	NA	NA
111809	146736	0.285241	undirected	NA	NA
111809	163302	0.266294	undirected	NA	NA
111809	17062	0.252633	undirected	NA	NA
111809	179841	0.31531	undirected	NA	NA
111809	181802	0.250859	undirected	NA	NA
111809	185456	0.285924	undirected	NA	NA
111809	189108	0.253361	undirected	NA	NA
111809	189683	0.278541	undirected	NA	NA
111809	192156	0.252327	undirected	NA	NA
111809	198540	0.273001	undirected	NA	NA
111809	202531	0.25265	undirected	NA	NA
111809	215013	0.261466	undirected	NA	NA
111809	215817	0.272588	undirected	NA	NA
111809	222540	0.269727	undirected	NA	NA
111809	231263	0.274813	undirected	NA	NA
111809	231358	0.286345	undirected	NA	NA
111809	234778	0.262827	undirected	NA	NA
111809	241477	0.256511	undirected	NA	NA
111809	25769	0.259389	undirected	NA	NA
111809	267011	0.27436	undirected	NA	NA
111809	270249	0.27205	undirected	NA	NA
111809	297227	0.264529	undirected	NA	NA
111809	298263	0.256692	undirected	NA	NA
111809	310270	0.264173	undirected	NA	NA
111809	324154	0.265888	undirected	NA	NA
111809	35177	0.257952	undirected	NA	NA
111809	430479	0.250806	undirected	NA	NA
111809	430514	0.261119	undirected	NA	NA
111809	430746	0.27077	undirected	NA	NA
111809	431156	0.287855	undirected	NA	NA
111809	433309	0.255296	undirected	NA	NA
111809	434224	0.278125	undirected	NA	NA
111809	434543	0.25815	undirected	NA	NA
111809	435104	0.27657	undirected	NA	NA
111809	435254	0.310301	undirected	NA	NA
111809	438118	0.28827	undirected	NA	NA
111809	438970	0.250241	undirected	NA	NA
111809	439549	0.263989	undirected	NA	NA
111809	440376	0.255322	undirected	NA	NA
111809	440576	0.272279	undirected	NA	NA
111809	440830	0.277959	undirected	NA	NA
111809	441748	0.265384	undirected	NA	NA
111809	442919	0.28567	undirected	NA	NA
111809	44312	0.254997	undirected	NA	NA
111809	443871	0.25445	undirected	NA	NA
111809	445794	0.276083	undirected	NA	NA
111809	450587	0.254884	undirected	NA	NA
111809	451091	0.304664	undirected	NA	NA
111809	453678	0.258092	undirected	NA	NA
111809	466381	0.265883	undirected	NA	NA
111809	4760	0.282446	undirected	NA	NA
111809	476856	0.297126	undirected	NA	NA
111809	479073	0.259863	undirected	NA	NA
111809	489282	0.278695	undirected	NA	NA
111809	509119	0.25912	undirected	NA	NA
111809	509353	0.276943	undirected	NA	NA
111809	509831	0.273322	undirected	NA	NA
111809	509832	0.258108	undirected	NA	NA
111809	509834	0.259283	undirected	NA	NA
111809	510227	0.284167	undirected	NA	NA
111809	511099	0.259134	undirected	NA	NA
111809	511234	0.282983	undirected	NA	NA
111809	512988	0.275386	undirected	NA	NA
111809	513399	0.266883	undirected	NA	NA
111809	513486	0.250583	undirected	NA	NA
111809	514252	0.251107	undirected	NA	NA
111809	514337	0.251187	undirected	NA	NA
111809	514472	0.250207	undirected	NA	NA
111809	514481	0.261919	undirected	NA	NA
111809	514688	0.257949	undirected	NA	NA
111809	514720	0.280612	undirected	NA	NA
111809	514854	0.25506	undirected	NA	NA
111809	515405	0.251275	undirected	NA	NA
111809	515440	0.252688	undirected	NA	NA
111809	51593	0.257011	undirected	NA	NA
111809	515930	0.25156	undirected	NA	NA
111809	516043	0.287744	undirected	NA	NA
111809	516711	0.28489	undirected	NA	NA
111809	516923	0.25467	undirected	NA	NA
111809	516958	0.256252	undirected	NA	NA
111809	517143	0.258147	undirected	NA	NA
111809	517482	0.258736	undirected	NA	NA
111809	517651	0.269893	undirected	NA	NA
111809	517904	0.300752	undirected	NA	NA
111809	518165	0.259384	undirected	NA	NA
111809	518276	0.253429	undirected	NA	NA
111809	518414	0.284172	undirected	NA	NA
111809	518745	0.264332	undirected	NA	NA
111809	519035	0.25232	undirected	NA	NA
111809	519240	0.280158	undirected	NA	NA
111809	519586	0.301147	undirected	NA	NA
111809	519806	0.264473	undirected	NA	NA
111809	519852	0.259606	undirected	NA	NA
111809	521653	0.284134	undirected	NA	NA
111809	522788	0.25419	undirected	NA	NA
111809	522797	0.275105	undirected	NA	NA
111809	523302	0.271865	undirected	NA	NA
111809	523430	0.259489	undirected	NA	NA
111809	524062	0.269781	undirected	NA	NA
111809	524280	0.318412	undirected	NA	NA
111809	524642	0.260424	undirected	NA	NA
111809	524924	0.260209	undirected	NA	NA
111809	524946	0.256107	undirected	NA	NA
111809	525360	0.250619	undirected	NA	NA
111809	525613	0.272886	undirected	NA	NA
111809	525934	0.306871	undirected	NA	NA
111809	526608	0.251623	undirected	NA	NA
111809	527632	0.295622	undirected	NA	NA
111809	527907	0.255946	undirected	NA	NA
111809	528033	0.311176	undirected	NA	NA
111809	528432	0.256338	undirected	NA	NA
111809	528484	0.250551	undirected	NA	NA
111809	528547	0.250892	undirected	NA	NA
111809	529179	0.287715	undirected	NA	NA
111809	529262	0.266939	undirected	NA	NA
111809	529803	0.258417	undirected	NA	NA
111809	529995	0.265168	undirected	NA	NA
111809	530106	0.280718	undirected	NA	NA
111809	530124	0.262428	undirected	NA	NA
111809	530164	0.261682	undirected	NA	NA
111809	531559	0.256179	undirected	NA	NA
111809	531684	0.266108	undirected	NA	NA
111809	531778	0.250388	undirected	NA	NA
111809	531806	0.263661	undirected	NA	NA
111809	531968	0.306557	undirected	NA	NA
111809	532034	0.269131	undirected	NA	NA
111809	532553	0.254813	undirected	NA	NA
111809	532904	0.259119	undirected	NA	NA
111809	533234	0.261537	undirected	NA	NA
111809	53337	0.260024	undirected	NA	NA
111809	534052	0.286696	undirected	NA	NA
111809	534252	0.254742	undirected	NA	NA
111809	536524	0.257247	undirected	NA	NA
111809	536542	0.271469	undirected	NA	NA
111809	537698	0.253276	undirected	NA	NA
111809	537943	0.30149	undirected	NA	NA
111809	538348	0.274279	undirected	NA	NA
111809	538698	0.266088	undirected	NA	NA
111809	539536	0.276716	undirected	NA	NA
111809	540744	0.305567	undirected	NA	NA
111809	541250	0.257219	undirected	NA	NA
111809	541646	0.255196	undirected	NA	NA
111809	542118	0.271834	undirected	NA	NA
111809	545749	0.256261	undirected	NA	NA
111809	5459	0.270962	undirected	NA	NA
111809	547265	0.254183	undirected	NA	NA
111809	549891	0.277582	undirected	NA	NA
111809	549898	0.262584	undirected	NA	NA
111809	550753	0.266745	undirected	NA	NA
111809	552445	0.265518	undirected	NA	NA
111809	552880	0.254933	undirected	NA	NA
111809	552998	0.252325	undirected	NA	NA
111809	553816	0.276119	undirected	NA	NA
111809	554524	0.281308	undirected	NA	NA
111809	554572	0.263986	undirected	NA	NA
111809	555062	0.257923	undirected	NA	NA
111809	555386	0.265553	undirected	NA	NA
111809	555774	0.266506	undirected	NA	NA
111809	555971	0.266414	undirected	NA	NA
111809	558114	0.262039	undirected	NA	NA
111809	558617	0.254713	undirected	NA	NA
111809	560698	0.261628	undirected	NA	NA
111809	562302	0.257791	undirected	NA	NA
111809	564986	0.250778	undirected	NA	NA
111809	567907	0.276144	undirected	NA	NA
111809	568075	0.268547	undirected	NA	NA
111809	569494	0.271722	undirected	NA	NA
111809	569839	0.281087	undirected	NA	NA
111809	570559	0.259961	undirected	NA	NA
111809	570706	0.264278	undirected	NA	NA
111809	570872	0.261645	undirected	NA	NA
111809	571590	0.264679	undirected	NA	NA
111809	571787	0.25116	undirected	NA	NA
111809	572649	0.281992	undirected	NA	NA
111809	572969	0.264783	undirected	NA	NA
111809	572998	0.261706	undirected	NA	NA
111809	573636	0.274401	undirected	NA	NA
111809	575074	0.251711	undirected	NA	NA
111809	577496	0.272552	undirected	NA	NA
111809	580852	0.26731	undirected	NA	NA
111809	581995	0.260857	undirected	NA	NA
111809	586211	0.268325	undirected	NA	NA
111809	595406	0.260092	undirected	NA	NA
111809	595973	0.251646	undirected	NA	NA
111809	597204	0.256632	undirected	NA	NA
111809	600280	0.260143	undirected	NA	NA
111809	601693	0.250017	undirected	NA	NA
111809	602693	0.265662	undirected	NA	NA
111809	605900	0.254565	undirected	NA	NA
111809	606633	0.251403	undirected	NA	NA
111809	609424	0.266896	undirected	NA	NA
111809	66	0.251489	undirected	NA	NA
111809	67876	0.252773	undirected	NA	NA
111809	69801	0.250507	undirected	NA	NA
111809	72078	0.261438	undirected	NA	NA
111809	8638	0.258093	undirected	NA	NA
111809	9576	0.264714	undirected	NA	NA
112605	112823	0.25357	undirected	NA	NA
112605	165897	0.259181	undirected	NA	NA
112605	175724	0.252405	undirected	NA	NA
112605	222527	0.250922	undirected	NA	NA
112605	253542	0.255427	undirected	NA	NA
112605	258433	0.257487	undirected	NA	NA
112605	265987	0.268798	undirected	NA	NA
112605	270570	0.261742	undirected	NA	NA
112605	526172	0.250038	undirected	NA	NA
112605	538797	0.2904	undirected	NA	NA
112605	540104	0.277643	undirected	NA	NA
112605	544975	0.260187	undirected	NA	NA
112605	552217	0.260829	undirected	NA	NA
112605	553914	0.266507	undirected	NA	NA
112605	567482	0.254894	undirected	NA	NA
112605	571886	0.254653	undirected	NA	NA
112605	571997	0.250262	undirected	NA	NA
112605	572473	0.255421	undirected	NA	NA
112605	574817	0.260468	undirected	NA	NA
112605	8606	0.270762	undirected	NA	NA
112659	216068	0.269626	undirected	NA	NA
112659	255145	0.257315	undirected	NA	NA
112659	265987	0.259821	undirected	NA	NA
112659	28874	0.257779	undirected	NA	NA
112659	333183	0.266747	undirected	NA	NA
112659	351413	0.25686	undirected	NA	NA
112659	368173	0.255281	undirected	NA	NA
112659	442371	0.253667	undirected	NA	NA
112659	451368	0.264968	undirected	NA	NA
112659	517528	0.265429	undirected	NA	NA
112659	571122	0.259121	undirected	NA	NA
112659	575712	0.252025	undirected	NA	NA
112659	594205	0.253296	undirected	NA	NA
112823	136666	0.25178	undirected	NA	NA
112823	165897	0.28364	undirected	NA	NA
112823	166945	0.268192	undirected	NA	NA
112823	169351	0.263748	undirected	NA	NA
112823	175724	0.27914	undirected	NA	NA
112823	183489	0.265158	undirected	NA	NA
112823	197587	0.260954	undirected	NA	NA
112823	202937	0.278175	undirected	NA	NA
112823	208485	0.251188	undirected	NA	NA
112823	213394	0.273193	undirected	NA	NA
112823	216068	0.250447	undirected	NA	NA
112823	220544	0.283349	undirected	NA	NA
112823	222527	0.273856	undirected	NA	NA
112823	227718	0.25322	undirected	NA	NA
112823	230991	0.283264	undirected	NA	NA
112823	231962	0.256527	undirected	NA	NA
112823	242138	0.275647	undirected	NA	NA
112823	248758	0.257619	undirected	NA	NA
112823	250644	0.278762	undirected	NA	NA
112823	252407	0.270092	undirected	NA	NA
112823	253435	0.265905	undirected	NA	NA
112823	253542	0.283647	undirected	NA	NA
112823	254083	0.260307	undirected	NA	NA
112823	255145	0.263005	undirected	NA	NA
112823	258433	0.290039	undirected	NA	NA
112823	265987	0.291257	undirected	NA	NA
112823	268520	0.261559	undirected	NA	NA
112823	268558	0.257134	undirected	NA	NA
112823	270570	0.273728	undirected	NA	NA
112823	270665	0.271747	undirected	NA	NA
112823	274752	0.266996	undirected	NA	NA
112823	288102	0.254002	undirected	NA	NA
112823	302609	0.264469	undirected	NA	NA
112823	306983	0.26824	undirected	NA	NA
112823	311891	0.262145	undirected	NA	NA
112823	312503	0.269709	undirected	NA	NA
112823	314833	0.260319	undirected	NA	NA
112823	316153	0.263571	undirected	NA	NA
112823	323259	0.268345	undirected	NA	NA
112823	327322	0.26356	undirected	NA	NA
112823	334691	0.25964	undirected	NA	NA
112823	357190	0.253826	undirected	NA	NA
112823	38823	0.280054	undirected	NA	NA
112823	423092	0.262323	undirected	NA	NA
112823	430771	0.266987	undirected	NA	NA
112823	432839	0.259001	undirected	NA	NA
112823	433457	0.266943	undirected	NA	NA
112823	435715	0.267763	undirected	NA	NA
112823	437169	0.25153	undirected	NA	NA
112823	437456	0.250529	undirected	NA	NA
112823	438914	0.269584	undirected	NA	NA
112823	43972	0.259717	undirected	NA	NA
112823	451368	0.275695	undirected	NA	NA
112823	453242	0.270511	undirected	NA	NA
112823	505776	0.268916	undirected	NA	NA
112823	509150	0.262683	undirected	NA	NA
112823	509755	0.259412	undirected	NA	NA
112823	510533	0.26037	undirected	NA	NA
112823	517939	0.266937	undirected	NA	NA
112823	519143	0.276075	undirected	NA	NA
112823	519241	0.263296	undirected	NA	NA
112823	519419	0.264967	undirected	NA	NA
112823	521656	0.255955	undirected	NA	NA
112823	526112	0.255532	undirected	NA	NA
112823	526172	0.267022	undirected	NA	NA
112823	527076	0.25425	undirected	NA	NA
112823	528497	0.2733	undirected	NA	NA
112823	535588	0.260304	undirected	NA	NA
112823	535677	0.263081	undirected	NA	NA
112823	538797	0.311064	undirected	NA	NA
112823	540104	0.299936	undirected	NA	NA
112823	542946	0.265428	undirected	NA	NA
112823	544975	0.262094	undirected	NA	NA
112823	544999	0.26688	undirected	NA	NA
112823	552217	0.282616	undirected	NA	NA
112823	552628	0.257718	undirected	NA	NA
112823	553604	0.253738	undirected	NA	NA
112823	553914	0.293845	undirected	NA	NA
112823	567482	0.263748	undirected	NA	NA
112823	568409	0.255423	undirected	NA	NA
112823	571122	0.264985	undirected	NA	NA
112823	571174	0.252456	undirected	NA	NA
112823	571598	0.275755	undirected	NA	NA
112823	571886	0.270378	undirected	NA	NA
112823	571961	0.267196	undirected	NA	NA
112823	571997	0.260922	undirected	NA	NA
112823	572473	0.273266	undirected	NA	NA
112823	574817	0.279692	undirected	NA	NA
112823	578297	0.253863	undirected	NA	NA
112823	597566	0.258204	undirected	NA	NA
112823	68562	0.253161	undirected	NA	NA
112823	74044	0.274515	undirected	NA	NA
112823	8606	0.297998	undirected	NA	NA
112823	95268	0.251893	undirected	NA	NA
114580	433961	0.268293	undirected	NA	NA
114580	442928	0.266432	undirected	NA	NA
114580	493809	0.261097	undirected	NA	NA
114580	510144	0.270644	undirected	NA	NA
114580	512856	0.254529	undirected	NA	NA
114580	516192	0.254647	undirected	NA	NA
114580	523299	0.253373	undirected	NA	NA
114580	524772	0.262235	undirected	NA	NA
114580	537228	0.258922	undirected	NA	NA
114580	538161	0.250197	undirected	NA	NA
114580	571469	0.252844	undirected	NA	NA
114580	590253	0.261202	undirected	NA	NA
114580	9890	0.277356	undirected	NA	NA
115109	116500	0.258864	undirected	NA	NA
115109	121799	0.292442	undirected	NA	NA
115109	125875	0.277527	undirected	NA	NA
115109	126092	0.254422	undirected	NA	NA
115109	128039	0.269985	undirected	NA	NA
115109	132849	0.291124	undirected	NA	NA
115109	132855	0.280271	undirected	NA	NA
115109	133151	0.285964	undirected	NA	NA
115109	146736	0.298385	undirected	NA	NA
115109	15294	0.281744	undirected	NA	NA
115109	153330	0.259457	undirected	NA	NA
115109	161367	0.251489	undirected	NA	NA
115109	163302	0.274565	undirected	NA	NA
115109	170490	0.266024	undirected	NA	NA
115109	17062	0.281758	undirected	NA	NA
115109	172045	0.263049	undirected	NA	NA
115109	173921	0.259015	undirected	NA	NA
115109	178920	0.257271	undirected	NA	NA
115109	179841	0.319644	undirected	NA	NA
115109	181802	0.265579	undirected	NA	NA
115109	185456	0.296918	undirected	NA	NA
115109	186043	0.269594	undirected	NA	NA
115109	186740	0.253164	undirected	NA	NA
115109	189108	0.278155	undirected	NA	NA
115109	189683	0.290019	undirected	NA	NA
115109	192156	0.271339	undirected	NA	NA
115109	198540	0.284112	undirected	NA	NA
115109	202172	0.269397	undirected	NA	NA
115109	202531	0.277628	undirected	NA	NA
115109	204346	0.252295	undirected	NA	NA
115109	205667	0.257415	undirected	NA	NA
115109	205693	0.250834	undirected	NA	NA
115109	209323	0.253328	undirected	NA	NA
115109	212364	0.264906	undirected	NA	NA
115109	212803	0.254442	undirected	NA	NA
115109	215013	0.281044	undirected	NA	NA
115109	215817	0.285017	undirected	NA	NA
115109	222540	0.286046	undirected	NA	NA
115109	231263	0.28562	undirected	NA	NA
115109	231358	0.293966	undirected	NA	NA
115109	231522	0.260639	undirected	NA	NA
115109	234778	0.282892	undirected	NA	NA
115109	241477	0.278244	undirected	NA	NA
115109	25769	0.283876	undirected	NA	NA
115109	257706	0.257863	undirected	NA	NA
115109	258620	0.278592	undirected	NA	NA
115109	265370	0.258009	undirected	NA	NA
115109	266186	0.261336	undirected	NA	NA
115109	267011	0.286558	undirected	NA	NA
115109	270243	0.269218	undirected	NA	NA
115109	270249	0.28718	undirected	NA	NA
115109	270273	0.269023	undirected	NA	NA
115109	271406	0.265812	undirected	NA	NA
115109	271779	0.262356	undirected	NA	NA
115109	272224	0.259779	undirected	NA	NA
115109	272435	0.275495	undirected	NA	NA
115109	284152	0.258012	undirected	NA	NA
115109	297227	0.283816	undirected	NA	NA
115109	298263	0.266836	undirected	NA	NA
115109	310270	0.277177	undirected	NA	NA
115109	321200	0.253265	undirected	NA	NA
115109	323296	0.252071	undirected	NA	NA
115109	324154	0.290959	undirected	NA	NA
115109	326049	0.253747	undirected	NA	NA
115109	327397	0.272926	undirected	NA	NA
115109	328755	0.27938	undirected	NA	NA
115109	35177	0.274688	undirected	NA	NA
115109	359834	0.276211	undirected	NA	NA
115109	361773	0.271673	undirected	NA	NA
115109	362881	0.262405	undirected	NA	NA
115109	366202	0.250947	undirected	NA	NA
115109	38148	0.267876	undirected	NA	NA
115109	430479	0.265869	undirected	NA	NA
115109	430514	0.286236	undirected	NA	NA
115109	430746	0.289512	undirected	NA	NA
115109	431094	0.265064	undirected	NA	NA
115109	431156	0.293674	undirected	NA	NA
115109	431307	0.265264	undirected	NA	NA
115109	433309	0.2657	undirected	NA	NA
115109	434224	0.276178	undirected	NA	NA
115109	434351	0.25775	undirected	NA	NA
115109	434525	0.267762	undirected	NA	NA
115109	434543	0.27965	undirected	NA	NA
115109	434831	0.257108	undirected	NA	NA
115109	435042	0.251731	undirected	NA	NA
115109	435104	0.284649	undirected	NA	NA
115109	435254	0.313303	undirected	NA	NA
115109	438118	0.280998	undirected	NA	NA
115109	438970	0.272162	undirected	NA	NA
115109	439549	0.279444	undirected	NA	NA
115109	439682	0.252312	undirected	NA	NA
115109	440376	0.276006	undirected	NA	NA
115109	440576	0.292861	undirected	NA	NA
115109	440830	0.291445	undirected	NA	NA
115109	441748	0.27382	undirected	NA	NA
115109	442919	0.290357	undirected	NA	NA
115109	44312	0.278292	undirected	NA	NA
115109	443871	0.274548	undirected	NA	NA
115109	444785	0.253108	undirected	NA	NA
115109	445794	0.288996	undirected	NA	NA
115109	448536	0.272944	undirected	NA	NA
115109	449318	0.250491	undirected	NA	NA
115109	450587	0.280446	undirected	NA	NA
115109	451091	0.305371	undirected	NA	NA
115109	452174	0.256865	undirected	NA	NA
115109	453489	0.255124	undirected	NA	NA
115109	453678	0.283121	undirected	NA	NA
115109	464990	0.25924	undirected	NA	NA
115109	466381	0.285137	undirected	NA	NA
115109	466782	0.253242	undirected	NA	NA
115109	4733	0.263408	undirected	NA	NA
115109	473980	0.26224	undirected	NA	NA
115109	4760	0.293758	undirected	NA	NA
115109	476856	0.301637	undirected	NA	NA
115109	479073	0.276923	undirected	NA	NA
115109	479605	0.261151	undirected	NA	NA
115109	482944	0.270478	undirected	NA	NA
115109	484358	0.258231	undirected	NA	NA
115109	485573	0.254455	undirected	NA	NA
115109	489282	0.291599	undirected	NA	NA
115109	500772	0.257427	undirected	NA	NA
115109	501599	0.26445	undirected	NA	NA
115109	505793	0.251867	undirected	NA	NA
115109	509119	0.272515	undirected	NA	NA
115109	509152	0.279998	undirected	NA	NA
115109	509353	0.287292	undirected	NA	NA
115109	509455	0.262364	undirected	NA	NA
115109	509564	0.275813	undirected	NA	NA
115109	509653	0.266298	undirected	NA	NA
115109	509728	0.251723	undirected	NA	NA
115109	509831	0.28902	undirected	NA	NA
115109	509832	0.272875	undirected	NA	NA
115109	509834	0.255892	undirected	NA	NA
115109	510089	0.274871	undirected	NA	NA
115109	510227	0.295543	undirected	NA	NA
115109	510263	0.251712	undirected	NA	NA
115109	510715	0.256209	undirected	NA	NA
115109	511099	0.285988	undirected	NA	NA
115109	511234	0.290731	undirected	NA	NA
115109	511246	0.250641	undirected	NA	NA
115109	512051	0.254161	undirected	NA	NA
115109	512321	0.263556	undirected	NA	NA
115109	512775	0.279801	undirected	NA	NA
115109	512988	0.29459	undirected	NA	NA
115109	513399	0.292778	undirected	NA	NA
115109	513486	0.270971	undirected	NA	NA
115109	513965	0.278517	undirected	NA	NA
115109	514210	0.250968	undirected	NA	NA
115109	514250	0.274288	undirected	NA	NA
115109	514252	0.280504	undirected	NA	NA
115109	514264	0.277526	undirected	NA	NA
115109	514337	0.253667	undirected	NA	NA
115109	514400	0.275023	undirected	NA	NA
115109	514451	0.255032	undirected	NA	NA
115109	514472	0.275053	undirected	NA	NA
115109	514481	0.273914	undirected	NA	NA
115109	514531	0.275336	undirected	NA	NA
115109	514688	0.276402	undirected	NA	NA
115109	514720	0.289744	undirected	NA	NA
115109	514854	0.277134	undirected	NA	NA
115109	515107	0.264873	undirected	NA	NA
115109	515405	0.273397	undirected	NA	NA
115109	515440	0.283707	undirected	NA	NA
115109	515731	0.273851	undirected	NA	NA
115109	515912	0.265846	undirected	NA	NA
115109	51593	0.280166	undirected	NA	NA
115109	515930	0.283324	undirected	NA	NA
115109	515957	0.282473	undirected	NA	NA
115109	516043	0.296553	undirected	NA	NA
115109	516307	0.271212	undirected	NA	NA
115109	516449	0.277072	undirected	NA	NA
115109	516711	0.297678	undirected	NA	NA
115109	516923	0.273851	undirected	NA	NA
115109	516958	0.279021	undirected	NA	NA
115109	517138	0.250342	undirected	NA	NA
115109	517143	0.267473	undirected	NA	NA
115109	517482	0.274856	undirected	NA	NA
115109	517507	0.275001	undirected	NA	NA
115109	517651	0.279748	undirected	NA	NA
115109	517850	0.261141	undirected	NA	NA
115109	517867	0.263336	undirected	NA	NA
115109	517904	0.305023	undirected	NA	NA
115109	518165	0.286413	undirected	NA	NA
115109	518272	0.270279	undirected	NA	NA
115109	518276	0.284462	undirected	NA	NA
115109	518285	0.279808	undirected	NA	NA
115109	518414	0.296278	undirected	NA	NA
115109	518745	0.278506	undirected	NA	NA
115109	519020	0.251502	undirected	NA	NA
115109	519035	0.264134	undirected	NA	NA
115109	519148	0.263372	undirected	NA	NA
115109	519240	0.288102	undirected	NA	NA
115109	519271	0.255643	undirected	NA	NA
115109	519586	0.311534	undirected	NA	NA
115109	519806	0.286557	undirected	NA	NA
115109	519852	0.282403	undirected	NA	NA
115109	520040	0.252025	undirected	NA	NA
115109	520575	0.253776	undirected	NA	NA
115109	521536	0.252883	undirected	NA	NA
115109	521653	0.289312	undirected	NA	NA
115109	521879	0.253647	undirected	NA	NA
115109	522749	0.263076	undirected	NA	NA
115109	522788	0.270444	undirected	NA	NA
115109	522797	0.289122	undirected	NA	NA
115109	522929	0.27407	undirected	NA	NA
115109	523302	0.295258	undirected	NA	NA
115109	523430	0.283733	undirected	NA	NA
115109	523437	0.260691	undirected	NA	NA
115109	523688	0.250941	undirected	NA	NA
115109	523860	0.278231	undirected	NA	NA
115109	524062	0.292939	undirected	NA	NA
115109	524064	0.270365	undirected	NA	NA
115109	524088	0.260716	undirected	NA	NA
115109	524279	0.257676	undirected	NA	NA
115109	524280	0.316087	undirected	NA	NA
115109	524642	0.285239	undirected	NA	NA
115109	524669	0.264096	undirected	NA	NA
115109	524898	0.264395	undirected	NA	NA
115109	524924	0.266411	undirected	NA	NA
115109	524946	0.273662	undirected	NA	NA
115109	524989	0.275311	undirected	NA	NA
115109	525360	0.267281	undirected	NA	NA
115109	525609	0.263367	undirected	NA	NA
115109	525613	0.287607	undirected	NA	NA
115109	525892	0.275305	undirected	NA	NA
115109	525926	0.279115	undirected	NA	NA
115109	525934	0.311321	undirected	NA	NA
115109	526608	0.283393	undirected	NA	NA
115109	526961	0.262771	undirected	NA	NA
115109	527632	0.295305	undirected	NA	NA
115109	527907	0.270549	undirected	NA	NA
115109	528020	0.257488	undirected	NA	NA
115109	528033	0.319859	undirected	NA	NA
115109	528432	0.27716	undirected	NA	NA
115109	528484	0.272913	undirected	NA	NA
115109	528547	0.278359	undirected	NA	NA
115109	529159	0.276407	undirected	NA	NA
115109	529179	0.29039	undirected	NA	NA
115109	529262	0.282233	undirected	NA	NA
115109	529275	0.253341	undirected	NA	NA
115109	529578	0.255457	undirected	NA	NA
115109	529718	0.251557	undirected	NA	NA
115109	529803	0.286445	undirected	NA	NA
115109	529805	0.279704	undirected	NA	NA
115109	529995	0.272767	undirected	NA	NA
115109	530027	0.252565	undirected	NA	NA
115109	530106	0.285968	undirected	NA	NA
115109	530124	0.282533	undirected	NA	NA
115109	530164	0.270914	undirected	NA	NA
115109	530308	0.257675	undirected	NA	NA
115109	530679	0.260165	undirected	NA	NA
115109	530681	0.261566	undirected	NA	NA
115109	531143	0.264517	undirected	NA	NA
115109	531181	0.281897	undirected	NA	NA
115109	531185	0.255897	undirected	NA	NA
115109	531551	0.266965	undirected	NA	NA
115109	531559	0.27169	undirected	NA	NA
115109	531684	0.288745	undirected	NA	NA
115109	531709	0.272552	undirected	NA	NA
115109	531778	0.266847	undirected	NA	NA
115109	531806	0.27378	undirected	NA	NA
115109	531869	0.255569	undirected	NA	NA
115109	531968	0.304553	undirected	NA	NA
115109	532034	0.284723	undirected	NA	NA
115109	532553	0.263112	undirected	NA	NA
115109	532904	0.276428	undirected	NA	NA
115109	533234	0.286033	undirected	NA	NA
115109	53337	0.286469	undirected	NA	NA
115109	533650	0.281868	undirected	NA	NA
115109	533883	0.280081	undirected	NA	NA
115109	534049	0.257081	undirected	NA	NA
115109	534052	0.297904	undirected	NA	NA
115109	534164	0.258649	undirected	NA	NA
115109	534184	0.253715	undirected	NA	NA
115109	534252	0.261862	undirected	NA	NA
115109	534819	0.259529	undirected	NA	NA
115109	534844	0.276297	undirected	NA	NA
115109	535319	0.260091	undirected	NA	NA
115109	535723	0.266801	undirected	NA	NA
115109	536524	0.283019	undirected	NA	NA
115109	536542	0.29224	undirected	NA	NA
115109	536543	0.251811	undirected	NA	NA
115109	537181	0.251175	undirected	NA	NA
115109	537698	0.258387	undirected	NA	NA
115109	537943	0.308542	undirected	NA	NA
115109	537973	0.273809	undirected	NA	NA
115109	538212	0.26041	undirected	NA	NA
115109	538277	0.278503	undirected	NA	NA
115109	538348	0.287659	undirected	NA	NA
115109	538675	0.255022	undirected	NA	NA
115109	538698	0.282551	undirected	NA	NA
115109	539536	0.289597	undirected	NA	NA
115109	539841	0.279191	undirected	NA	NA
115109	539887	0.270985	undirected	NA	NA
115109	540102	0.260218	undirected	NA	NA
115109	540744	0.305331	undirected	NA	NA
115109	541250	0.250973	undirected	NA	NA
115109	541646	0.270844	undirected	NA	NA
115109	542118	0.282838	undirected	NA	NA
115109	545370	0.252475	undirected	NA	NA
115109	545578	0.267787	undirected	NA	NA
115109	545631	0.257589	undirected	NA	NA
115109	545749	0.276956	undirected	NA	NA
115109	5459	0.278155	undirected	NA	NA
115109	547184	0.255827	undirected	NA	NA
115109	547265	0.264005	undirected	NA	NA
115109	547277	0.251379	undirected	NA	NA
115109	549891	0.281703	undirected	NA	NA
115109	549898	0.28244	undirected	NA	NA
115109	550753	0.280643	undirected	NA	NA
115109	552343	0.25379	undirected	NA	NA
115109	552445	0.277532	undirected	NA	NA
115109	552880	0.271566	undirected	NA	NA
115109	552998	0.264091	undirected	NA	NA
115109	553609	0.276606	undirected	NA	NA
115109	553816	0.287457	undirected	NA	NA
115109	554524	0.283212	undirected	NA	NA
115109	554572	0.269487	undirected	NA	NA
115109	554894	0.265014	undirected	NA	NA
115109	555062	0.277263	undirected	NA	NA
115109	555183	0.257046	undirected	NA	NA
115109	555386	0.279385	undirected	NA	NA
115109	555774	0.267926	undirected	NA	NA
115109	555971	0.27352	undirected	NA	NA
115109	556903	0.255377	undirected	NA	NA
115109	558114	0.276289	undirected	NA	NA
115109	558119	0.279635	undirected	NA	NA
115109	558617	0.270836	undirected	NA	NA
115109	559034	0.271881	undirected	NA	NA
115109	559887	0.254325	undirected	NA	NA
115109	560698	0.279164	undirected	NA	NA
115109	562302	0.286392	undirected	NA	NA
115109	564986	0.261415	undirected	NA	NA
115109	567480	0.2717	undirected	NA	NA
115109	567907	0.272686	undirected	NA	NA
115109	568075	0.292855	undirected	NA	NA
115109	568540	0.263984	undirected	NA	NA
115109	569494	0.275923	undirected	NA	NA
115109	569839	0.289434	undirected	NA	NA
115109	570559	0.28608	undirected	NA	NA
115109	570706	0.271742	undirected	NA	NA
115109	570872	0.288162	undirected	NA	NA
115109	571590	0.279847	undirected	NA	NA
115109	571787	0.274663	undirected	NA	NA
115109	572062	0.265016	undirected	NA	NA
115109	572601	0.250437	undirected	NA	NA
115109	572649	0.287802	undirected	NA	NA
115109	572873	0.253399	undirected	NA	NA
115109	572969	0.271961	undirected	NA	NA
115109	572998	0.285403	undirected	NA	NA
115109	573636	0.289532	undirected	NA	NA
115109	574791	0.270388	undirected	NA	NA
115109	575074	0.276991	undirected	NA	NA
115109	575830	0.254653	undirected	NA	NA
115109	577496	0.29076	undirected	NA	NA
115109	579150	0.252147	undirected	NA	NA
115109	580852	0.279612	undirected	NA	NA
115109	581995	0.28541	undirected	NA	NA
115109	586211	0.288768	undirected	NA	NA
115109	595406	0.2767	undirected	NA	NA
115109	595973	0.269181	undirected	NA	NA
115109	597204	0.271206	undirected	NA	NA
115109	598581	0.254338	undirected	NA	NA
115109	598960	0.268605	undirected	NA	NA
115109	600280	0.27195	undirected	NA	NA
115109	601693	0.260858	undirected	NA	NA
115109	602670	0.264521	undirected	NA	NA
115109	602693	0.291211	undirected	NA	NA
115109	603682	0.266532	undirected	NA	NA
115109	605900	0.273237	undirected	NA	NA
115109	606633	0.282787	undirected	NA	NA
115109	609424	0.280411	undirected	NA	NA
115109	66	0.265098	undirected	NA	NA
115109	67876	0.273781	undirected	NA	NA
115109	69801	0.255501	undirected	NA	NA
115109	72078	0.287953	undirected	NA	NA
115109	8638	0.281347	undirected	NA	NA
115109	9576	0.288085	undirected	NA	NA
115109	96390	0.250597	undirected	NA	NA
115490	118466	0.276062	undirected	NA	NA
115490	123165	0.275665	undirected	NA	NA
115490	127347	0.280601	undirected	NA	NA
115490	134131	0.257386	undirected	NA	NA
115490	137099	0.267851	undirected	NA	NA
115490	137121	0.256565	undirected	NA	NA
115490	138763	0.250868	undirected	NA	NA
115490	140299	0.290347	undirected	NA	NA
115490	146498	0.295486	undirected	NA	NA
115490	150242	0.256425	undirected	NA	NA
115490	182881	0.287662	undirected	NA	NA
115490	184535	0.284732	undirected	NA	NA
115490	200255	0.263002	undirected	NA	NA
115490	204527	0.287088	undirected	NA	NA
115490	210890	0.292877	undirected	NA	NA
115490	21911	0.273739	undirected	NA	NA
115490	222527	0.280401	undirected	NA	NA
115490	222680	0.267598	undirected	NA	NA
115490	230478	0.288052	undirected	NA	NA
115490	231193	0.267935	undirected	NA	NA
115490	232350	0.274354	undirected	NA	NA
115490	241879	0.275425	undirected	NA	NA
115490	246326	0.27101	undirected	NA	NA
115490	253435	0.263693	undirected	NA	NA
115490	257179	0.26356	undirected	NA	NA
115490	258433	0.296312	undirected	NA	NA
115490	259701	0.292064	undirected	NA	NA
115490	260983	0.258391	undirected	NA	NA
115490	262512	0.251453	undirected	NA	NA
115490	266499	0.273163	undirected	NA	NA
115490	270570	0.270627	undirected	NA	NA
115490	271357	0.301308	undirected	NA	NA
115490	278935	0.280585	undirected	NA	NA
115490	289933	0.257009	undirected	NA	NA
115490	297868	0.267988	undirected	NA	NA
115490	306672	0.252554	undirected	NA	NA
115490	306685	0.251234	undirected	NA	NA
115490	306996	0.261406	undirected	NA	NA
115490	313820	0.276568	undirected	NA	NA
115490	321833	0.265835	undirected	NA	NA
115490	323738	0.260226	undirected	NA	NA
115490	354368	0.265842	undirected	NA	NA
115490	355450	0.270256	undirected	NA	NA
115490	41216	0.269525	undirected	NA	NA
115490	429944	0.259828	undirected	NA	NA
115490	432788	0.259673	undirected	NA	NA
115490	433648	0.296494	undirected	NA	NA
115490	434487	0.258906	undirected	NA	NA
115490	440257	0.27114	undirected	NA	NA
115490	441142	0.27662	undirected	NA	NA
115490	44237	0.290997	undirected	NA	NA
115490	446323	0.316537	undirected	NA	NA
115490	447167	0.301581	undirected	NA	NA
115490	466443	0.259554	undirected	NA	NA
115490	466674	0.260902	undirected	NA	NA
115490	472008	0.261279	undirected	NA	NA
115490	50293	0.278591	undirected	NA	NA
115490	503076	0.29351	undirected	NA	NA
115490	509533	0.273273	undirected	NA	NA
115490	514714	0.265397	undirected	NA	NA
115490	514799	0.262273	undirected	NA	NA
115490	516416	0.27477	undirected	NA	NA
115490	516468	0.270428	undirected	NA	NA
115490	518181	0.281836	undirected	NA	NA
115490	520827	0.282971	undirected	NA	NA
115490	521068	0.253659	undirected	NA	NA
115490	524124	0.270553	undirected	NA	NA
115490	524391	0.263576	undirected	NA	NA
115490	525032	0.293767	undirected	NA	NA
115490	527813	0.2514	undirected	NA	NA
115490	528025	0.260808	undirected	NA	NA
115490	528136	0.260058	undirected	NA	NA
115490	530684	0.274029	undirected	NA	NA
115490	531411	0.252778	undirected	NA	NA
115490	534228	0.263766	undirected	NA	NA
115490	534958	0.283859	undirected	NA	NA
115490	535324	0.257111	undirected	NA	NA
115490	537808	0.258306	undirected	NA	NA
115490	540104	0.266693	undirected	NA	NA
115490	544087	0.293344	undirected	NA	NA
115490	544999	0.318895	undirected	NA	NA
115490	545345	0.254033	undirected	NA	NA
115490	547211	0.306594	undirected	NA	NA
115490	549501	0.260496	undirected	NA	NA
115490	552217	0.298941	undirected	NA	NA
115490	553099	0.289499	undirected	NA	NA
115490	553461	0.292031	undirected	NA	NA
115490	554835	0.268985	undirected	NA	NA
115490	55677	0.253736	undirected	NA	NA
115490	568039	0.287	undirected	NA	NA
115490	568052	0.253037	undirected	NA	NA
115490	568834	0.27385	undirected	NA	NA
115490	571724	0.282226	undirected	NA	NA
115490	572473	0.263511	undirected	NA	NA
115490	573074	0.297207	undirected	NA	NA
115490	574817	0.278619	undirected	NA	NA
115490	574875	0.282007	undirected	NA	NA
115490	575989	0.251836	undirected	NA	NA
115490	57803	0.299351	undirected	NA	NA
115490	585570	0.269905	undirected	NA	NA
115490	595068	0.272002	undirected	NA	NA
115490	609152	0.271116	undirected	NA	NA
115490	68340	0.263362	undirected	NA	NA
115490	70468	0.267972	undirected	NA	NA
115490	70997	0.267452	undirected	NA	NA
115490	79702	0.293323	undirected	NA	NA
115490	81720	0.294573	undirected	NA	NA
115490	88661	0.254102	undirected	NA	NA
115490	94620	0.257575	undirected	NA	NA
115928	274942	0.256482	undirected	NA	NA
115928	311707	0.256874	undirected	NA	NA
115928	437348	0.253635	undirected	NA	NA
115928	542558	0.251691	undirected	NA	NA
116500	146736	0.258081	undirected	NA	NA
116500	156375	0.258964	undirected	NA	NA
116500	179841	0.272688	undirected	NA	NA
116500	189683	0.262317	undirected	NA	NA
116500	215817	0.258351	undirected	NA	NA
116500	238463	0.253697	undirected	NA	NA
116500	267011	0.266767	undirected	NA	NA
116500	434224	0.293034	undirected	NA	NA
116500	435254	0.255615	undirected	NA	NA
116500	438118	0.292701	undirected	NA	NA
116500	442919	0.286452	undirected	NA	NA
116500	448536	0.253915	undirected	NA	NA
116500	451091	0.291937	undirected	NA	NA
116500	489282	0.250113	undirected	NA	NA
116500	509591	0.25231	undirected	NA	NA
116500	509834	0.279619	undirected	NA	NA
116500	510227	0.271582	undirected	NA	NA
116500	511234	0.258617	undirected	NA	NA
116500	514472	0.25236	undirected	NA	NA
116500	516711	0.262701	undirected	NA	NA
116500	517904	0.25589	undirected	NA	NA
116500	519020	0.250367	undirected	NA	NA
116500	519240	0.258198	undirected	NA	NA
116500	519806	0.25034	undirected	NA	NA
116500	520040	0.265483	undirected	NA	NA
116500	522797	0.264439	undirected	NA	NA
116500	524062	0.254003	undirected	NA	NA
116500	524280	0.301556	undirected	NA	NA
116500	524946	0.254177	undirected	NA	NA
116500	525934	0.28425	undirected	NA	NA
116500	527632	0.255295	undirected	NA	NA
116500	529179	0.279246	undirected	NA	NA
116500	529275	0.267948	undirected	NA	NA
116500	530106	0.263446	undirected	NA	NA
116500	531968	0.281754	undirected	NA	NA
116500	537943	0.28837	undirected	NA	NA
116500	540744	0.265729	undirected	NA	NA
116500	541250	0.279828	undirected	NA	NA
116500	554524	0.266777	undirected	NA	NA
116500	554572	0.250676	undirected	NA	NA
116500	567907	0.273728	undirected	NA	NA
116500	570706	0.263387	undirected	NA	NA
116500	572969	0.255496	undirected	NA	NA
116977	117147	0.289854	undirected	NA	NA
116977	124392	0.264889	undirected	NA	NA
116977	128077	0.291988	undirected	NA	NA
116977	149516	0.263513	undirected	NA	NA
116977	175809	0.250381	undirected	NA	NA
116977	181351	0.271008	undirected	NA	NA
116977	201888	0.258778	undirected	NA	NA
116977	266932	0.275766	undirected	NA	NA
116977	274942	0.277404	undirected	NA	NA
116977	275477	0.256128	undirected	NA	NA
116977	280130	0.272928	undirected	NA	NA
116977	283662	0.283382	undirected	NA	NA
116977	284696	0.252878	undirected	NA	NA
116977	311707	0.275134	undirected	NA	NA
116977	311745	0.270459	undirected	NA	NA
116977	341639	0.251863	undirected	NA	NA
116977	356527	0.254397	undirected	NA	NA
116977	432610	0.256805	undirected	NA	NA
116977	437348	0.253209	undirected	NA	NA
116977	442032	0.259993	undirected	NA	NA
116977	444862	0.257039	undirected	NA	NA
116977	450676	0.265943	undirected	NA	NA
116977	451412	0.263103	undirected	NA	NA
116977	517521	0.272152	undirected	NA	NA
116977	518002	0.253703	undirected	NA	NA
116977	523312	0.258678	undirected	NA	NA
116977	526188	0.253259	undirected	NA	NA
116977	529727	0.261669	undirected	NA	NA
116977	537888	0.262039	undirected	NA	NA
116977	543585	0.258002	undirected	NA	NA
116977	546926	0.269782	undirected	NA	NA
116977	548000	0.254011	undirected	NA	NA
116977	549786	0.250096	undirected	NA	NA
116977	557005	0.250956	undirected	NA	NA
116977	565083	0.250593	undirected	NA	NA
116977	572345	0.254957	undirected	NA	NA
116977	573117	0.252006	undirected	NA	NA
116977	573399	0.25927	undirected	NA	NA
116977	574149	0.250341	undirected	NA	NA
116977	574252	0.256127	undirected	NA	NA
116977	574299	0.254265	undirected	NA	NA
116977	582526	0.25205	undirected	NA	NA
116977	582614	0.277134	undirected	NA	NA
116977	62047	0.272665	undirected	NA	NA
116977	65613	0.262012	undirected	NA	NA
116977	6971	0.268859	undirected	NA	NA
116977	73728	0.275752	undirected	NA	NA
117137	179841	0.288342	undirected	NA	NA
117137	212364	0.266301	undirected	NA	NA
117137	222540	0.261958	undirected	NA	NA
117137	231358	0.296364	undirected	NA	NA
117137	271779	0.264287	undirected	NA	NA
117137	430803	0.270712	undirected	NA	NA
117137	431156	0.266166	undirected	NA	NA
117137	435254	0.277634	undirected	NA	NA
117137	4760	0.251949	undirected	NA	NA
117137	476856	0.252798	undirected	NA	NA
117137	479605	0.260122	undirected	NA	NA
117137	485573	0.27627	undirected	NA	NA
117137	489282	0.253432	undirected	NA	NA
117137	509353	0.257953	undirected	NA	NA
117137	509455	0.274015	undirected	NA	NA
117137	510263	0.273596	undirected	NA	NA
117137	515912	0.254333	undirected	NA	NA
117137	516192	0.274588	undirected	NA	NA
117137	516711	0.25227	undirected	NA	NA
117137	516923	0.263237	undirected	NA	NA
117137	517850	0.252732	undirected	NA	NA
117137	518745	0.254547	undirected	NA	NA
117137	519240	0.260729	undirected	NA	NA
117137	519271	0.263808	undirected	NA	NA
117137	519586	0.255013	undirected	NA	NA
117137	519852	0.258319	undirected	NA	NA
117137	522788	0.293999	undirected	NA	NA
117137	523299	0.270732	undirected	NA	NA
117137	524280	0.259184	undirected	NA	NA
117137	524669	0.285094	undirected	NA	NA
117137	524772	0.279514	undirected	NA	NA
117137	525613	0.261126	undirected	NA	NA
117137	525934	0.254322	undirected	NA	NA
117137	526961	0.267111	undirected	NA	NA
117137	528033	0.277472	undirected	NA	NA
117137	531684	0.251485	undirected	NA	NA
117137	532034	0.273984	undirected	NA	NA
117137	534049	0.26191	undirected	NA	NA
117137	534052	0.284263	undirected	NA	NA
117137	537228	0.287319	undirected	NA	NA
117137	538348	0.282115	undirected	NA	NA
117137	539536	0.282954	undirected	NA	NA
117137	541646	0.263746	undirected	NA	NA
117137	543755	0.265929	undirected	NA	NA
117137	552880	0.274306	undirected	NA	NA
117137	555183	0.25498	undirected	NA	NA
117137	560698	0.284593	undirected	NA	NA
117137	586211	0.259049	undirected	NA	NA
117137	595973	0.261204	undirected	NA	NA
117137	598581	0.256783	undirected	NA	NA
117137	602670	0.260835	undirected	NA	NA
117137	602710	0.27138	undirected	NA	NA
117137	609424	0.255466	undirected	NA	NA
117137	61695	0.262659	undirected	NA	NA
117137	72078	0.264123	undirected	NA	NA
117137	96390	0.273472	undirected	NA	NA
117137	9890	0.257603	undirected	NA	NA
117147	118199	0.259507	undirected	NA	NA
117147	119112	0.255942	undirected	NA	NA
117147	120500	0.280536	undirected	NA	NA
117147	121067	0.250304	undirected	NA	NA
117147	123297	0.257584	undirected	NA	NA
117147	124392	0.278365	undirected	NA	NA
117147	124927	0.268136	undirected	NA	NA
117147	125446	0.26214	undirected	NA	NA
117147	127182	0.253739	undirected	NA	NA
117147	128077	0.29749	undirected	NA	NA
117147	129363	0.25191	undirected	NA	NA
117147	129730	0.252918	undirected	NA	NA
117147	13065	0.264327	undirected	NA	NA
117147	131227	0.267547	undirected	NA	NA
117147	131998	0.270061	undirected	NA	NA
117147	138024	0.272046	undirected	NA	NA
117147	143049	0.274437	undirected	NA	NA
117147	143430	0.271943	undirected	NA	NA
117147	144873	0.260704	undirected	NA	NA
117147	149414	0.258119	undirected	NA	NA
117147	149516	0.280697	undirected	NA	NA
117147	150805	0.259399	undirected	NA	NA
117147	15357	0.269405	undirected	NA	NA
117147	154870	0.278067	undirected	NA	NA
117147	156343	0.271202	undirected	NA	NA
117147	156576	0.270944	undirected	NA	NA
117147	157328	0.259411	undirected	NA	NA
117147	157937	0.265331	undirected	NA	NA
117147	159674	0.26689	undirected	NA	NA
117147	168011	0.260653	undirected	NA	NA
117147	171078	0.25676	undirected	NA	NA
117147	1753	0.260076	undirected	NA	NA
117147	175809	0.287282	undirected	NA	NA
117147	175874	0.268751	undirected	NA	NA
117147	177512	0.264383	undirected	NA	NA
117147	181351	0.290114	undirected	NA	NA
117147	186081	0.273973	undirected	NA	NA
117147	192883	0.264196	undirected	NA	NA
117147	19583	0.259336	undirected	NA	NA
117147	198710	0.260122	undirected	NA	NA
117147	200215	0.261571	undirected	NA	NA
117147	200274	0.257224	undirected	NA	NA
117147	201888	0.280633	undirected	NA	NA
117147	201904	0.272404	undirected	NA	NA
117147	203790	0.256804	undirected	NA	NA
117147	204544	0.256571	undirected	NA	NA
117147	206647	0.278116	undirected	NA	NA
117147	206929	0.257281	undirected	NA	NA
117147	207677	0.275126	undirected	NA	NA
117147	207802	0.26786	undirected	NA	NA
117147	209528	0.253198	undirected	NA	NA
117147	210781	0.258738	undirected	NA	NA
117147	210871	0.268239	undirected	NA	NA
117147	211204	0.261487	undirected	NA	NA
117147	212864	0.264333	undirected	NA	NA
117147	214029	0.254254	undirected	NA	NA
117147	214058	0.261962	undirected	NA	NA
117147	214913	0.25258	undirected	NA	NA
117147	223558	0.266798	undirected	NA	NA
117147	224408	0.277511	undirected	NA	NA
117147	226771	0.254772	undirected	NA	NA
117147	233930	0.284125	undirected	NA	NA
117147	234859	0.252496	undirected	NA	NA
117147	236499	0.263805	undirected	NA	NA
117147	236733	0.259533	undirected	NA	NA
117147	237901	0.250525	undirected	NA	NA
117147	239425	0.282736	undirected	NA	NA
117147	239447	0.271213	undirected	NA	NA
117147	242479	0.26023	undirected	NA	NA
117147	242532	0.260849	undirected	NA	NA
117147	244061	0.270598	undirected	NA	NA
117147	246396	0.262344	undirected	NA	NA
117147	246664	0.252054	undirected	NA	NA
117147	248551	0.26489	undirected	NA	NA
117147	266932	0.293802	undirected	NA	NA
117147	268282	0.251844	undirected	NA	NA
117147	271790	0.263894	undirected	NA	NA
117147	274021	0.258748	undirected	NA	NA
117147	274942	0.274928	undirected	NA	NA
117147	275477	0.275518	undirected	NA	NA
117147	278004	0.259698	undirected	NA	NA
117147	278815	0.255624	undirected	NA	NA
117147	280130	0.28326	undirected	NA	NA
117147	280181	0.263045	undirected	NA	NA
117147	283423	0.281053	undirected	NA	NA
117147	283662	0.288942	undirected	NA	NA
117147	284696	0.268863	undirected	NA	NA
117147	285633	0.26323	undirected	NA	NA
117147	289791	0.256049	undirected	NA	NA
117147	290158	0.274026	undirected	NA	NA
117147	290860	0.258926	undirected	NA	NA
117147	291780	0.253132	undirected	NA	NA
117147	291824	0.273286	undirected	NA	NA
117147	292669	0.262278	undirected	NA	NA
117147	298987	0.253394	undirected	NA	NA
117147	300521	0.252368	undirected	NA	NA
117147	301602	0.261698	undirected	NA	NA
117147	303977	0.276984	undirected	NA	NA
117147	309087	0.251464	undirected	NA	NA
117147	309225	0.256263	undirected	NA	NA
117147	309239	0.267118	undirected	NA	NA
117147	311707	0.275938	undirected	NA	NA
117147	311745	0.278284	undirected	NA	NA
117147	318944	0.264942	undirected	NA	NA
117147	319515	0.268598	undirected	NA	NA
117147	321258	0.276857	undirected	NA	NA
117147	327939	0.252579	undirected	NA	NA
117147	33245	0.251486	undirected	NA	NA
117147	341630	0.263645	undirected	NA	NA
117147	341639	0.281612	undirected	NA	NA
117147	343071	0.251483	undirected	NA	NA
117147	350911	0.250131	undirected	NA	NA
117147	351174	0.260369	undirected	NA	NA
117147	353259	0.253754	undirected	NA	NA
117147	356527	0.275473	undirected	NA	NA
117147	357446	0.275849	undirected	NA	NA
117147	363451	0.26401	undirected	NA	NA
117147	363660	0.264714	undirected	NA	NA
117147	364112	0.263066	undirected	NA	NA
117147	367196	0.27159	undirected	NA	NA
117147	37001	0.265153	undirected	NA	NA
117147	37033	0.263456	undirected	NA	NA
117147	38604	0.267381	undirected	NA	NA
117147	40360	0.270499	undirected	NA	NA
117147	430308	0.265403	undirected	NA	NA
117147	431519	0.252	undirected	NA	NA
117147	431977	0.288014	undirected	NA	NA
117147	432002	0.265662	undirected	NA	NA
117147	432269	0.271307	undirected	NA	NA
117147	432610	0.288696	undirected	NA	NA
117147	432976	0.250528	undirected	NA	NA
117147	434776	0.275492	undirected	NA	NA
117147	434932	0.265583	undirected	NA	NA
117147	435285	0.26238	undirected	NA	NA
117147	435427	0.255566	undirected	NA	NA
117147	436315	0.277615	undirected	NA	NA
117147	436556	0.27377	undirected	NA	NA
117147	437348	0.264681	undirected	NA	NA
117147	438587	0.273891	undirected	NA	NA
117147	439499	0.251805	undirected	NA	NA
117147	441072	0.250908	undirected	NA	NA
117147	442032	0.280428	undirected	NA	NA
117147	443128	0.272117	undirected	NA	NA
117147	443823	0.26361	undirected	NA	NA
117147	44384	0.265603	undirected	NA	NA
117147	444315	0.273674	undirected	NA	NA
117147	444392	0.273379	undirected	NA	NA
117147	444862	0.284842	undirected	NA	NA
117147	445830	0.274894	undirected	NA	NA
117147	447462	0.261537	undirected	NA	NA
117147	448257	0.263109	undirected	NA	NA
117147	448271	0.276531	undirected	NA	NA
117147	449258	0.259139	undirected	NA	NA
117147	449922	0.250786	undirected	NA	NA
117147	450331	0.258052	undirected	NA	NA
117147	450676	0.288284	undirected	NA	NA
117147	451412	0.273162	undirected	NA	NA
117147	451656	0.254305	undirected	NA	NA
117147	452045	0.250674	undirected	NA	NA
117147	452299	0.253228	undirected	NA	NA
117147	453862	0.266836	undirected	NA	NA
117147	465870	0.254208	undirected	NA	NA
117147	466422	0.267717	undirected	NA	NA
117147	466571	0.25972	undirected	NA	NA
117147	474595	0.266861	undirected	NA	NA
117147	477030	0.253673	undirected	NA	NA
117147	477202	0.274424	undirected	NA	NA
117147	478063	0.273393	undirected	NA	NA
117147	479340	0.257903	undirected	NA	NA
117147	479809	0.283607	undirected	NA	NA
117147	488564	0.276729	undirected	NA	NA
117147	490606	0.263539	undirected	NA	NA
117147	49092	0.259876	undirected	NA	NA
117147	492468	0.267345	undirected	NA	NA
117147	497286	0.270263	undirected	NA	NA
117147	500374	0.274674	undirected	NA	NA
117147	501936	0.257622	undirected	NA	NA
117147	509052	0.266079	undirected	NA	NA
117147	509648	0.268731	undirected	NA	NA
117147	509707	0.273854	undirected	NA	NA
117147	509760	0.259306	undirected	NA	NA
117147	510145	0.272342	undirected	NA	NA
117147	511560	0.288175	undirected	NA	NA
117147	511621	0.250431	undirected	NA	NA
117147	512756	0.259934	undirected	NA	NA
117147	513039	0.255152	undirected	NA	NA
117147	513506	0.260163	undirected	NA	NA
117147	513626	0.263708	undirected	NA	NA
117147	513687	0.273049	undirected	NA	NA
117147	513929	0.264076	undirected	NA	NA
117147	514040	0.280373	undirected	NA	NA
117147	514127	0.275456	undirected	NA	NA
117147	514461	0.252317	undirected	NA	NA
117147	515628	0.251082	undirected	NA	NA
117147	515886	0.275867	undirected	NA	NA
117147	516605	0.270382	undirected	NA	NA
117147	516786	0.279982	undirected	NA	NA
117147	516917	0.266257	undirected	NA	NA
117147	516969	0.260428	undirected	NA	NA
117147	517299	0.275592	undirected	NA	NA
117147	517521	0.287883	undirected	NA	NA
117147	518002	0.271591	undirected	NA	NA
117147	518154	0.271309	undirected	NA	NA
117147	518672	0.260119	undirected	NA	NA
117147	518782	0.25556	undirected	NA	NA
117147	520225	0.273188	undirected	NA	NA
117147	521079	0.255801	undirected	NA	NA
117147	521184	0.259844	undirected	NA	NA
117147	521263	0.272596	undirected	NA	NA
117147	522386	0.263161	undirected	NA	NA
117147	523312	0.278991	undirected	NA	NA
117147	523342	0.262066	undirected	NA	NA
117147	524078	0.265605	undirected	NA	NA
117147	524256	0.259327	undirected	NA	NA
117147	525144	0.257801	undirected	NA	NA
117147	525675	0.281308	undirected	NA	NA
117147	525717	0.27051	undirected	NA	NA
117147	525837	0.253583	undirected	NA	NA
117147	526188	0.281627	undirected	NA	NA
117147	526639	0.268131	undirected	NA	NA
117147	526858	0.262981	undirected	NA	NA
117147	527027	0.271046	undirected	NA	NA
117147	527167	0.255516	undirected	NA	NA
117147	527979	0.265355	undirected	NA	NA
117147	529202	0.25056	undirected	NA	NA
117147	529397	0.252265	undirected	NA	NA
117147	529727	0.290588	undirected	NA	NA
117147	530406	0.250915	undirected	NA	NA
117147	530720	0.264154	undirected	NA	NA
117147	530772	0.250592	undirected	NA	NA
117147	530883	0.268352	undirected	NA	NA
117147	531037	0.274828	undirected	NA	NA
117147	531099	0.2573	undirected	NA	NA
117147	532533	0.280478	undirected	NA	NA
117147	532907	0.272031	undirected	NA	NA
117147	532973	0.267631	undirected	NA	NA
117147	533343	0.264313	undirected	NA	NA
117147	533563	0.264593	undirected	NA	NA
117147	535244	0.252894	undirected	NA	NA
117147	535581	0.257238	undirected	NA	NA
117147	536852	0.256224	undirected	NA	NA
117147	537657	0.273311	undirected	NA	NA
117147	537750	0.257468	undirected	NA	NA
117147	537888	0.287965	undirected	NA	NA
117147	538118	0.273942	undirected	NA	NA
117147	538204	0.261375	undirected	NA	NA
117147	538640	0.250022	undirected	NA	NA
117147	538799	0.273584	undirected	NA	NA
117147	538887	0.26	undirected	NA	NA
117147	539760	0.277402	undirected	NA	NA
[truncated: 66,761 more rows]
