# Supplementary material for: Neurospora intermedia from a traditional fermented food enables waste-to-food conversion
Source: Nat Microbiol. 2024 Aug 29;9(10):2666–83. doi: 10.1038/s41564-024-01799-3 (PMC11445060; doi:10.1038/s41564-024-01799-3)
Supplement: Supplementary file 13 — Source data. [file 41564_2024_1799_MOESM13_ESM.xlsx]

## Sheet: 6A
		Galactose (µM)
	Hours post inoculation	1	2	3
	0	0	0	0
	7	0	0	0
	23.25	78.4	169.8	113.7
	31	817.7	727.2	856.2
	48.5	76.5	130	145.2

## Sheet: 6B
		Arabinose (µM)
	Hours post inoculation	1	2	3
	0	0	0	0
	7	0	0	0
	23.25	50.5	25.3	58.1
	31	127	132.5	139.7
	48.5	63	73.2	84.8
