# Supplementary material for: Neurospora intermedia from a traditional fermented food enables waste-to-food conversion
Source: Nat Microbiol. 2024 Aug 29;9(10):2666–83. doi: 10.1038/s41564-024-01799-3 (PMC11445060; doi:10.1038/s41564-024-01799-3)
Supplement: Supplementary file 14 — Source data. [file 41564_2024_1799_MOESM14_ESM.xlsx]

## Sheet: Sheet1
			Expression (fpkm)
		1	2	3
	No carbon	21.0574	14.3786	13.1831
	Okara	570.966	311.571	372.191
	Avicel	3596.81	4546.8	6197.93
	Soy polysaccharides	7.70421	9.06863	9.43827
	Rhamnogalacturonan	21.3597	15.4518	26.7565
	Stachyose	5.36212	5.39601
	Raffinose	12.5012	14.369	11.4929
	Cellobiose	64.4705	18.5551	14.7936
	Galactose	12.2858	12.0605
	Rhamonse	30.0922	12.2128	22.9974
	Galacturonic acid	9.12965	9.11834	9.53935
	Mannose	7.78185	13.3863	11.7386
	Xylose	22.9846	28.9152	15.7761
	Arabinose	17.2485	15.2579	13.8412
