# Supplementary material for: Neurospora intermedia from a traditional fermented food enables waste-to-food conversion
Source: Nat Microbiol. 2024 Aug 29;9(10):2666–83. doi: 10.1038/s41564-024-01799-3 (PMC11445060; doi:10.1038/s41564-024-01799-3)
Supplement: Supplementary file 15 — Source data. [file 41564_2024_1799_MOESM15_ESM.xlsx]

## Sheet: Sheet1
		Biomass (g)
		1	2	3
	2613	0.3	0.38	0.3
	2685	0.3	0.33	0.26
	2559	0.38	0.29	0.25
	5644	0.29	0.37	0.21
	5642	0.29	0.37	0.21
	5342	0.49	0.34	0.35
	2316	0.4	0.39	0.23
	8767	0.28	0.3	0.22
	8761	0.17	0.17	0.15
	1938	0.34	0.29	0.32
	1785	0.24	0.24	0.25
	7426	0.31	0.27	0.25
	7402	0.33	0.26	0.29
	3194	0.34	0.27	0.34
